# Supplementary material for: Machine Learning Analysis of Longevity-Associated Gene Expression Landscapes in Mammals
Source: Int J Mol Sci. 2021 Jan 22;22(3):1073. doi: 10.3390/ijms22031073 (PMC7865694; doi:10.3390/ijms22031073)
Supplement: Supplementary file 1 [file ijms-22-01073-s001.zip]

Archive with 13 entries (12 files):
- Supplementary/
- Supplementary/desktop.ini
- Supplementary/Figure_S1.eps
- Supplementary/Figure_S2.eps
- Supplementary/Figure_S3.eps
- Supplementary/Figure_S4.eps
- Supplementary/Supplementary Figure legends.docx
- Supplementary/Table_S1_List_Of_Species_Samples.csv
- Supplementary/Table_S2_Gene_Simple_Linear_Models.csv
- Supplementary/Table_S3_Pathway_Simple_Linear_Models.csv
- Supplementary/Table_S4_Causal_GeneSignatures.csv
- Supplementary/Table_S5_Causal_RelativeFrequencies.csv
- Supplementary/Table_S6_Summary_Overlaps.csv
