# Supplementary material for: Machine Learning Analysis of Longevity-Associated Gene Expression Landscapes in Mammals
Source: Int J Mol Sci. 2021 Jan 22;22(3):1073. doi: 10.3390/ijms22031073 (PMC7865694; doi:10.3390/ijms22031073)
Supplement: Supplementary file 1 [file ijms-22-01073-s001.zip › Supplementary/Table_S1_List_Of_Species_Samples.csv]

Metadata	List
Species name	Ailuropoda melanoleuca, Aotus nancymaae, Bos taurus, Callithrix jacchus, Canis lupus familiaris, Capra hircus, Cavia aperea, Cavia porcellus, Equus caballus, Felis catus, Gorilla gorilla, Heterocephalus glaber, Homo sapiens, Ictidomys tridecemlineatus, Macaca fascicularis, Macaca mulatta, Macaca nemestrina, Meriones unguiculatus, Mesocricetus auratus, Microcebus murinus, Monodelphis domestica, Mu…
Samples - run id	SRR2308103, SRR1981979, SRR1981981, SRR1981987, SRR1981988, SRR636839, SRR636840, SRR636934, SRR636935, SRR3109705, SRR3109709, SRR3109710, SRR1758977, SRR1758978, SRR1758979, SRR1758981, SRR1758982, SRR1758983, SRR1758984, SRR1758985, SRR636842, SRR636843, SRR636892, SRR636893, SRR636937, SRR636938, SRR489494, SRR1822406, SRR5190441, SRR5190453, ERR162213, ERR162217, ERR162222, ERR162245, ERR162…
