# Supplementary material for: Machine Learning Analysis of Longevity-Associated Gene Expression Landscapes in Mammals
Source: Int J Mol Sci. 2021 Jan 22;22(3):1073. doi: 10.3390/ijms22031073 (PMC7865694; doi:10.3390/ijms22031073)
Supplement: Supplementary file 1 [file ijms-22-01073-s001.zip › Supplementary/Table_S2_Gene_Simple_Linear_Models.csv]

	symbol	organ	human_samples	maxlifespan_adjpval	maxlifespan_r2_adj	maxlifespan_n_obs	maxlifespan_sign	mass_adjpval	mass_r2_adj	mass_n_obs	mass_sign	temperature_adjpval	temperature_r2_adj	temperature_n_obs	temperature_sign	metabolicRate_adjpval	metabolicRate_r2_adj	metabolicRate_n_obs	metabolicRate_sign	gestation_adjpval	gestation_r2_adj	gestation_n_obs	gestation_sign	mtGC_adjpval	mtGC_r2_adj	mtGC_n_obs	mtGC_sign	maxlifespan_uniquely_associated	mass_uniquely_associated	temperature_uniquely_associated	metabolicRate_uniquely_associated	gestation_uniquely_associated	mtGC_uniquely_associated
ENSG00000242866	STRC	Brain	withoutHumans	2.9833800968685404e-12	0.46534009720224845	97.0	1.0	0.81821291662917	-0.006994082575157101	91.0	1.0	0.38811148573096177	0.002657725127203303	96.0	-1.0	0.7771835476302709	-0.0007370702115265804	82.0	1.0	8.443404269571845e-09	0.36835668223402085	97.0	1.0	7.954406372763081e-11	0.4545256097202186	94.0	1.0	False	False	False	False	False	False
ENSG00000111335	OAS2	Brain	withoutHumans	4.140423610350985e-09	0.35858181734013717	99.0	1.0	0.32207685599952746	0.027384011785428597	92.0	1.0	0.9374095688694282	-0.010259812022328951	98.0	-1.0	0.08903102930703212	0.08959987889564258	83.0	1.0	2.855539812315686e-05	0.22038753599191352	99.0	1.0	1.8407350755243967e-05	0.23880974061696691	96.0	1.0	False	False	False	False	False	False
ENSG00000158715	SLC45A3	Brain	withoutHumans	1.0053284202356664e-08	0.34235779402765987	100.0	1.0	0.00016800275279122605	0.22218028801391154	93.0	1.0	0.16199338757287535	0.020279175292792773	99.0	1.0	0.007575161284270295	0.1592021160636644	84.0	1.0	2.7476242854487187e-06	0.26185087014875064	100.0	1.0	6.8167850145424015e-06	0.25565654015054806	97.0	1.0	False	False	False	False	False	False
ENSG00000119403	PHF19	Brain	withoutHumans	8.224191711626545e-14	0.5065293958057688	98.0	1.0	0.40254966039763135	0.01925222169701757	91.0	1.0	0.06384272392217819	0.04124253418562873	97.0	1.0	0.7171525848435562	0.004248411282907649	82.0	1.0	1.0707375817496322e-07	0.3234854004432528	98.0	1.0	6.489964549577741e-10	0.420549410672299	95.0	1.0	False	False	False	False	False	False
ENSG00000047230	CTPS2	Brain	withoutHumans	5.689895411774104e-10	0.3912136477718122	98.0	-1.0	0.27324985399290447	0.033527663750854475	91.0	-1.0	0.9510936679845126	-0.01042799034673525	97.0	1.0	0.49664157500831013	0.024681485242079915	82.0	-1.0	2.304159998510975e-05	0.2265309013825637	98.0	-1.0	3.2015248350458295e-07	0.3175326816104824	95.0	-1.0	False	False	False	False	False	False
ENSG00000127863	TNFRSF19	Brain	withoutHumans	2.014957922463754e-10	0.4026948649055977	99.0	-1.0	0.6778863970187614	-0.0003281229573024458	92.0	-1.0	0.0001235497484997467	0.17512633352884732	98.0	1.0	0.356938935761559	0.03910258248276688	83.0	-1.0	2.034575956719966e-07	0.310065940513479	99.0	-1.0	6.535132210723043e-07	0.301889326786299	96.0	-1.0	False	False	False	False	False	False
ENSG00000203740	METTL11B	Brain	withoutHumans	4.460480447457303e-09	0.35448776946818583	100.0	-1.0	0.36981720637275867	0.022036985807240117	93.0	-1.0	0.800831530263324	-0.008919314430908987	99.0	-1.0	0.6671420546603807	0.008430406927132927	84.0	-1.0	0.00012942059196745129	0.18874399530265407	100.0	-1.0	0.01314013498086684	0.09072652738282627	97.0	-1.0	False	False	False	False	False	False
ENSG00000131730	CKMT2	Brain	withoutHumans	1.54631581663701e-10	0.41645007642967113	96.0	1.0	0.0026222516384854554	0.16957506332123062	89.0	1.0	0.3786117950652884	0.003189230925810027	95.0	-1.0	0.45341138344952464	0.030091487458562716	80.0	1.0	2.7074862487221985e-08	0.3515805444631991	96.0	1.0	3.7820026257982926e-06	0.27648482666702423	93.0	1.0	False	False	False	False	False	False
ENSG00000099994	SUSD2	Brain	withoutHumans	2.167239228840664e-14	0.5183432356661455	99.0	-1.0	0.06583518934204455	0.07865605438994705	93.0	-1.0	0.018243658123836812	0.06865409646802167	98.0	1.0	0.11594074213608374	0.07965697991159637	84.0	-1.0	5.427828718800412e-10	0.4058505460113493	98.0	-1.0	1.3005436009806393e-06	0.28836298144308525	96.0	-1.0	False	False	False	False	False	False
ENSG00000001036	FUCA2	Brain	withoutHumans	7.034095958199038e-09	0.3894491762632445	87.0	-1.0	0.39706565137962174	0.021201706850488167	85.0	-1.0	0.6149423936561201	-0.0062779375314356844	86.0	-1.0	0.41815881160105806	0.03577500185937055	76.0	-1.0	1.4053516359461268e-06	0.3089348731052747	87.0	-1.0	1.5688664483163847e-07	0.36567151478332627	84.0	-1.0	False	False	False	False	False	False
ENSG00000003436	TFPI	Brain	withoutHumans	1.3406350347486927e-07	0.3417679529595772	86.0	-1.0	0.019674568062228434	0.13245165424057315	79.0	-1.0	0.7948788321508228	-0.010326737095871952	85.0	1.0	0.14147537841554136	0.08746972589104773	70.0	-1.0	7.255002312319585e-05	0.22981648535842125	86.0	-1.0	0.0034606544403978853	0.14232068089424244	83.0	-1.0	False	False	False	False	False	False
ENSG00000006282	SPATA20	Brain	withoutHumans	5.2894117324073065e-22	0.6749879778069352	100.0	1.0	0.3976330184861651	0.019285112209844635	93.0	1.0	0.6298576506553748	-0.005807506433647136	99.0	1.0	0.747260789944202	0.0015281081276942166	84.0	1.0	2.0862547952517547e-18	0.6191488818325268	100.0	1.0	1.789642639378283e-18	0.6388125639028275	97.0	1.0	False	False	False	False	False	False
ENSG00000009780	FAM76A	Brain	withoutHumans	2.431524987843901e-09	0.37568063949132346	96.0	-1.0	0.2264096595828097	0.04134826211865328	89.0	-1.0	0.6689238946173843	-0.006969127199626168	95.0	-1.0	0.5203961474335398	0.02282021216999308	80.0	-1.0	4.795084080405592e-06	0.25598182480333687	98.0	-1.0	1.775270231719473e-07	0.32820788956892966	95.0	-1.0	False	False	False	False	False	False
ENSG00000014216	CAPN1	Brain	withoutHumans	1.460066070449224e-11	0.4353210098605865	100.0	1.0	0.2655480265242808	0.033804067250046144	93.0	1.0	0.0007248258758042142	0.13735459428275598	99.0	1.0	0.5453292410882788	0.019397239725205906	84.0	1.0	2.591424615174735e-08	0.3407417054516455	100.0	1.0	7.302685280331261e-10	0.412199580679974	97.0	1.0	False	False	False	False	False	False
ENSG00000025772	TOMM34	Brain	withoutHumans	1.374144285983334e-09	0.40076273810080687	91.0	-1.0	0.3358414753207082	0.028353540794198495	84.0	-1.0	0.6026415708366455	-0.005645509271430704	90.0	1.0	0.6471377474168932	0.011100690625443055	77.0	-1.0	9.267244203366577e-07	0.3049723926208685	91.0	-1.0	0.0020787787090578848	0.14755726232310218	88.0	-1.0	False	False	False	False	False	False
ENSG00000036448	MYOM2	Brain	withoutHumans	2.728519796558556e-12	0.45618344741896033	100.0	1.0	0.6224804958822024	0.0028560006446776143	93.0	1.0	0.5918974113851126	-0.004848388509179902	99.0	-1.0	0.6547102243632916	0.009493597943312171	84.0	1.0	4.978842025671951e-07	0.29220360765693576	100.0	1.0	7.005718527854687e-09	0.37692218159561686	97.0	1.0	False	False	False	False	False	False
ENSG00000040275	SPDL1	Brain	withoutHumans	7.994860388227025e-10	0.3924813195849415	96.0	1.0	0.9829432129415892	-0.01143740055872522	89.0	-1.0	0.5159152738798456	-0.002655033689791697	95.0	-1.0	0.9669763447007109	-0.012338160166345258	80.0	1.0	1.6255666369204015e-06	0.28112983966187	96.0	1.0	2.290801568948348e-06	0.28588060706911267	93.0	1.0	False	False	False	False	False	False
ENSG00000042980	ADAM28	Brain	withoutHumans	1.3756709371764337e-08	0.33745093907511947	100.0	1.0	0.16950798357224417	0.04945724714874111	93.0	1.0	0.7177331125953925	-0.007637557727218081	99.0	1.0	2.08273870609158e-06	0.33288725508426464	84.0	1.0	2.7074862487221985e-08	0.3400038589717743	100.0	1.0	5.555763400711193e-07	0.302168820793116	97.0	1.0	False	False	False	False	False	False
ENSG00000048140	TSPAN17	Brain	withoutHumans	1.4627842058474587e-08	0.3572696520490296	93.0	-1.0	0.8357183804902008	-0.008061102945554177	87.0	-1.0	0.002815029301105525	0.11658322587967962	92.0	1.0	0.01585152281268691	0.14986518746917776	78.0	-1.0	5.597514978034759e-05	0.21932209949717552	93.0	-1.0	0.0012801280435449905	0.1563287771528854	90.0	-1.0	False	False	False	False	False	False
ENSG00000055955	ITIH4	Brain	withoutHumans	8.519900238803983e-09	0.36928023131926135	92.0	1.0	0.38497137947031856	0.022507712037990846	85.0	1.0	0.1527997635558993	0.023463540408753092	91.0	1.0	0.7783834741056468	-0.0008815916124063072	76.0	1.0	1.2690960900421452e-05	0.25139387302320515	92.0	1.0	6.087806881856727e-06	0.2780601731433697	89.0	1.0	False	False	False	False	False	False
ENSG00000056736	IL17RB	Brain	withoutHumans	9.190047000384354e-08	0.31242454368453254	98.0	1.0	0.636770633244958	0.0020596101528409516	92.0	1.0	0.00673347414973938	0.09149753961503393	97.0	-1.0	0.9352081183548758	-0.010738240605467242	83.0	-1.0	8.357906651498897e-07	0.2881590058593114	98.0	1.0	0.00030318670463677254	0.18142694079236432	95.0	1.0	False	False	False	False	False	False
ENSG00000062485	CS	Brain	withoutHumans	1.8688190809124604e-07	0.40170182100954577	69.0	-1.0	0.467724932398245	0.020185941092094484	62.0	-1.0	0.27363515382219566	0.013957004381449423	68.0	1.0	0.6928889658163775	0.01028403835751257	53.0	-1.0	4.474524890874696e-07	0.3997327457228371	69.0	-1.0	0.00015317595403662338	0.2662817331332936	68.0	-1.0	False	False	False	False	False	False
ENSG00000065057	NTHL1	Brain	withoutHumans	2.1075716176477923e-10	0.40532049350465127	98.0	1.0	0.038606508080173414	0.09532686933264556	92.0	1.0	0.6560240699855664	-0.0065432623685253155	97.0	-1.0	0.23286761526637004	0.055946117149833	83.0	1.0	1.4044520601326965e-08	0.3566369205819563	98.0	1.0	1.1368022745372025e-06	0.2938329236604106	95.0	1.0	False	False	False	False	False	False
ENSG00000065308	TRAM2	Brain	withoutHumans	5.751363850307999e-10	0.3847849463990779	100.0	1.0	0.6251056152884641	0.002679321732864004	93.0	1.0	0.8807326698562753	-0.009786600866895645	99.0	1.0	0.7116687066969308	0.004653785080548034	84.0	1.0	6.391762064335932e-06	0.24600712425723759	100.0	1.0	1.1286041850625836e-06	0.2888211300776554	97.0	1.0	False	False	False	False	False	False
ENSG00000065833	ME1	Brain	withoutHumans	3.190227062592755e-12	0.4985038638494792	88.0	-1.0	0.9681277412649512	-0.01246556669237786	81.0	-1.0	0.6071074145535936	-0.005969175859499298	87.0	1.0	0.8567496266471283	-0.007517812590305706	72.0	-1.0	3.233032461114577e-07	0.3338580461417767	88.0	-1.0	1.6727674500243706e-09	0.4413189591702412	85.0	-1.0	False	False	False	False	False	False
ENSG00000066117	SMARCD1	Brain	withoutHumans	2.7220881510885305e-11	0.45486620410798595	92.0	-1.0	0.9618470301504015	-0.011653392779928273	86.0	1.0	0.7522098240062961	-0.008847396352090087	92.0	1.0	0.990230479077936	-0.013285637471937894	77.0	-1.0	1.8169696461692105e-05	0.24195662643907823	93.0	-1.0	4.062666790915503e-07	0.32795864497387583	90.0	-1.0	False	False	False	False	False	False
ENSG00000066405	CLDN18	Brain	withoutHumans	1.0649824321404057e-07	0.31838060682840097	95.0	1.0	0.7546104446469567	-0.004417686775523233	88.0	1.0	0.325504908763816	0.0063170111666494	94.0	-1.0	0.07193264044295983	0.10127705828396583	79.0	1.0	4.858988352904142e-12	0.48041535298172267	95.0	1.0	2.3798902758985645e-08	0.3717554986208982	92.0	1.0	False	False	False	False	False	False
ENSG00000066926	FECH	Brain	withoutHumans	8.854494022409371e-08	0.33943246763867085	89.0	-1.0	0.8444289164123058	-0.008903067086927008	82.0	-1.0	0.0002540388611540802	0.177316545923077	88.0	1.0	0.9780638154440657	-0.013837456379709678	73.0	-1.0	0.00026573739611153934	0.19382027885484043	89.0	-1.0	1.2591371019130951e-06	0.31759373930224666	86.0	-1.0	False	False	False	False	False	False
ENSG00000069399	BCL3	Brain	withoutHumans	9.385811839011858e-09	0.3551806821973327	96.0	1.0	0.045985977079213314	0.09189527294869071	90.0	1.0	0.44365256317775703	0.00010526326913318229	95.0	1.0	0.5588814504825534	0.01894462447334877	81.0	1.0	1.3025276499738266e-05	0.24162356258139794	96.0	1.0	0.0004630759311576983	0.17561489595618707	93.0	1.0	False	False	False	False	False	False
ENSG00000069869	NEDD4	Brain	withoutHumans	2.458454326527194e-14	0.5127697781047658	100.0	-1.0	0.18186024056641126	0.047032417992073694	93.0	-1.0	0.03081675018543206	0.056440902244018765	99.0	1.0	0.5122969420514756	0.022660486185182127	84.0	-1.0	1.292233265376216e-06	0.2756163449747717	100.0	-1.0	0.00026030194809926365	0.18152297647444138	97.0	-1.0	False	False	False	False	False	False
ENSG00000071967	CYBRD1	Brain	withoutHumans	6.831800145461876e-10	0.40827476192730616	92.0	1.0	0.504625327744542	0.011519540663940897	85.0	1.0	0.07254968326285179	0.040972568043928015	91.0	1.0	0.6130822634413104	0.014645947480464772	76.0	1.0	1.884621708132167e-05	0.24358271204024806	92.0	1.0	7.080588409349137e-06	0.2749318492021229	89.0	1.0	False	False	False	False	False	False
ENSG00000072818	ACAP1	Brain	withoutHumans	3.8298154146519355e-12	0.45193636879848675	100.0	1.0	0.33184828539901795	0.026037741414036253	93.0	1.0	0.16318158397662305	0.020124333569561226	99.0	1.0	0.7360279249280189	0.002446578160455015	84.0	1.0	9.764883064742251e-08	0.31971351347496757	100.0	1.0	4.796367618201503e-07	0.30464961212730257	97.0	1.0	False	False	False	False	False	False
ENSG00000073146	MOV10L1	Brain	withoutHumans	9.483974801942975e-08	0.31736412815384807	96.0	1.0	0.3907819325483979	0.02089458430082991	89.0	1.0	0.36273130787006885	0.00404435269919734	95.0	1.0	0.034027378740816676	0.12430951057529915	80.0	1.0	2.4767236451685223e-05	0.2293098517827864	96.0	1.0	2.2954658108061828e-05	0.24108637207243788	93.0	1.0	False	False	False	False	False	False
ENSG00000074935	TUBE1	Brain	withoutHumans	2.2357794719692734e-07	0.30301062753805474	96.0	1.0	0.5215882567754925	0.009735653210477646	89.0	1.0	0.9100776503293535	-0.010430184530706654	95.0	1.0	0.7004003666278262	0.006024579052975376	80.0	1.0	1.5549109640948187e-06	0.28194187906713675	96.0	1.0	2.5553215427479777e-05	0.23877763145595654	93.0	1.0	False	False	False	False	False	False
ENSG00000075142	SRI	Brain	withoutHumans	3.86351948759381e-09	0.3687271300634638	96.0	1.0	0.671906304617676	-3.545878029420635e-06	89.0	1.0	0.11894488016571161	0.028055310184285087	95.0	1.0	0.7333273989084541	0.0028367189338598386	80.0	1.0	1.3587458457300775e-07	0.32511216797022324	96.0	1.0	1.6383729950304196e-09	0.41268072985824034	93.0	1.0	False	False	False	False	False	False
ENSG00000075826	SEC31B	Brain	withoutHumans	5.195673438193507e-13	0.477590250796472	100.0	1.0	0.310366448114622	0.028290627043762062	93.0	1.0	0.9917374562084639	-0.010306406795960177	99.0	-1.0	0.7154269535425284	0.004343071384185659	84.0	1.0	9.908837525592593e-10	0.3906692521311157	100.0	1.0	5.341527954855666e-06	0.26026354714199507	97.0	1.0	False	False	False	False	False	False
ENSG00000079257	LXN	Brain	withoutHumans	2.0398483869937496e-09	0.3661271217021298	100.0	-1.0	0.8839438293180686	-0.009131590465274675	93.0	-1.0	0.14333393497952565	0.022900112929809535	99.0	1.0	0.7930635945127705	-0.0019814880057629214	84.0	1.0	2.2707887560865672e-10	0.4121579022712083	100.0	-1.0	4.99707980924121e-06	0.26144451855319717	97.0	-1.0	False	False	False	False	False	False
ENSG00000082175	PGR	Brain	withoutHumans	3.0491203714694884e-27	0.7527406981479865	100.0	-1.0	0.033822334796129006	0.09808510463918041	93.0	-1.0	0.2650306504688197	0.01010010524096705	99.0	-1.0	0.18827570414897193	0.06297218451006026	84.0	-1.0	2.300277368787599e-15	0.5539691422872948	100.0	-1.0	2.709129477816557e-18	0.6325588639211123	97.0	-1.0	False	False	False	False	False	False
ENSG00000082482	KCNK2	Brain	withoutHumans	1.441808331532749e-09	0.3709823086541	100.0	-1.0	0.6831159681251965	-0.0006130089124947169	93.0	-1.0	8.182552716073825e-05	0.18183359492446327	99.0	1.0	0.750483919927543	0.0012218264640908583	84.0	-1.0	2.250476293566127e-07	0.3057826607192572	100.0	-1.0	0.00025796022742523365	0.18173762280201722	97.0	-1.0	False	False	False	False	False	False
ENSG00000083807	SLC27A5	Brain	withoutHumans	1.8332218767165345e-07	0.32056076905296105	91.0	1.0	8.321298848720442e-05	0.24603821457648312	89.0	1.0	0.34076450407447406	0.005609942974674653	90.0	1.0	0.038742036553471366	0.11761402541754118	82.0	1.0	2.240696588605607e-08	0.3703895917473512	91.0	1.0	0.0002432322076902947	0.2002825516622665	88.0	1.0	False	False	False	False	False	False
ENSG00000084628	NKAIN1	Brain	withoutHumans	1.6697074085705595e-10	0.4054084139880738	99.0	-1.0	0.18145817734550926	0.04709211680940506	93.0	-1.0	0.012036948559667525	0.07781669820629111	98.0	1.0	0.26685140656698453	0.05002257887256589	84.0	-1.0	1.8072823823916143e-06	0.27173495180435425	99.0	-1.0	0.002429881596627996	0.13217583399687582	96.0	-1.0	False	False	False	False	False	False
ENSG00000085871	MGST2	Brain	withoutHumans	5.605480787537811e-12	0.4472133314176252	100.0	1.0	0.23320033653884015	0.03852111114466894	93.0	1.0	0.45228646415181123	-0.00024128470789341883	99.0	1.0	0.482071305869513	0.025542783981116646	84.0	1.0	1.917108795110963e-08	0.34579408597137173	100.0	1.0	2.7992055543495774e-12	0.48945017595976237	97.0	1.0	False	False	False	False	False	False
ENSG00000088002	SULT2B1	Brain	withoutHumans	8.49274865306329e-10	0.3881487904065154	97.0	-1.0	0.5811354518365591	0.005609000883372572	91.0	-1.0	0.684878955641854	-0.00723748440567018	96.0	-1.0	0.6312115970680131	0.011974382105663373	82.0	-1.0	3.644151836681369e-05	0.2198158811222023	97.0	-1.0	0.00021344767781091825	0.191377773322144	94.0	-1.0	False	False	False	False	False	False
ENSG00000088992	TESC	Brain	withoutHumans	9.104647337425804e-08	0.3209101747816554	95.0	1.0	0.47421347103340145	0.013460806941384518	88.0	1.0	0.6214755567543173	-0.005908266086945613	94.0	1.0	0.716642786539416	0.004481987846043145	79.0	1.0	0.012611114538875933	0.09333084573347816	95.0	1.0	0.008593497106918936	0.10634781377549574	92.0	1.0	False	False	False	False	False	False
ENSG00000089723	OTUB2	Brain	withoutHumans	5.1995887153478286e-14	0.5154248359348428	97.0	-1.0	0.2513991412969762	0.03704264543059066	90.0	-1.0	0.00013813235286442722	0.17615071257631187	96.0	1.0	0.5060893048306409	0.024140546746044156	81.0	-1.0	4.6081781699148143e-10	0.41154755839289314	97.0	-1.0	5.1010164539960746e-06	0.26837811621229835	94.0	-1.0	False	False	False	False	False	False
ENSG00000090674	MCOLN1	Brain	withoutHumans	9.644175188816922e-09	0.3577918098388243	95.0	-1.0	0.8507837803784479	-0.008533360449358485	88.0	-1.0	0.027325228124222077	0.06220518024319377	94.0	1.0	0.868622218215885	-0.007661712595256942	79.0	-1.0	7.609756956781204e-07	0.2976967886429125	95.0	-1.0	1.4156685546454968e-05	0.25341507955237863	92.0	-1.0	False	False	False	False	False	False
ENSG00000092295	TGM1	Brain	withoutHumans	2.7420606374527722e-08	0.3322668937648402	98.0	1.0	2.21075995193182e-09	0.41743309264688955	92.0	1.0	0.9110604231303615	-0.010218113246095895	97.0	-1.0	5.219673941591457e-12	0.5254761660705389	83.0	1.0	2.7340362842772072e-08	0.3454374147732553	98.0	1.0	0.00010015753556239154	0.20608003036824896	95.0	1.0	False	False	False	False	False	False
ENSG00000099960	SLC7A4	Brain	withoutHumans	5.436276345612603e-08	0.3239644986337892	97.0	-1.0	0.590796696637666	0.005030052635517479	90.0	-1.0	0.09910035781800947	0.03180308044952673	96.0	1.0	0.7849020308822129	-0.0013820486465676574	81.0	-1.0	3.061601569222201e-08	0.34663226053266794	97.0	-1.0	1.8876693765823998e-05	0.24276510987138966	94.0	-1.0	False	False	False	False	False	False
ENSG00000100023	PPIL2	Brain	withoutHumans	1.3582940969648549e-08	0.34629023427797356	97.0	-1.0	0.7607603621332847	-0.004576597718955355	91.0	-1.0	0.006195065126388107	0.09425033141833639	96.0	1.0	0.178495658615597	0.0663925584693279	82.0	-1.0	2.7224384566670462e-05	0.22540187852453508	97.0	-1.0	0.00012050933549734957	0.2041047079448045	94.0	-1.0	False	False	False	False	False	False
ENSG00000100030	MAPK1	Brain	withoutHumans	8.303905332703169e-08	0.3283174964773429	93.0	-1.0	0.617750685627149	0.0034405932916012905	86.0	-1.0	0.0029321818452769863	0.11564594951013363	92.0	1.0	0.6016735549185853	0.01564943090913129	77.0	-1.0	0.00018702466647742142	0.19368917326975277	93.0	-1.0	1.0582913668803445e-05	0.26427273967764175	90.0	-1.0	False	False	False	False	False	False
ENSG00000100078	PLA2G3	Brain	withoutHumans	7.227165056803717e-08	0.3110045155667238	100.0	-1.0	0.4105474760956093	0.018008966655115533	93.0	-1.0	9.469094073002863e-05	0.17892118915915767	99.0	1.0	0.6711261466813391	0.008103548271241934	84.0	-1.0	2.6021085215268788e-05	0.22010676398247364	100.0	-1.0	0.00022293970110916103	0.1849550871602047	97.0	-1.0	False	False	False	False	False	False
ENSG00000100122	CRYBB1	Brain	withoutHumans	2.9332174086616425e-08	0.325627299599636	100.0	-1.0	0.5426258133420451	0.007954414475951133	93.0	1.0	0.41701118011784	0.00120429908913533	99.0	1.0	0.8201762636538411	-0.004052016319273877	84.0	-1.0	0.018742527789577496	0.07949604039744362	100.0	-1.0	0.00023371817422805085	0.18393083709861413	97.0	-1.0	False	False	False	False	False	False
ENSG00000100314	CABP7	Brain	withoutHumans	5.730217128096718e-10	0.39109093080197355	98.0	-1.0	0.7378861497283067	-0.0034220348301559067	92.0	-1.0	0.8578211346445184	-0.009778782156331545	97.0	-1.0	0.8321860439461078	-0.004977194173226174	83.0	-1.0	5.016762231433222e-06	0.2550348128043486	98.0	-1.0	1.1706039861190339e-06	0.2931295168620669	95.0	-1.0	False	False	False	False	False	False
ENSG00000100417	PMM1	Brain	withoutHumans	6.25559083926206e-08	0.3134280385058371	100.0	-1.0	0.8580438930844099	-0.008325278077548903	93.0	-1.0	0.3551824053512323	0.0042812094375733745	99.0	-1.0	0.9585392347457731	-0.01149482171543137	84.0	1.0	0.00019270606237587745	0.18050250913176225	100.0	-1.0	0.0009379105349534744	0.15265464271215445	97.0	-1.0	False	False	False	False	False	False
ENSG00000100612	DHRS7	Brain	withoutHumans	0.0004323528924634589	0.31381585992539673	46.0	1.0	0.9970972557840413	-0.027022236494571805	39.0	1.0	0.021754514206859945	0.13990945028230217	45.0	1.0	0.814897824413859	-0.009883426023711284	30.0	1.0	0.19505870759667404	0.048200516332261745	48.0	1.0	0.0008121030917157055	0.31458734563566326	45.0	1.0	False	False	False	False	False	False
ENSG00000100889	PCK2	Brain	withoutHumans	4.445169317670961e-08	0.31917282270393355	100.0	-1.0	0.5436801280048404	0.007887835929420106	93.0	-1.0	0.5867434041215688	-0.004703514715488799	99.0	1.0	0.7043014644851144	0.005335658280785749	84.0	-1.0	0.0005483854800101928	0.1586853831658417	100.0	-1.0	0.004800083100378806	0.1147821350464413	97.0	-1.0	False	False	False	False	False	False
ENSG00000101187	SLCO4A1	Brain	withoutHumans	9.084613177912844e-08	0.32384157141603964	94.0	1.0	0.650795236598328	0.0013164432483078192	88.0	1.0	0.018685318058325937	0.07176162283851484	93.0	-1.0	0.5141205713597093	0.023854260901680413	79.0	1.0	1.0168376473549438e-07	0.33589034236542226	94.0	1.0	0.00024075654807611643	0.19441007706758928	91.0	1.0	False	False	False	False	False	False
ENSG00000101190	TCFL5	Brain	withoutHumans	2.4623312548365646e-12	0.48663023419052476	92.0	1.0	0.2476181630286474	0.03940099135588193	86.0	1.0	0.015442713856682297	0.07781903969559612	91.0	1.0	0.6591770551291909	0.010015495476164982	77.0	1.0	5.285713974731572e-06	0.26359485938328775	94.0	1.0	6.291498093551341e-08	0.3588563245130375	91.0	1.0	False	False	False	False	False	False
ENSG00000101222	SPEF1	Brain	withoutHumans	1.079022112026281e-07	0.31256263663692185	97.0	-1.0	0.6206467954197618	0.003079374895150533	90.0	-1.0	0.0038705748543334186	0.10481590228358595	96.0	1.0	0.3403277855880971	0.042046776377899	81.0	-1.0	4.485273063912184e-05	0.2155802509911513	97.0	-1.0	0.00771747009290337	0.10675086723737637	94.0	-1.0	False	False	False	False	False	False
ENSG00000101811	CSTF2	Brain	withoutHumans	2.638422483653706e-10	0.4021069424585363	98.0	-1.0	0.44272018732350604	0.015542048734470182	91.0	-1.0	0.48915628036362924	-0.0016617041301321134	97.0	1.0	0.6016735549185853	0.014643434160815372	82.0	-1.0	5.40575682612184e-07	0.2958195777611884	98.0	-1.0	1.2310092257177914e-06	0.29218310245155765	95.0	-1.0	False	False	False	False	False	False
ENSG00000102078	SLC25A14	Brain	withoutHumans	5.2173277212856824e-08	0.3303533230693676	95.0	-1.0	0.2828054638260885	0.03344457714389315	88.0	-1.0	0.840157673658402	-0.009906547969873003	94.0	1.0	0.6343795429416851	0.012161090044807588	79.0	-1.0	1.8062638792204284e-05	0.23755542310375333	95.0	-1.0	3.093119737596677e-05	0.23729439608674263	92.0	-1.0	False	False	False	False	False	False
ENSG00000102265	TIMP1	Brain	withoutHumans	4.581667179270397e-15	0.5445883405296923	97.0	1.0	0.5462679001565186	0.007870507747569255	91.0	1.0	0.4820474690264313	-0.0014123337647866663	96.0	1.0	0.750183306130929	0.0012771951548915528	82.0	1.0	2.805548291782114e-10	0.4189494101160294	97.0	1.0	6.202082224827541e-12	0.48995605507833484	94.0	1.0	False	False	False	False	False	False
ENSG00000102445	RUBCNL	Brain	withoutHumans	2.31389457311792e-09	0.3860917530627155	93.0	1.0	0.0014926541740101387	0.18923217097390266	86.0	1.0	0.005385177817582366	0.10146347598171312	92.0	1.0	0.27038449788807584	0.054027721825723796	77.0	1.0	3.294174784490142e-08	0.3575825766311618	93.0	1.0	1.3477722310512964e-05	0.2592751554903209	90.0	1.0	False	False	False	False	False	False
ENSG00000102543	CDADC1	Brain	withoutHumans	3.1739748095185247e-09	0.35984114836719394	100.0	-1.0	0.5681831050439632	0.00628934448677354	93.0	-1.0	0.05471313821600886	0.0438050820955147	99.0	1.0	0.5982922367377966	0.014663990417208117	84.0	-1.0	0.0010445382437892319	0.14474052134524729	100.0	-1.0	0.0010678375626620577	0.14966141969669788	97.0	-1.0	False	False	False	False	False	False
ENSG00000103313	MEFV	Brain	withoutHumans	2.4406408738778588e-08	0.3519992684629789	92.0	1.0	0.4070092649508263	0.020205327955028718	85.0	1.0	0.6384184447142657	-0.006544864100750392	91.0	-1.0	0.12470085376393034	0.08537010095171993	76.0	1.0	2.8219647421590898e-06	0.2809049989531093	92.0	1.0	0.00010338857215061625	0.21790983439049316	89.0	1.0	False	False	False	False	False	False
ENSG00000103496	STX4	Brain	withoutHumans	3.0687224571272376e-09	0.3755610994767873	95.0	-1.0	0.6146122992396847	0.0035277724516996622	88.0	-1.0	0.3103313311269318	0.007303479033586635	94.0	-1.0	0.7045208290347934	0.0056603835117708945	79.0	-1.0	9.96918463947274e-06	0.24903661012780098	95.0	-1.0	0.00020353980530520962	0.19625453466971277	92.0	-1.0	False	False	False	False	False	False
ENSG00000103569	AQP9	Brain	withoutHumans	1.0027261416359505e-08	0.35112944271028157	97.0	-1.0	0.22658316150267546	0.04084870254892026	90.0	-1.0	0.03963643570274448	0.052557382551352116	96.0	1.0	0.5152454793323124	0.023129803300176666	81.0	-1.0	3.9095143031213424e-05	0.21827847754014196	97.0	-1.0	0.021221816035000115	0.08168357208728827	94.0	-1.0	False	False	False	False	False	False
ENSG00000103740	ACSBG1	Brain	withoutHumans	4.680229032989465e-08	0.31815903697227965	100.0	-1.0	0.9081542286761078	-0.00977336958496755	93.0	1.0	0.27345475302486993	0.00946158829055288	99.0	1.0	0.9273719299660341	-0.010220794292636226	84.0	1.0	0.0012594156334650582	0.1406759849829733	100.0	-1.0	0.005565080128651498	0.1112839225064235	97.0	-1.0	False	False	False	False	False	False
ENSG00000103742	IGDCC4	Brain	withoutHumans	8.479153486648076e-08	0.319339595944534	96.0	-1.0	0.34443739270567436	0.025658214131865642	89.0	-1.0	2.2414732119404546e-05	0.21562995404921437	95.0	1.0	0.3222172678598166	0.0447825698072416	80.0	-1.0	5.4851385390162695e-05	0.21351584757191133	96.0	-1.0	0.00602370188572218	0.11396619232029559	93.0	-1.0	False	False	False	False	False	False
ENSG00000104140	RHOV	Brain	withoutHumans	2.7957837545586826e-12	0.4846461141123428	92.0	-1.0	0.1366326083804375	0.05840168104543342	90.0	-1.0	0.9867250934354437	-0.011227798865293126	91.0	1.0	0.5697547727982887	0.01790822053519603	81.0	-1.0	2.946638201521016e-06	0.28003095823218405	92.0	-1.0	0.0016359594136738076	0.15191928428942036	89.0	-1.0	False	False	False	False	False	False
ENSG00000104228	TRIM35	Brain	withoutHumans	5.442306596897816e-10	0.3856385918275971	100.0	-1.0	0.16518427432951432	0.05022507985978453	93.0	-1.0	0.00038409323140544397	0.15036763935815078	99.0	1.0	0.5569892513221162	0.018403425338767154	84.0	-1.0	0.00010828887726793466	0.19248841898034597	100.0	-1.0	0.01915949437262808	0.0816360099511022	97.0	-1.0	False	False	False	False	False	False
ENSG00000104267	CA2	Brain	withoutHumans	7.94814260904091e-10	0.40596942813490866	92.0	-1.0	0.9255925435442061	-0.011110312674358802	85.0	-1.0	0.5572698069578667	-0.004204541585335564	91.0	-1.0	0.9867285343139064	-0.013423716682010145	76.0	-1.0	6.401167055210585e-08	0.3501109008155858	92.0	-1.0	6.737395231366905e-06	0.2760453418840667	89.0	-1.0	False	False	False	False	False	False
ENSG00000104497	SNX16	Brain	withoutHumans	8.228054625983648e-08	0.33758973707723006	90.0	-1.0	0.7410695210975942	-0.003958709742687194	83.0	-1.0	0.19973684874995362	0.017722274948730354	89.0	1.0	0.9452425096667965	-0.012503894324475517	74.0	-1.0	2.0089513352155364e-05	0.24710661605239492	90.0	-1.0	2.1083447092645005e-07	0.3497914117098564	87.0	-1.0	False	False	False	False	False	False
ENSG00000105321	CCDC9	Brain	withoutHumans	1.682750805312129e-08	0.38537632503797026	84.0	-1.0	0.4582672777682874	0.017037817563366087	77.0	-1.0	0.801099653107374	-0.010680259011706106	83.0	-1.0	0.5959445885881502	0.01862199428208111	68.0	-1.0	4.949025489988606e-05	0.2431607867710378	84.0	-1.0	3.736933310772804e-05	0.2611799802275091	81.0	-1.0	False	False	False	False	False	False
ENSG00000106211	HSPB1	Brain	withoutHumans	5.5033831405038496e-12	0.46132015565137396	96.0	1.0	0.006536982447527979	0.14528012409039726	90.0	1.0	0.5779175557388262	-0.004600453737076071	96.0	1.0	0.19256237533288348	0.064465057956274	81.0	1.0	5.98912243348208e-09	0.37934486348699326	95.0	1.0	1.011576223026837e-06	0.2988462262941798	94.0	1.0	False	False	False	False	False	False
ENSG00000106554	CHCHD3	Brain	withoutHumans	1.8304608536156027e-10	0.4242355836867451	93.0	-1.0	0.8868962758840288	-0.009981104914912109	86.0	-1.0	0.37922244510440034	0.0032634284906336575	92.0	1.0	0.9311328185237931	-0.010931901382355447	80.0	-1.0	2.0330267219039324e-11	0.46912569744587906	93.0	-1.0	9.358147674434004e-09	0.3945133986331739	90.0	-1.0	False	False	False	False	False	False
ENSG00000106853	PTGR1	Brain	withoutHumans	4.09030170097163e-07	0.30355472306327	92.0	1.0	0.047937960560121576	0.09581820477905534	85.0	1.0	0.046543268212176886	0.051608106723039726	91.0	1.0	0.5255390513088087	0.022640877785121027	79.0	1.0	7.450121776736757e-08	0.3411225240652558	94.0	1.0	0.0005468495693755044	0.17527976111006272	91.0	1.0	False	False	False	False	False	False
ENSG00000107551	RASSF4	Brain	withoutHumans	1.5028384142221643e-15	0.5460854715531966	100.0	1.0	0.0040192596617737745	0.15264217548430026	93.0	1.0	0.2568716324350616	0.010724251580700228	99.0	1.0	0.05220305197256599	0.10544653227308709	84.0	1.0	2.506918462197182e-12	0.4715969600541241	100.0	1.0	1.9573043464163335e-09	0.39595203277261215	97.0	1.0	False	False	False	False	False	False
ENSG00000108262	GIT1	Brain	withoutHumans	1.3010218647460742e-08	0.3592122858028661	93.0	-1.0	0.7697309256087841	-0.005283995340058079	86.0	-1.0	0.011888220678237488	0.08311198979328338	92.0	1.0	0.7930635945127705	-0.0021562523406033485	77.0	-1.0	7.951240787273291e-05	0.21215305016964692	93.0	-1.0	0.0004555266224431352	0.18141443360713028	90.0	-1.0	False	False	False	False	False	False
ENSG00000108786	HSD17B1	Brain	withoutHumans	3.454228594903754e-10	0.40476797484598737	96.0	1.0	0.6949449380938749	-0.0012499466873974185	90.0	1.0	0.005526770486018508	0.09676473388018547	96.0	1.0	0.8077648315768631	-0.0031332405745705394	81.0	1.0	0.00013201509376017936	0.1936951126827675	97.0	1.0	2.2305376369906323e-08	0.3668045344378299	94.0	1.0	False	False	False	False	False	False
ENSG00000109046	WSB1	Brain	withoutHumans	1.5224032944808649e-07	0.32676996575232	90.0	1.0	0.3918837378562974	0.02231009425828334	83.0	1.0	0.47433118296637977	-0.0012046368119835726	89.0	-1.0	0.6830168057180016	0.00820548970989432	74.0	1.0	5.888100699847892e-07	0.3164222699020197	90.0	1.0	0.0005601138290831126	0.18218802615761476	87.0	1.0	False	False	False	False	False	False
ENSG00000109743	BST1	Brain	withoutHumans	1.2880570102629871e-06	0.30922384754127363	83.0	1.0	0.3694682935928899	0.027128195084133444	76.0	1.0	0.03618083267615803	0.06393623804098936	82.0	1.0	0.6545750436861212	0.01209835080333388	67.0	1.0	0.0020608996832809975	0.15512514387925258	83.0	1.0	5.140889888778659e-05	0.2567594545312748	80.0	1.0	False	False	False	False	False	False
ENSG00000110888	CAPRIN2	Brain	withoutHumans	4.4939081218243676e-08	0.32442511614326397	98.0	1.0	0.12832623439717325	0.059797252566926695	91.0	1.0	0.001469012111386594	0.12506024537950633	97.0	1.0	0.3398076581134185	0.041565666617573216	82.0	1.0	1.8846309466442532e-06	0.2733501666549818	98.0	1.0	1.0847891051255897e-06	0.29476675115000295	95.0	1.0	False	False	False	False	False	False
ENSG00000111181	SLC6A12	Brain	withoutHumans	1.477201494154639e-14	0.5229582553284444	99.0	1.0	0.2524079206339389	0.036043461010384026	92.0	1.0	0.2742957208794098	0.009495797830070596	98.0	1.0	0.6970845718163118	0.006045606911219359	83.0	1.0	4.994077709250431e-11	0.435819794418456	99.0	1.0	6.044326358188313e-10	0.4185963232632255	96.0	1.0	False	False	False	False	False	False
ENSG00000111229	ARPC3	Brain	withoutHumans	2.6424557059178514e-09	0.4281723882385966	81.0	-1.0	0.7413773000794013	-0.00439728106741355	75.0	1.0	0.08144870577653428	0.04296669908383377	81.0	1.0	0.9760035040419801	-0.014402038843017939	70.0	1.0	4.928240775390778e-09	0.4291176476036975	82.0	-1.0	1.1572266658993836e-09	0.47270265073144513	79.0	-1.0	False	False	False	False	False	False
ENSG00000111696	NT5DC3	Brain	withoutHumans	5.918536869246877e-07	0.3243572350972379	83.0	-1.0	0.5666325301729542	0.007920731763745859	76.0	-1.0	0.004282501631621456	0.1195115734236154	82.0	1.0	0.6775439472275513	0.009620500317536362	67.0	-1.0	1.1887362520222481e-05	0.276624325549488	83.0	-1.0	0.0017232148217034928	0.16666080926730154	80.0	-1.0	False	False	False	False	False	False
ENSG00000111701	APOBEC1	Brain	withoutHumans	1.6697074085705595e-10	0.4186471823631752	95.0	-1.0	0.42311789147689316	0.01693156356403025	93.0	-1.0	0.9516150130659631	-0.010770203775419818	94.0	1.0	0.7372566057178163	0.0023129467913965973	84.0	-1.0	6.229578286816537e-05	0.21297691097056992	95.0	-1.0	2.5172002842742977e-05	0.24141262033534272	92.0	-1.0	False	False	False	False	False	False
ENSG00000111707	SUDS3	Brain	withoutHumans	5.116059006066193e-09	0.36143086149800463	97.0	-1.0	0.5496791960986424	0.00774243345486858	90.0	-1.0	0.016577484413798638	0.07220705238709946	96.0	1.0	0.814897824413859	-0.003733549611163456	81.0	-1.0	0.00017973374024477415	0.18707315285729054	97.0	-1.0	0.0014144045505405031	0.1476509466842132	94.0	-1.0	False	False	False	False	False	False
ENSG00000111906	HDDC2	Brain	withoutHumans	4.020445179516607e-13	0.5024424644309604	94.0	1.0	0.359299194032531	0.024666889003143178	87.0	1.0	0.11436086548056897	0.029556472253297494	93.0	1.0	0.4028080055083525	0.03655135731766668	78.0	1.0	5.598162743711217e-06	0.2625466539739343	94.0	1.0	6.561468891069184e-09	0.3981657896903599	91.0	1.0	False	False	False	False	False	False
ENSG00000112079	STK38	Brain	withoutHumans	1.1016196281429268e-08	0.36837670739195005	91.0	-1.0	0.607651684390395	0.0041363569471409845	85.0	-1.0	0.22736071328474994	0.014405102735164377	91.0	1.0	0.8273059518357191	-0.005039763413591691	76.0	-1.0	4.766847329744581e-05	0.22482697155945763	92.0	-1.0	6.7202218078149406e-09	0.40450364417958407	89.0	-1.0	False	False	False	False	False	False
ENSG00000112118	MCM3	Brain	withoutHumans	1.4742752366456138e-07	0.30727116510909147	97.0	1.0	0.5037572981973766	0.010925646039066428	90.0	1.0	0.4647939896539886	-0.0007577430923733086	96.0	1.0	0.6505563902076655	0.010264699062486504	81.0	1.0	1.5698727431330823e-05	0.23583333410898977	97.0	1.0	4.653993151137008e-06	0.27026664079273055	94.0	1.0	False	False	False	False	False	False
ENSG00000112214	FHL5	Brain	withoutHumans	7.109480369457752e-09	0.34777785238360437	100.0	1.0	0.42906628052652845	0.016390863576906778	93.0	1.0	0.04099741313979393	0.05023542170830686	99.0	-1.0	0.7353868272634349	0.0025368726722119206	84.0	1.0	3.827168875322087e-05	0.21273640662186455	100.0	1.0	0.00019355454167606722	0.1880959366719518	97.0	1.0	False	False	False	False	False	False
ENSG00000112796	ENPP5	Brain	withoutHumans	4.5784463238870187e-10	0.3881883123382178	100.0	-1.0	0.8728126193906344	-0.00878782405046663	93.0	-1.0	0.005186471930038142	0.09529720885349346	99.0	1.0	0.6172709625066162	0.012875845760316751	84.0	-1.0	0.0001155956131751325	0.19116834520754866	100.0	-1.0	0.0007083960543769449	0.15935070357798808	97.0	-1.0	False	False	False	False	False	False
ENSG00000112964	GHR	Brain	withoutHumans	1.1264907663255073e-07	0.30381763995851296	100.0	-1.0	0.6673540184513898	0.000281905376803504	93.0	-1.0	0.08122340421950841	0.03512869718813638	99.0	1.0	0.7337878574201575	0.0026483863130764007	84.0	-1.0	1.0581328230439211e-05	0.23674124580090106	100.0	-1.0	0.000429025765503078	0.17053071937871034	97.0	-1.0	False	False	False	False	False	False
ENSG00000113273	ARSB	Brain	withoutHumans	2.2516380192350806e-08	0.33537526880928303	98.0	-1.0	0.6447657128218333	0.0015776024950504564	91.0	1.0	8.037274092291042e-05	0.18567255376889424	97.0	1.0	0.8844939302574735	-0.008372188548940507	82.0	-1.0	0.000154503080765592	0.18849033749486088	98.0	-1.0	0.0013412644262783564	0.147451192849806	95.0	-1.0	False	False	False	False	False	False
ENSG00000113583	C5orf15	Brain	withoutHumans	1.4267447011108544e-07	0.32192800342946737	92.0	-1.0	0.7261940745131596	-0.0030766034800777664	86.0	-1.0	0.21546327883900995	0.01543279679821663	92.0	1.0	0.9042215793113029	-0.009777403301345133	79.0	-1.0	2.731626015736051e-05	0.23402943274327814	93.0	-1.0	0.0008528784460231678	0.16634921408482428	90.0	-1.0	False	False	False	False	False	False
ENSG00000113734	BNIP1	Brain	withoutHumans	1.51106070726548e-08	0.3566618505030582	93.0	-1.0	0.6700473916795809	0.00013495886909009602	86.0	-1.0	0.17655400953898906	0.01990266473765534	92.0	1.0	0.8617247140149095	-0.0073812023406583105	77.0	-1.0	0.00021895024769649855	0.19023713085009908	93.0	-1.0	1.8161734857127583e-05	0.25316273505825737	90.0	-1.0	False	False	False	False	False	False
ENSG00000114346	ECT2	Brain	withoutHumans	3.910899605079172e-08	0.3210636849691053	100.0	1.0	0.4071514341905954	0.01841045854517742	93.0	1.0	0.9977408773929756	-0.010308954894918454	99.0	1.0	0.20361210930165943	0.060063423537156435	84.0	1.0	9.345583976441436e-08	0.3204380277448252	100.0	1.0	1.9044034689558947e-06	0.27909844724035726	97.0	1.0	False	False	False	False	False	False
ENSG00000114544	SLC41A3	Brain	withoutHumans	1.3104860035986617e-08	0.3439887184617201	98.0	1.0	0.42041774509391544	0.01753413309674745	91.0	1.0	0.00039614361448926314	0.1526044245957311	97.0	1.0	0.6647611332543175	0.008860617738665977	82.0	1.0	5.659271147654013e-06	0.2573922096033928	96.0	1.0	7.3939498748232845e-09	0.3819044533167303	95.0	1.0	False	False	False	False	False	False
ENSG00000115137	DNAJC27	Brain	withoutHumans	4.7291846750747655e-11	0.41921725766387263	100.0	-1.0	0.250392087874315	0.035976612214677184	93.0	-1.0	4.272376910299512e-06	0.2399898882085587	99.0	1.0	0.33065662580953664	0.04162804921593388	84.0	-1.0	3.287258960965259e-07	0.3018722823450354	99.0	-1.0	7.223006748991049e-05	0.20920996098417866	97.0	-1.0	False	False	False	False	False	False
ENSG00000115290	GRB14	Brain	withoutHumans	6.076190719369655e-08	0.3193054087546706	98.0	-1.0	0.3815652168811827	0.021346603195092406	91.0	-1.0	0.004857045123117844	0.09870812341262525	97.0	1.0	0.7680634439317042	-6.578556819980541e-05	82.0	-1.0	5.4867730826608e-07	0.2955053524639518	98.0	-1.0	0.00043428343290696986	0.17362412557140672	95.0	-1.0	False	False	False	False	False	False
ENSG00000115361	ACADL	Brain	withoutHumans	6.751102585628606e-12	0.4696131005792097	93.0	-1.0	0.5673292335278706	0.0068962624075893375	86.0	-1.0	0.0005369200166221144	0.15375280006571845	92.0	1.0	0.8114284007399027	-0.003652794285563754	77.0	-1.0	2.7270015049140676e-08	0.36067136390277954	93.0	-1.0	2.9294466233166884e-06	0.28933974362781256	90.0	-1.0	False	False	False	False	False	False
ENSG00000115488	NEU2	Brain	withoutHumans	5.2832543154555375e-17	0.5802141839292287	100.0	-1.0	0.3112169114523443	0.028196887834726958	93.0	-1.0	0.19383149409262135	0.016521909278296776	99.0	1.0	0.6121443962488767	0.013336765040940946	84.0	-1.0	1.2464609142657372e-08	0.35295601557462	100.0	-1.0	2.6063473122993387e-05	0.22958996354290673	97.0	-1.0	False	False	False	False	False	False
ENSG00000115514	TXNDC9	Brain	withoutHumans	1.9324363985007135e-08	0.3435500351554417	96.0	-1.0	0.44451476681647967	0.015744293446729785	89.0	-1.0	0.013822440056087947	0.07709222149396278	95.0	1.0	0.7754282332740449	-0.0005929242076883057	80.0	-1.0	3.941263615491669e-05	0.22228674836928375	95.0	-1.0	0.0008760618318964655	0.1605368479855791	93.0	-1.0	False	False	False	False	False	False
ENSG00000116819	TFAP2E	Brain	withoutHumans	6.493984309050157e-09	0.3703412114322957	93.0	1.0	0.9629310628639084	-0.011532664529698922	87.0	1.0	0.635870129792196	-0.006409863990777032	92.0	-1.0	0.9578920795904146	-0.012378870834792721	78.0	1.0	7.604111582154198e-10	0.417515352851621	93.0	1.0	2.3798902758985645e-08	0.378501002703465	90.0	1.0	False	False	False	False	False	False
ENSG00000116990	MYCL	Brain	withoutHumans	6.933086074621661e-11	0.41400206648848714	100.0	-1.0	0.2497099624097596	0.036142033573392074	93.0	-1.0	0.006110409809771729	0.09173737816618	99.0	1.0	0.3841197844193945	0.03583401963966226	84.0	-1.0	4.8212736658585955e-08	0.33108427991085687	100.0	-1.0	6.0083719639560644e-05	0.21284499808796065	97.0	-1.0	False	False	False	False	False	False
ENSG00000117448	AKR1A1	Brain	withoutHumans	4.518170760860451e-08	0.33579313186373516	94.0	-1.0	0.4289433296690552	0.017563133992597346	87.0	-1.0	0.08304361504759686	0.036907522675265536	93.0	1.0	0.6039170750311125	0.01521841941761548	78.0	-1.0	4.145935697935674e-05	0.2212138905859229	95.0	-1.0	0.007383349007712442	0.10897015577480806	93.0	-1.0	False	False	False	False	False	False
ENSG00000117586	TNFSF4	Brain	withoutHumans	3.273724166179981e-09	0.3652270813092455	98.0	1.0	0.3422656635375215	0.025360658768260658	91.0	1.0	0.9072687581780031	-0.010191789407886231	97.0	1.0	0.032504368294715126	0.12271070057781264	82.0	1.0	3.902878924555072e-09	0.3767314850642727	98.0	1.0	5.092304358887044e-09	0.3887227723175023	95.0	1.0	False	False	False	False	False	False
ENSG00000117697	NSL1	Brain	withoutHumans	4.020445179516607e-13	0.4806974205899849	100.0	1.0	0.48397766075173526	0.011960533594321476	93.0	1.0	0.6792280510276657	-0.0069006512759774985	99.0	-1.0	0.595147636962816	0.015074190807328192	84.0	1.0	6.059970798303619e-12	0.4629472069633426	99.0	1.0	2.3798902758985645e-08	0.3562005545795036	97.0	1.0	False	False	False	False	False	False
ENSG00000118322	ATP10B	Brain	withoutHumans	5.509336753329931e-09	0.3514715591163542	100.0	1.0	0.01423981274554473	0.12145374573599954	93.0	1.0	0.041205746075048066	0.050123604695374246	99.0	1.0	0.0791701232446061	0.09203362740637755	84.0	1.0	6.656939373431111e-08	0.3258211490914106	100.0	1.0	1.7524394851965076e-05	0.23761683154691926	97.0	1.0	False	False	False	False	False	False
ENSG00000118514	ALDH8A1	Brain	withoutHumans	1.828436076968336e-09	0.37065450291740576	99.0	1.0	0.9350802014649973	-0.010429071070222395	92.0	1.0	0.6588246277043517	-0.006538885010031414	98.0	-1.0	0.9202617110209456	-0.010033800808956217	83.0	1.0	2.857568510274451e-09	0.3789851652901266	99.0	1.0	9.426316884858148e-10	0.41116431597995484	96.0	1.0	False	False	False	False	False	False
ENSG00000118518	RNF146	Brain	withoutHumans	7.996747211103944e-07	0.30309264119030555	88.0	1.0	0.21863374550010808	0.04638568269044874	82.0	1.0	0.22276913282865543	0.015372824502346671	88.0	1.0	0.7247025133423203	0.0040926261408628095	73.0	1.0	2.3214012946553196e-07	0.33672255349070224	89.0	1.0	1.8528772332168118e-06	0.3100534629770614	86.0	1.0	False	False	False	False	False	False
ENSG00000118785	SPP1	Brain	withoutHumans	6.819623912064635e-11	0.42080759747629026	98.0	1.0	0.008147926942323793	0.1381789280318534	91.0	1.0	0.31757518344805735	0.006608608701990648	97.0	1.0	0.21367200764791483	0.059645812992725755	82.0	1.0	2.1256508829543452e-08	0.34966820395730136	98.0	1.0	5.1357804415047095e-05	0.22016014949413687	95.0	1.0	False	False	False	False	False	False
ENSG00000118898	PPL	Brain	withoutHumans	8.860321213346228e-12	0.44154807053379275	100.0	1.0	0.9361550758820426	-0.010336646107044212	93.0	1.0	0.6482513863856344	-0.006238156147388985	99.0	1.0	0.7595303047688665	0.0005626826802247464	84.0	1.0	1.70394450057768e-06	0.2704542010157488	100.0	1.0	1.803078049699898e-08	0.3609508435932405	97.0	1.0	False	False	False	False	False	False
ENSG00000118961	LDAH	Brain	withoutHumans	4.096787268962022e-07	0.3278102404811859	84.0	-1.0	0.18723887177256043	0.055690248801990916	77.0	-1.0	0.00899103413009891	0.09916265100422461	83.0	1.0	0.2334763622008678	0.06820476190420677	68.0	-1.0	2.2153503878616075e-06	0.3028378977493119	86.0	-1.0	2.2596742206744897e-07	0.3622558730352463	83.0	-1.0	False	False	False	False	False	False
ENSG00000119392	GLE1	Brain	withoutHumans	9.06996530684162e-07	0.3440107781537459	75.0	-1.0	0.3624525912063297	0.03135890987344203	68.0	-1.0	0.02006781988520446	0.08789628808888006	74.0	1.0	0.5476296981272416	0.027682782379281345	59.0	-1.0	0.0018947752387753123	0.16888052638986328	77.0	-1.0	0.000757398527523621	0.20317508650784022	74.0	-1.0	False	False	False	False	False	False
ENSG00000119401	TRIM32	Brain	withoutHumans	5.5688804013552475e-08	0.3262876403260394	96.0	-1.0	0.4507112965182462	0.015056532346602758	90.0	-1.0	0.0005550459034196253	0.14847253157177065	95.0	1.0	0.5444026380706835	0.020244543851223096	81.0	-1.0	0.00021153908964500364	0.18546746426734806	96.0	-1.0	0.022230943387340902	0.0814077050264399	93.0	-1.0	False	False	False	False	False	False
ENSG00000119402	FBXW2	Brain	withoutHumans	2.647062401584381e-07	0.30016631424225504	96.0	-1.0	0.3026566811491031	0.030480802271473317	89.0	-1.0	0.0002979424790438385	0.16174904777428034	95.0	1.0	0.7266013345332651	0.0033819479474410663	82.0	-1.0	9.424895883930399e-07	0.29361855577438534	95.0	-1.0	0.004320897234731282	0.12220433032418965	93.0	-1.0	False	False	False	False	False	False
ENSG00000119514	GALNT12	Brain	withoutHumans	1.1462804443229152e-10	0.41049486660124357	99.0	1.0	0.9166655381400324	-0.009957733019241077	93.0	1.0	0.672666627259672	-0.0067672555088262865	99.0	1.0	0.8699339573720155	-0.007300174926842873	84.0	1.0	0.00019450117914528023	0.18027017270120116	100.0	1.0	1.4861131111971762e-07	0.3257186256466771	97.0	1.0	False	False	False	False	False	False
ENSG00000119915	ELOVL3	Brain	withoutHumans	1.118081937712164e-07	0.31467491464480946	96.0	1.0	1.767880640586132e-06	0.31987259753213015	89.0	1.0	0.15983848810022258	0.021463649750085634	95.0	-1.0	0.0004514570854064924	0.2362310661160094	80.0	1.0	4.416130895710479e-06	0.26226487248050245	96.0	1.0	0.0014907932181873846	0.14797034995469693	93.0	1.0	False	False	False	False	False	False
ENSG00000120279	MYCT1	Brain	withoutHumans	2.2578866208452096e-09	0.38328097087860713	94.0	1.0	0.515203618362877	0.010298856850963767	88.0	1.0	0.9183178205841764	-0.010715461734195353	93.0	-1.0	0.9418639292128546	-0.01156884826618021	79.0	1.0	1.9345985166126978e-07	0.3248721901619428	94.0	1.0	0.00013539085185738367	0.20785970249752672	91.0	1.0	False	False	False	False	False	False
ENSG00000120549	KIAA1217	Brain	withoutHumans	3.950189625462286e-09	0.38791199248368413	90.0	-1.0	0.4894652862980643	0.012974939586288037	83.0	-1.0	0.001611118929767357	0.13366340540879085	89.0	1.0	0.6328581593140392	0.013148937446850861	74.0	-1.0	2.9282292942686614e-06	0.28555915987120506	90.0	-1.0	6.446229133643963e-08	0.371702976285714	87.0	-1.0	False	False	False	False	False	False
ENSG00000120756	PLS1	Brain	withoutHumans	1.0466060247836168e-07	0.3104183483238807	98.0	-1.0	0.09920176999418072	0.0678350086738535	91.0	-1.0	0.6187408974373965	-0.005655116662554027	97.0	1.0	0.452860026764235	0.02942676321321147	82.0	-1.0	0.0007280768011135208	0.15560415236615432	98.0	-1.0	0.021760699471729202	0.08023384619958962	95.0	-1.0	False	False	False	False	False	False
ENSG00000122477	LRRC39	Brain	withoutHumans	5.617325369772275e-09	0.35119421364994563	100.0	1.0	0.7088277653346279	-0.0019274307911005817	93.0	1.0	0.6689143868290645	-0.00668284362252014	99.0	-1.0	0.11167427827293004	0.08086616391950474	84.0	1.0	3.003825527359749e-06	0.2599710653269376	100.0	1.0	2.6716086434292755e-06	0.2729284761610201	97.0	1.0	False	False	False	False	False	False
ENSG00000122512	PMS2	Brain	withoutHumans	2.040697911030932e-09	0.369080622014473	99.0	1.0	0.5525252924039918	0.007277550474408145	93.0	1.0	0.7034407340190991	-0.007449784131379866	98.0	1.0	0.5804575953069576	0.016447218641639894	84.0	1.0	1.3385087064421913e-08	0.35456335156315033	99.0	1.0	1.9563512087109503e-12	0.49803172388175265	96.0	1.0	False	False	False	False	False	False
ENSG00000122694	GLIPR2	Brain	withoutHumans	1.416058543482376e-08	0.3456163140642742	97.0	1.0	0.11136373516575876	0.06429047980650038	91.0	1.0	0.6293481474615772	-0.005916262557144281	97.0	-1.0	0.07889242737523672	0.09437251188258511	82.0	1.0	2.6464748820326617e-06	0.26728522548589717	98.0	1.0	0.0009262924331064837	0.1559866446037741	95.0	1.0	False	False	False	False	False	False
ENSG00000122952	ZWINT	Brain	withoutHumans	4.3583836363291854e-15	0.5608073511480391	93.0	-1.0	0.4091640647097267	0.019465440589136795	87.0	-1.0	0.4477448619291614	-6.289259271219372e-05	92.0	-1.0	0.6239773582867499	0.012911074098126862	80.0	-1.0	9.41345993099378e-07	0.2990702111294351	93.0	-1.0	7.13818668925155e-05	0.22419820576288663	90.0	-1.0	False	False	False	False	False	False
ENSG00000122986	HVCN1	Brain	withoutHumans	5.243807385428384e-10	0.4021881357485382	95.0	1.0	0.06889908146327722	0.0815796343628824	88.0	1.0	0.7032555285452133	-0.007768440831130263	94.0	1.0	0.18046421195495616	0.06851854187573048	79.0	1.0	1.2224063430032486e-08	0.36852247936726	95.0	1.0	7.904855590612011e-07	0.30952401417002284	92.0	1.0	False	False	False	False	False	False
ENSG00000123240	OPTN	Brain	withoutHumans	2.008950140742936e-08	0.34297511953263815	96.0	1.0	0.2970284115325588	0.03120925233093652	89.0	1.0	0.2316812565256665	0.01336765477027757	95.0	1.0	0.6284763107679957	0.012461324582605848	80.0	1.0	4.47842068945136e-07	0.3043815165615943	96.0	1.0	1.558602842855914e-08	0.376165794343406	93.0	1.0	False	False	False	False	False	False
ENSG00000124159	MATN4	Brain	withoutHumans	1.1016196281429268e-08	0.3438669665327633	99.0	-1.0	0.7772616548743762	-0.005306625590038916	92.0	-1.0	0.045099290442974095	0.04861877919631763	98.0	1.0	0.8837967022601442	-0.00824224081420466	83.0	-1.0	4.249699533459717e-06	0.2560822871327395	99.0	-1.0	1.147403531858297e-05	0.24800609449326338	96.0	-1.0	False	False	False	False	False	False
ENSG00000124370	MCEE	Brain	withoutHumans	3.492687986510558e-07	0.3180977257197055	88.0	-1.0	0.9853366201304444	-0.012452509367344877	82.0	-1.0	0.1502607676183112	0.02497028868277107	87.0	-1.0	0.9774630381175686	-0.013086298524157769	77.0	1.0	1.2941860141616513e-06	0.3076144645141313	88.0	-1.0	1.982217837140028e-07	0.35781751273571283	85.0	-1.0	False	False	False	False	False	False
ENSG00000124588	NQO2	Brain	withoutHumans	8.990305072422737e-14	0.5279764804963123	92.0	1.0	0.5392688688698752	0.00894289644950208	85.0	1.0	0.32183015302235085	0.006781843359499273	91.0	1.0	0.702747154395527	0.006190299503081587	76.0	1.0	3.6799789734541954e-11	0.46442856574254987	92.0	1.0	1.9801178019828547e-10	0.4600621748398479	89.0	1.0	False	False	False	False	False	False
ENSG00000125388	GRK4	Brain	withoutHumans	5.535477842820625e-08	0.37165752924603723	82.0	1.0	0.3843505115099049	0.025347346380363178	76.0	1.0	0.9315026644852193	-0.012276247944704721	82.0	-1.0	0.8801487627674324	-0.010034139471785997	67.0	1.0	5.447506452456608e-07	0.3401728944183424	83.0	1.0	0.0005660739522185828	0.196632582602425	80.0	1.0	False	False	False	False	False	False
ENSG00000125648	SLC25A23	Brain	withoutHumans	5.758446413924549e-10	0.4252676591046871	88.0	-1.0	0.6395807942735545	0.0021659886162606057	81.0	-1.0	0.019824570482198812	0.07518847753931834	87.0	1.0	0.733001914986551	0.0032111010438933274	72.0	-1.0	2.7159951302259818e-05	0.2460224296404624	88.0	-1.0	5.79658210732113e-05	0.2406491713861404	85.0	-1.0	False	False	False	False	False	False
ENSG00000125730	C3	Brain	withoutHumans	4.714500232238743e-09	0.378367079306163	92.0	1.0	0.015139890451028972	0.12921956020371927	86.0	1.0	0.21530603186168423	0.015622944202157596	91.0	1.0	0.0005845224484949938	0.23809628444152076	77.0	1.0	1.4154229873657676e-06	0.2942370278088742	92.0	1.0	6.810429487233078e-06	0.27577219053866264	89.0	1.0	False	False	False	False	False	False
ENSG00000126067	PSMB2	Brain	withoutHumans	3.2663556490959213e-08	0.3667578218061919	86.0	-1.0	0.8555762028789792	-0.009624790259198601	80.0	-1.0	0.8654768339112591	-0.01114529197659575	86.0	-1.0	0.8890792422098216	-0.009687303006417292	73.0	-1.0	1.1355126543306255e-05	0.2664077725064218	87.0	-1.0	2.7290079483262793e-06	0.3085456963002273	84.0	-1.0	False	False	False	False	False	False
ENSG00000126460	PRRG2	Brain	withoutHumans	1.77464831905401e-08	0.3509141115271972	94.0	-1.0	0.9824503098940829	-0.011704116443426393	87.0	1.0	0.7332534315042083	-0.008419856836849204	93.0	1.0	0.9448165232863258	-0.01182901482002996	78.0	1.0	0.00011086922670368539	0.20323790412313492	94.0	-1.0	4.3619762376027407e-07	0.3235133685220254	91.0	-1.0	False	False	False	False	False	False
ENSG00000126878	AIF1L	Brain	withoutHumans	2.5918580090796182e-08	0.3479366068177092	93.0	1.0	6.220772383779831e-06	0.30154821714255065	87.0	1.0	0.15794137905489505	0.02244538192561285	92.0	1.0	0.02466619488943496	0.13711292764860672	78.0	1.0	2.3598990781863426e-11	0.4668811284908482	93.0	1.0	7.695794385477417e-05	0.22254285567127885	90.0	1.0	False	False	False	False	False	False
ENSG00000127152	BCL11B	Brain	withoutHumans	4.280975172041631e-11	0.4272441170488023	98.0	-1.0	0.1877531051899051	0.04647997428157524	92.0	-1.0	0.02464132004618741	0.06263753074172462	97.0	1.0	0.4479957698502589	0.029501014466966846	83.0	-1.0	2.993275209687621e-09	0.3811500566128897	98.0	-1.0	4.672808620862459e-07	0.310682469485691	95.0	-1.0	False	False	False	False	False	False
ENSG00000127588	GNG13	Brain	withoutHumans	1.1653668058995928e-13	0.5057794914815259	97.0	-1.0	0.02278132546822415	0.11246044573822978	90.0	-1.0	0.2527907116287067	0.011399347143785987	96.0	-1.0	0.053263261518332154	0.10602948937541479	83.0	-1.0	2.6667818444540314e-12	0.48103761596748196	97.0	-1.0	3.0212124572973168e-09	0.3991130956380443	94.0	-1.0	False	False	False	False	False	False
ENSG00000127952	STYXL1	Brain	withoutHumans	1.659718105019769e-07	0.3135967583329685	94.0	1.0	0.14089093781753464	0.05860240046784315	88.0	1.0	0.03758147376056277	0.0554834925702784	93.0	-1.0	0.07666415355320563	0.09884678857390938	79.0	1.0	2.957983759006154e-07	0.3176142637647662	94.0	1.0	1.4969439877224174e-07	0.343330800114786	91.0	1.0	False	False	False	False	False	False
ENSG00000128016	ZFP36	Brain	withoutHumans	1.1866527388463475e-07	0.3082482741489452	98.0	1.0	0.00712594337368229	0.14151803098921423	91.0	1.0	0.9252446983873834	-0.010305398515142228	97.0	-1.0	0.03709982086618833	0.11887410662354425	82.0	1.0	6.271462327314024e-07	0.29322007396247474	98.0	1.0	6.391194631829709e-07	0.3050821525966039	95.0	1.0	False	False	False	False	False	False
ENSG00000128045	RASL11B	Brain	withoutHumans	1.4548922118348133e-07	0.30482147590986897	98.0	-1.0	0.7771634678082032	-0.005362380379390963	91.0	-1.0	0.001551040432483028	0.12386656771273363	97.0	1.0	0.8632913009498352	-0.007038475897998664	82.0	-1.0	2.810309986253236e-06	0.2659770669448034	98.0	-1.0	0.000989977140373843	0.15439392877834934	95.0	-1.0	False	False	False	False	False	False
ENSG00000128203	ASPHD2	Brain	withoutHumans	1.9896880150322092e-10	0.3997607790479	100.0	-1.0	0.842522186172595	-0.00777386499928201	93.0	-1.0	0.11786007383111008	0.027086625570228007	99.0	1.0	0.9466778751497896	-0.011050201496672019	84.0	-1.0	5.786897618507388e-06	0.2478114657295113	100.0	-1.0	5.9202285877996575e-05	0.213164727594633	97.0	-1.0	False	False	False	False	False	False
ENSG00000128346	C22orf23	Brain	withoutHumans	7.845719655245806e-09	0.3463189315060793	100.0	-1.0	0.04930349282787116	0.08689932446827453	93.0	-1.0	0.32458128145070236	0.006045355573867206	99.0	1.0	0.1436426115193895	0.0724216559820432	84.0	-1.0	9.440818316233065e-09	0.3575008787612328	100.0	-1.0	0.00011726537982494184	0.19883342355500944	97.0	-1.0	False	False	False	False	False	False
ENSG00000128944	KNSTRN	Brain	withoutHumans	2.2568266181587858e-07	0.3111322076837115	93.0	1.0	0.22204117048182204	0.04358403517690812	86.0	1.0	0.8790497325746454	-0.010530537154893826	92.0	1.0	0.8089912331538519	-0.0034246973887701593	77.0	1.0	4.574063333345882e-06	0.2689961695203481	93.0	1.0	0.0013515916270624413	0.15500599648484015	90.0	1.0	False	False	False	False	False	False
ENSG00000129187	DCTD	Brain	withoutHumans	1.2807860785949802e-09	0.37582135366370983	99.0	1.0	0.6967067575330543	-0.0013248081099699327	92.0	-1.0	0.6539235032517907	-0.006429085647315924	98.0	1.0	0.7361231860328641	0.0024704443028865652	83.0	1.0	3.4086184281281923e-06	0.2600488618623108	99.0	1.0	7.330031904157196e-11	0.44907985026091	96.0	1.0	False	False	False	False	False	False
ENSG00000129437	KLK14	Brain	withoutHumans	1.3532766034348133e-07	0.30878713872477714	97.0	1.0	0.00781608943353907	0.13923982367955112	91.0	1.0	0.8807874523042096	-0.010099203949462288	96.0	-1.0	0.1109696636680641	0.08301933024837405	82.0	1.0	7.29083130479343e-07	0.293209087328974	97.0	1.0	1.4218199543602133e-05	0.24850105614740792	94.0	1.0	False	False	False	False	False	False
ENSG00000129646	QRICH2	Brain	withoutHumans	1.1214297501534677e-11	0.43865665656412856	100.0	1.0	0.02101815887978899	0.11120567757496991	93.0	1.0	0.6095721784053875	-0.005303757446644353	99.0	1.0	0.30837296273304154	0.044447779733767234	84.0	1.0	2.5996945208321275e-08	0.34064746811782154	100.0	1.0	2.8099593866606717e-08	0.3534930669580467	97.0	1.0	False	False	False	False	False	False
ENSG00000130234	ACE2	Brain	withoutHumans	4.3239473151464075e-09	0.3700446083449055	95.0	-1.0	0.448185017374437	0.01564084145028166	88.0	-1.0	0.6802817171347337	-0.007296928462349861	94.0	-1.0	0.7225883842086831	0.003961571722432167	79.0	-1.0	3.5872745872574654e-07	0.311085961051381	95.0	-1.0	0.00018845238870885208	0.19822214868501298	92.0	-1.0	False	False	False	False	False	False
ENSG00000130368	MAS1	Brain	withoutHumans	1.1405581353379036e-12	0.4850040830794171	95.0	-1.0	0.3344605153664229	0.0271834678093541	88.0	-1.0	0.11026121798578126	0.03006473243883223	94.0	1.0	0.4065431308537045	0.03423258955516972	82.0	-1.0	3.216230990787744e-06	0.2707238444796257	95.0	-1.0	4.419353924580486e-07	0.32022637975280055	92.0	-1.0	False	False	False	False	False	False
ENSG00000130768	SMPDL3B	Brain	withoutHumans	5.447189320511235e-08	0.3512059376960912	88.0	-1.0	0.225932702590279	0.04500656351673504	82.0	-1.0	0.5222328129320403	-0.003127542601360167	87.0	1.0	0.5900996577506834	0.01795908433251503	73.0	-1.0	8.773166357920179e-07	0.3148558287019635	88.0	-1.0	0.0005616066807673013	0.18609351173323152	85.0	-1.0	False	False	False	False	False	False
ENSG00000130988	RGN	Brain	withoutHumans	3.01419213093135e-12	0.46164645666661963	98.0	1.0	0.11434980568881205	0.06346875441627897	91.0	1.0	0.1578126276911089	0.02128152459832844	97.0	-1.0	0.5491190184516639	0.019536651582319542	82.0	1.0	4.926586605295152e-08	0.3363033312020075	98.0	1.0	0.0001511691983373214	0.19722484787388117	95.0	1.0	False	False	False	False	False	False
ENSG00000131386	GALNT15	Brain	withoutHumans	9.250875827571324e-08	0.31229922121137943	98.0	1.0	0.042598291561801865	0.0931840551792863	91.0	1.0	0.2005237387189546	0.016144870557105562	97.0	1.0	0.5089516203390654	0.023516000468874254	82.0	1.0	2.788382270752356e-10	0.4158826049057096	98.0	1.0	8.035012725495063e-07	0.300706611765029	95.0	1.0	False	False	False	False	False	False
ENSG00000131778	CHD1L	Brain	withoutHumans	3.4818517322144253e-09	0.3583043252400644	100.0	1.0	0.6690333194078499	0.00017157809017043224	93.0	1.0	0.01001440881742047	0.08104370209980316	99.0	1.0	0.7910707099627039	-0.0018531859391104355	84.0	1.0	1.3832679616995087e-06	0.2743293503184785	100.0	1.0	1.0607848580559114e-08	0.36976162525721656	97.0	1.0	False	False	False	False	False	False
ENSG00000131981	LGALS3	Brain	withoutHumans	5.83826439818665e-11	0.43657770671085383	94.0	1.0	0.28282131449862413	0.03382077671486461	87.0	1.0	0.13659839743670557	0.025504594248474843	93.0	-1.0	0.21956587335391825	0.061692203096403886	78.0	1.0	1.2211730298365732e-09	0.41071495566655236	93.0	1.0	1.2897571137991043e-06	0.3020810257032702	91.0	1.0	False	False	False	False	False	False
ENSG00000132429	POPDC3	Brain	withoutHumans	1.0925470868160999e-07	0.3043534212308534	100.0	1.0	0.7666897656471773	-0.0047307555192539485	93.0	1.0	0.01839775126430094	0.0677866378405031	99.0	-1.0	0.7911707883433345	-0.0018756048704149375	84.0	1.0	7.690527893703183e-06	0.2426483510956705	100.0	1.0	5.712291791340965e-06	0.25900399325807566	97.0	1.0	False	False	False	False	False	False
ENSG00000132436	FIGNL1	Brain	withoutHumans	1.3373274719567935e-08	0.37516014811586884	88.0	1.0	0.4600459480038581	0.01579681000652089	82.0	1.0	0.9844866705182854	-0.011616024402048453	88.0	-1.0	0.3866343077244183	0.03879833817418388	77.0	1.0	2.650296202880222e-06	0.29054535252952396	89.0	1.0	2.6252175435163183e-06	0.3031868612218265	86.0	1.0	False	False	False	False	False	False
ENSG00000132437	DDC	Brain	withoutHumans	9.617437009275075e-08	0.3116611072571306	98.0	-1.0	0.4967630655623323	0.011273524128824985	91.0	1.0	0.45058372143909453	-0.00017337971266973007	97.0	1.0	0.9635838635928631	-0.01194140137540689	82.0	1.0	0.0024281650879258007	0.12871792129484083	98.0	-1.0	3.219676011452598e-05	0.2297462114317299	95.0	-1.0	False	False	False	False	False	False
ENSG00000132688	NES	Brain	withoutHumans	1.676430335675338e-07	0.30250596941020913	98.0	1.0	0.021730410071118148	0.11253313081584115	91.0	1.0	0.021425713223649428	0.06576526837884289	97.0	1.0	0.7396801676241831	0.002183232493362275	82.0	1.0	7.92914070595209e-07	0.2891480374450731	98.0	1.0	0.00011598324631739734	0.2029055828119274	95.0	1.0	False	False	False	False	False	False
ENSG00000132780	NASP	Brain	withoutHumans	1.674028701874749e-08	0.3550043387923708	93.0	1.0	0.6286903044751487	0.0025499993742369442	91.0	1.0	0.7782658693139111	-0.0092767060538117	92.0	1.0	0.9318643839466519	-0.010704189110181561	82.0	1.0	1.9583448460396516e-07	0.3275419048467586	93.0	1.0	0.0009394891561846562	0.1637569776220883	90.0	1.0	False	False	False	False	False	False
ENSG00000133107	TRPC4	Brain	withoutHumans	6.384161651950243e-10	0.38949964634403134	98.0	-1.0	0.4725789447316503	0.01317790473010505	91.0	-1.0	0.019363495679577108	0.06802812939457681	97.0	1.0	0.6458057160325524	0.010537279086064166	82.0	-1.0	1.741175693062657e-08	0.3529717215128707	98.0	-1.0	1.226493151316397e-05	0.24910796357718934	95.0	-1.0	False	False	False	False	False	False
ENSG00000134198	TSPAN2	Brain	withoutHumans	1.5987175978130533e-12	0.4631040622841539	100.0	-1.0	0.6405328770392364	0.0017915715392329279	93.0	-1.0	0.01932208969197795	0.06671476148761135	99.0	1.0	0.7152896914973458	0.004367459994619849	84.0	-1.0	2.3543760109482825e-07	0.3050126341610181	100.0	-1.0	7.737655135973773e-06	0.25311114705921345	97.0	-1.0	False	False	False	False	False	False
ENSG00000134240	HMGCS2	Brain	withoutHumans	1.4037109841922653e-12	0.46465506801672396	100.0	-1.0	0.7610103434685895	-0.004487846840303122	93.0	-1.0	0.4960619142020396	-0.001870762543562332	99.0	1.0	0.9516218416404576	-0.011245994840091367	84.0	1.0	1.4053516359461268e-06	0.2740004192561083	100.0	-1.0	5.1501863944271375e-05	0.2159281248798356	97.0	-1.0	False	False	False	False	False	False
ENSG00000134363	FST	Brain	withoutHumans	6.597486898087767e-10	0.38902010863864667	98.0	-1.0	0.48481267597784256	0.012166909233440437	91.0	-1.0	0.2791963817111419	0.009239019011608729	97.0	1.0	0.8050587949901747	-0.0028662151267975222	82.0	-1.0	5.290312710530053e-09	0.3659146749261061	100.0	-1.0	0.00022092373723877297	0.1851524237748563	97.0	-1.0	False	False	False	False	False	False
ENSG00000135049	AGTPBP1	Brain	withoutHumans	2.1388293335652597e-07	0.3064608986366356	95.0	-1.0	0.6796973695337991	-0.0004475737269553637	88.0	-1.0	0.004686002476120115	0.10257665187518383	94.0	1.0	0.9372388665236987	-0.01138682538687652	79.0	-1.0	0.0002482104365282659	0.18390699717903225	95.0	-1.0	0.007412110004150664	0.10999992927662838	92.0	-1.0	False	False	False	False	False	False
ENSG00000135052	GOLM1	Brain	withoutHumans	1.327042584382952e-07	0.30911299714818796	97.0	1.0	0.3473986515273775	0.02507619191772026	90.0	1.0	0.0005737741401092727	0.14633667258292749	96.0	1.0	0.6243310246315827	0.01271113210791297	81.0	1.0	2.47668324061593e-06	0.2710224771095653	97.0	1.0	9.216078568578237e-08	0.3427326332604792	94.0	1.0	False	False	False	False	False	False
ENSG00000135925	WNT10A	Brain	withoutHumans	1.050909428246812e-07	0.30768403826957424	99.0	-1.0	0.2102478049508406	0.04219644096459896	93.0	-1.0	0.02037149511122337	0.06619665272565334	98.0	1.0	0.7583926273091738	0.0006295422036988185	84.0	-1.0	1.7342130817953328e-06	0.2724338187344604	99.0	-1.0	0.014992793016070486	0.08849274659602813	96.0	-1.0	False	False	False	False	False	False
ENSG00000143786	CNIH3	Brain	withoutHumans	5.038471218812181e-10	0.39308019281072015	98.0	-1.0	0.2988468718777451	0.030224151739885685	91.0	-1.0	0.0029317194486527943	0.10987816185726729	97.0	1.0	0.7046841030627385	0.005416669738936286	82.0	-1.0	1.268195824955375e-08	0.3584738830094486	98.0	-1.0	0.00028403689172400165	0.18296058336886045	95.0	-1.0	False	False	False	False	False	False
ENSG00000136250	AOAH	Brain	withoutHumans	7.677483368230364e-10	0.3930627443800778	96.0	1.0	0.4652761359103718	0.01405914670936359	89.0	1.0	0.7369663882137977	-0.008300755392719905	95.0	1.0	0.507737409177169	0.02429660630339836	80.0	1.0	4.106503965496001e-05	0.21936350395997162	96.0	1.0	3.099134118070206e-05	0.23488844747619175	93.0	1.0	False	False	False	False	False	False
ENSG00000136319	TTC5	Brain	withoutHumans	1.3010218647460742e-08	0.3441099881477614	98.0	-1.0	0.3768427639144463	0.021807844386886766	91.0	-1.0	0.00023729995429742754	0.1633277559276154	97.0	1.0	0.6167956101832626	0.013251171897074365	82.0	-1.0	2.47668324061593e-06	0.2639166693449624	100.0	-1.0	0.0002718540686426395	0.18044444318253672	97.0	-1.0	False	False	False	False	False	False
ENSG00000136436	CALCOCO2	Brain	withoutHumans	8.387551773913595e-14	0.5369441229269204	90.0	1.0	0.07643371012607764	0.0821065884432004	84.0	1.0	0.2722400148730674	0.010545727925659665	90.0	-1.0	0.4875211246257256	0.028133267136218443	75.0	1.0	3.2191412167124176e-07	0.3189266555951351	93.0	1.0	0.00046537505642468	0.18096021636232684	90.0	1.0	False	False	False	False	False	False
ENSG00000136490	LIMD2	Brain	withoutHumans	6.751102585628606e-12	0.44483603532934646	100.0	-1.0	0.757721337406287	-0.0043400912429480965	93.0	-1.0	0.5497385544303967	-0.0036379970618252155	99.0	-1.0	0.9542277052124879	-0.011329204220710709	84.0	-1.0	3.343764380671268e-08	0.3365505763715081	100.0	-1.0	3.938404211128785e-07	0.3084131701708417	97.0	-1.0	False	False	False	False	False	False
ENSG00000136811	ODF2	Brain	withoutHumans	2.7723345268355278e-08	0.3349031755035018	97.0	-1.0	0.6679990301386051	0.0002379963561691678	91.0	-1.0	0.6626250159425799	-0.006687685291332235	97.0	1.0	0.44709085464604414	0.02999266425685343	82.0	-1.0	0.0007134589164862241	0.15599241957244836	98.0	-1.0	1.8855977417655677e-05	0.24052130580093833	95.0	-1.0	False	False	False	False	False	False
ENSG00000136932	TRMO	Brain	withoutHumans	2.0956048500945067e-08	0.3422853629977217	96.0	1.0	0.6658010825580126	0.00039562620571043094	90.0	1.0	0.0089374329756923	0.08699633956928199	95.0	1.0	0.8175911912564297	-0.004015955450627606	81.0	1.0	0.00012671201825427997	0.19644698687753037	96.0	1.0	2.9769620529387844e-06	0.2808336053126105	93.0	1.0	False	False	False	False	False	False
ENSG00000137198	GMPR	Brain	withoutHumans	1.0660163404954179e-07	0.3183501809331939	95.0	-1.0	0.5473228031791064	0.008088769096542991	88.0	-1.0	0.030200899645856087	0.05991709086329122	94.0	1.0	0.7452029577585851	0.001774782451620549	79.0	-1.0	0.0001473171901854237	0.19510821687461177	95.0	-1.0	0.0361098861289915	0.06983588791209583	92.0	-1.0	False	False	False	False	False	False
ENSG00000137561	TTPA	Brain	withoutHumans	3.342038769413629e-08	0.34057234047532103	94.0	-1.0	0.8848159500796584	-0.009801092752542928	87.0	1.0	0.05490823658768023	0.04654960159697907	93.0	1.0	0.9061323680518265	-0.01003630265321287	78.0	-1.0	0.0005304800114782328	0.16881549790453088	94.0	-1.0	0.0017261252364051418	0.14747266690687488	91.0	-1.0	False	False	False	False	False	False
ENSG00000137948	BRDT	Brain	withoutHumans	9.745831378242313e-15	0.5243824756242508	100.0	-1.0	0.27771234011928814	0.032267691026026224	93.0	-1.0	0.8666757216553679	-0.009663509854851426	99.0	1.0	0.595147636962816	0.01508002463292224	84.0	-1.0	3.9702548119287435e-07	0.2959257120590746	100.0	-1.0	8.409664730105618e-09	0.3735909647793326	97.0	-1.0	False	False	False	False	False	False
ENSG00000137960	GIPC2	Brain	withoutHumans	2.3509305648695668e-11	0.44252207207655847	96.0	-1.0	0.12486143592799878	0.06212391650812665	89.0	-1.0	0.49439312968123666	-0.0018879755441074675	95.0	-1.0	0.2713852514216121	0.05184883538134155	80.0	-1.0	3.5038347132849715e-11	0.45097956864843847	96.0	-1.0	7.155326562735137e-12	0.49170690141412887	93.0	-1.0	False	False	False	False	False	False
ENSG00000139155	SLCO1C1	Brain	withoutHumans	8.517340272615337e-08	0.3137546958945582	98.0	-1.0	0.5937410604818945	0.004753403415411528	91.0	-1.0	9.697322405399383e-05	0.18182995284517067	97.0	1.0	0.6400085343421161	0.011150777141162527	82.0	-1.0	6.503434125488678e-05	0.2062669419797265	98.0	-1.0	0.0011853436374919947	0.15024527065824134	95.0	-1.0	False	False	False	False	False	False
ENSG00000139180	NDUFA9	Brain	withoutHumans	2.4003490812698716e-08	0.3620008717565082	89.0	-1.0	0.5081436890236826	0.011705724689665908	82.0	-1.0	0.17289943958414952	0.021319820666510392	88.0	1.0	0.20190967811845204	0.06950205197618231	73.0	-1.0	0.00037144757874970117	0.18592477931062024	89.0	-1.0	0.0011640586842503763	0.16553165669215664	86.0	-1.0	False	False	False	False	False	False
ENSG00000139537	CCDC65	Brain	withoutHumans	2.7545102798544727e-08	0.3379269002060131	96.0	-1.0	0.4383127557098996	0.01632121328031577	89.0	-1.0	0.19638982650825929	0.016941718436499942	95.0	1.0	0.48085937535484624	0.027054102066959795	80.0	-1.0	5.472855407964764e-08	0.34040916443992564	96.0	-1.0	0.0005878793034020921	0.17013366461107082	93.0	-1.0	False	False	False	False	False	False
ENSG00000139726	DENR	Brain	withoutHumans	3.620740712866792e-08	0.34852363528251995	91.0	-1.0	0.6818629837972175	-0.0005834432132836298	86.0	-1.0	0.2651256378844522	0.011009999803324622	91.0	1.0	0.8046540566409504	-0.0030230705251630408	77.0	-1.0	0.0002913487212004532	0.18582456586066454	92.0	-1.0	0.0031606507486774686	0.13537832326665689	89.0	-1.0	False	False	False	False	False	False
ENSG00000140682	TGFB1I1	Brain	withoutHumans	1.3056313535545035e-12	0.4691127686743406	99.0	-1.0	0.4594581422283174	0.014093006167456568	92.0	-1.0	0.894162847790316	-0.009996941667129056	98.0	1.0	0.7046914329281264	0.005343599510149399	83.0	-1.0	3.1754669814227096e-08	0.3460363626525641	97.0	-1.0	9.314976630821253e-07	0.2953155403922032	96.0	-1.0	False	False	False	False	False	False
ENSG00000140961	OSGIN1	Brain	withoutHumans	6.297979039867376e-07	0.3016672866885969	90.0	1.0	0.4590308550683922	0.015516354750706896	84.0	1.0	0.0963936062177103	0.035024763778435886	89.0	1.0	0.5977318563140062	0.016572774238973298	75.0	1.0	0.0002847190105592692	0.19017263900164338	90.0	1.0	4.44754980649043e-07	0.33538589783517425	87.0	1.0	False	False	False	False	False	False
ENSG00000141034	GID4	Brain	withoutHumans	7.648788520034844e-11	0.4259718597708042	96.0	-1.0	0.8358755789035316	-0.007882894818107111	89.0	-1.0	0.279416108971465	0.009420049061558466	95.0	1.0	0.6690017033489594	0.008312077655942551	84.0	-1.0	0.00036561287857009143	0.1737110449028315	96.0	-1.0	0.00010551686537839404	0.2088606860508737	93.0	-1.0	False	False	False	False	False	False
ENSG00000141295	SCRN2	Brain	withoutHumans	3.978876007831019e-08	0.3207922177855803	100.0	1.0	0.1264519054158309	0.05902168146861775	93.0	1.0	0.0030670068962296067	0.10678229309077214	99.0	1.0	0.26923986795559457	0.04963763958555267	84.0	1.0	1.1786581520868721e-05	0.23474705201033896	100.0	1.0	1.3330696693408333e-08	0.3662887497590841	97.0	1.0	False	False	False	False	False	False
ENSG00000141433	ADCYAP1	Brain	withoutHumans	3.0921944978873387e-08	0.3331432508808936	97.0	-1.0	0.9600030908099035	-0.010976524824695133	91.0	-1.0	0.8694127112161579	-0.009996375895387377	96.0	-1.0	0.9774630381175686	-0.012269587055391051	82.0	-1.0	5.36457247820652e-06	0.25614682296266433	97.0	-1.0	1.0778386206143862e-06	0.29768261275518804	94.0	-1.0	False	False	False	False	False	False
ENSG00000141510	TP53	Brain	withoutHumans	1.2782256169190936e-08	0.4310176036761495	74.0	-1.0	0.8955008177938925	-0.013040758267658159	68.0	1.0	0.1734107517993318	0.025379099995513688	74.0	1.0	0.8215467271980595	-0.0059226127646963	59.0	1.0	6.193662400010565e-05	0.25735933414298784	77.0	-1.0	2.5299926450425064e-08	0.4400555386269983	74.0	-1.0	False	False	False	False	False	False
ENSG00000142039	CCDC97	Brain	withoutHumans	1.0926114419396818e-08	0.34694569002554554	98.0	-1.0	0.5175662136154505	0.009770410490699044	91.0	-1.0	0.6512474555219183	-0.006436039994918374	97.0	1.0	0.6415930994326741	0.01102460948874262	82.0	-1.0	1.434276070939217e-05	0.2353919915897449	98.0	-1.0	0.00010342951427262405	0.2053076384917517	95.0	-1.0	False	False	False	False	False	False
ENSG00000143106	PSMA5	Brain	withoutHumans	1.5516991106948346e-07	0.30912663920083416	96.0	-1.0	0.5346851525798711	0.008726052553698072	90.0	-1.0	0.8174436705660069	-0.009528072063682336	95.0	1.0	0.780828918380633	-0.0010202823481619827	81.0	-1.0	7.680623646825885e-06	0.25638305529675465	94.0	-1.0	0.0004513843615958692	0.1762634555009488	93.0	-1.0	False	False	False	False	False	False
ENSG00000143367	TUFT1	Brain	withoutHumans	1.1000977904905406e-07	0.3094910653564089	98.0	1.0	0.9694776241037626	-0.011078680908657823	91.0	-1.0	0.7994216214354192	-0.009087006332181735	97.0	-1.0	0.8585839387777943	-0.006731598365554925	82.0	-1.0	0.00022109423876392402	0.18105424947550097	98.0	1.0	4.795830692550721e-05	0.22141711775705752	95.0	1.0	False	False	False	False	False	False
ENSG00000143443	C1orf56	Brain	withoutHumans	3.124976274279054e-08	0.3329783202837374	97.0	1.0	0.8346543056320939	-0.007742960688034817	90.0	-1.0	0.879584337685662	-0.010087657752910317	96.0	-1.0	0.9884427877412593	-0.01259653399520655	81.0	1.0	7.11720715881335e-06	0.25080515050979246	97.0	1.0	3.485368096858631e-06	0.27549372057970245	94.0	1.0	False	False	False	False	False	False
ENSG00000143476	DTL	Brain	withoutHumans	1.1566720783620377e-07	0.3034183512093669	100.0	-1.0	0.45001206361177554	0.01460915367819926	93.0	-1.0	0.5115344066465923	-0.002398166918498479	99.0	1.0	0.6861882475313923	0.006874759780051143	84.0	-1.0	0.0004103451348999262	0.16469194742360282	100.0	-1.0	3.484847106720158e-05	0.22377054674276786	97.0	-1.0	False	False	False	False	False	False
ENSG00000143622	RIT1	Brain	withoutHumans	2.3724977588073577e-07	0.3189101234720554	90.0	-1.0	0.7065160808700284	-0.002001331594958966	84.0	-1.0	0.10286131172005933	0.033449293442665895	89.0	1.0	0.8562466933932054	-0.007159007631933889	75.0	-1.0	1.9505502167221374e-05	0.2477023156136322	90.0	-1.0	0.03552417271252465	0.07427196157456617	87.0	-1.0	False	False	False	False	False	False
ENSG00000143994	ABHD1	Brain	withoutHumans	4.25302093823623e-08	0.32257840240276403	99.0	-1.0	0.8084322210583507	-0.006460335611735202	93.0	-1.0	0.7007852360037289	-0.007394446533307564	98.0	-1.0	0.9373726570510269	-0.01070478825660115	84.0	-1.0	0.0008739775505044828	0.15314531490358196	97.0	-1.0	0.0009214057962137291	0.15458690986671209	96.0	-1.0	False	False	False	False	False	False
ENSG00000144451	SPAG16	Brain	withoutHumans	1.3507289889879363e-13	0.5476898414765914	86.0	1.0	0.8144764606763545	-0.007885683927777665	79.0	1.0	0.5626361901356024	-0.004688665392241109	85.0	-1.0	0.47410419598365205	0.031917712060136716	70.0	1.0	5.392996471532707e-11	0.4826495720776659	86.0	1.0	1.2084394839406853e-09	0.45493331196363385	83.0	1.0	False	False	False	False	False	False
ENSG00000145014	TMEM44	Brain	withoutHumans	5.232370473460914e-08	0.3361822437412879	93.0	-1.0	0.7261266085661107	-0.003070128905598102	86.0	-1.0	0.22778138249223348	0.014202103696126067	92.0	1.0	0.7897331233297339	-0.0019208767218785727	77.0	-1.0	0.0011024718093388338	0.15371726855635393	93.0	-1.0	0.0018319399152993702	0.14754682641903394	90.0	-1.0	False	False	False	False	False	False
ENSG00000145681	HAPLN1	Brain	withoutHumans	2.1933701887998548e-14	0.5327204863400711	95.0	-1.0	0.2962067498191135	0.03165780553603381	88.0	-1.0	0.0024431901547330983	0.11737574847672805	94.0	1.0	0.47313550897602413	0.028304447290117052	79.0	-1.0	1.2554845366265011e-11	0.4678318949499636	95.0	-1.0	7.3939498748232845e-09	0.3917828621030961	92.0	-1.0	False	False	False	False	False	False
ENSG00000145721	LIX1	Brain	withoutHumans	1.3780612576564194e-10	0.42480721574021185	94.0	-1.0	0.15710825554152147	0.055369094795749696	87.0	-1.0	0.00013011090260690075	0.18275374728267657	93.0	1.0	0.5628497845031736	0.019272609806214036	78.0	-1.0	4.512865875192241e-09	0.380437236188498	96.0	-1.0	0.0013783978280134774	0.14979985361074	93.0	-1.0	False	False	False	False	False	False
ENSG00000145779	TNFAIP8	Brain	withoutHumans	1.6697074085705595e-10	0.4401215981302484	89.0	-1.0	0.5085617338514863	0.011515355266221272	83.0	-1.0	0.0955231758996423	0.0356607641809189	88.0	-1.0	0.7267510861958014	0.0037568364102539276	74.0	-1.0	5.921340284882716e-06	0.27407612806924664	89.0	-1.0	2.2305376369906323e-08	0.39389905928579716	86.0	-1.0	False	False	False	False	False	False
ENSG00000145832	SLC25A48	Brain	withoutHumans	4.7519247812764945e-15	0.5329103958608713	100.0	1.0	0.578304868664697	0.005662465700621233	93.0	1.0	0.6857346134904866	-0.00703263979472224	99.0	-1.0	0.9669112352686793	-0.011736062854477591	84.0	1.0	3.2994803173289323e-10	0.40699605433614316	100.0	1.0	2.5873020123232704e-11	0.45898175458207735	97.0	1.0	False	False	False	False	False	False
ENSG00000146070	PLA2G7	Brain	withoutHumans	3.0790072484452847e-10	0.3935897881392795	100.0	-1.0	0.352569561693169	0.023753662948506227	93.0	-1.0	0.6377818305972058	-0.005996581902503406	99.0	1.0	0.4223352201339974	0.031810834104449626	84.0	-1.0	8.71163530281203e-08	0.32152098623688186	100.0	-1.0	1.311443274337094e-05	0.24322296937281496	97.0	-1.0	False	False	False	False	False	False
ENSG00000146147	MLIP	Brain	withoutHumans	9.837945879968112e-09	0.3544514792900465	96.0	-1.0	0.1919393643252288	0.0472791119848488	89.0	-1.0	0.016176258058824368	0.07350785924873848	95.0	1.0	0.6151880449557318	0.013729356042499585	80.0	-1.0	2.476907758548352e-06	0.2734587584101533	96.0	-1.0	0.006725231289770445	0.11124849686424632	93.0	-1.0	False	False	False	False	False	False
ENSG00000147234	FRMPD3	Brain	withoutHumans	8.736055612956264e-11	0.44190899920658167	91.0	-1.0	0.8502597077961541	-0.008808842693248442	85.0	-1.0	0.007632774743487901	0.09545195220248603	90.0	1.0	0.8375294717411542	-0.005741259213662087	76.0	-1.0	1.7811304869056163e-07	0.3352919495464296	91.0	-1.0	1.6860654182466232e-05	0.2599360085530448	88.0	-1.0	False	False	False	False	False	False
ENSG00000148175	STOM	Brain	withoutHumans	2.167239228840664e-14	0.5182566207325363	99.0	1.0	0.28270260341589015	0.03199344413344629	92.0	1.0	0.6340650747800178	-0.005970418158541824	98.0	1.0	0.37122455259479403	0.037594541720457175	83.0	1.0	4.077977472227169e-14	0.5246529556801839	99.0	1.0	1.6491913682406229e-09	0.40220554013981735	96.0	1.0	False	False	False	False	False	False
ENSG00000148908	RGS10	Brain	withoutHumans	6.736017736536498e-10	0.3918668210488522	97.0	-1.0	0.8375298149322935	-0.007854226913089901	90.0	-1.0	0.2621621982365994	0.010650248867689838	96.0	1.0	0.7994628261066544	-0.0025253860038818576	81.0	-1.0	1.2004887957130182e-05	0.24311686623415696	96.0	-1.0	0.0011845027556513033	0.15178585920981114	94.0	-1.0	False	False	False	False	False	False
ENSG00000149452	SLC22A8	Brain	withoutHumans	8.537771170938564e-13	0.4853461452171143	96.0	-1.0	0.27527337277501873	0.0336642783689165	90.0	-1.0	0.005502853996150226	0.09784981332260478	95.0	1.0	0.5654866966239955	0.01825485224688761	81.0	-1.0	3.1754669814227096e-08	0.3490118405647601	96.0	-1.0	8.888403921941478e-08	0.3464111804828911	93.0	-1.0	False	False	False	False	False	False
ENSG00000149591	TAGLN	Brain	withoutHumans	3.7682539124747374e-10	0.4279914612883243	89.0	1.0	0.10828044620919014	0.07134399911446476	83.0	1.0	0.5216713194756096	-0.0030401768551373554	89.0	-1.0	0.00318558700337227	0.19798386993064687	76.0	1.0	1.3745359269249664e-10	0.45461021624143505	90.0	1.0	7.88574567410286e-08	0.36807224670306726	87.0	1.0	False	False	False	False	False	False
ENSG00000151715	TMEM45B	Brain	withoutHumans	1.249839118099061e-07	0.3128253281508254	96.0	1.0	0.5706075176364959	0.006450155188481799	89.0	1.0	0.940010175309227	-0.010604151780141624	95.0	1.0	0.12424408058659976	0.0813014026984541	80.0	1.0	0.0002682838904178193	0.18046762273469452	96.0	1.0	0.00020646223997721332	0.19399807321985185	93.0	1.0	False	False	False	False	False	False
ENSG00000151812	SLC35F4	Brain	withoutHumans	3.1512846829024275e-08	0.33001012016156595	98.0	-1.0	0.05068235262216712	0.08807303353043616	91.0	-1.0	0.060197121140280294	0.04258025796968601	97.0	1.0	0.13426702469939836	0.07656689051737098	82.0	-1.0	1.7845202017965703e-05	0.2313061080597042	98.0	-1.0	0.014228910871615779	0.09061564726679039	95.0	-1.0	False	False	False	False	False	False
ENSG00000151962	RBM46	Brain	withoutHumans	8.527183313406239e-08	0.35669254802508665	84.0	-1.0	0.29723930591333314	0.03613749239691899	77.0	-1.0	0.1045887658271727	0.0354713887923328	83.0	1.0	0.5650022084593537	0.021904217739282084	68.0	-1.0	0.00040221719209504236	0.1942257034015502	84.0	-1.0	0.0027043069603597107	0.15246461745796192	81.0	-1.0	False	False	False	False	False	False
ENSG00000152256	PDK1	Brain	withoutHumans	1.4814683606344011e-08	0.3570259991593586	93.0	-1.0	0.7174708660247442	-0.0025832170580504243	86.0	-1.0	0.00014922827394944942	0.1816164240026168	92.0	1.0	0.6140594917269031	0.014371458577969731	77.0	-1.0	2.23393214184813e-06	0.28295973973206545	93.0	-1.0	4.854492138394426e-07	0.32430039126097876	90.0	-1.0	False	False	False	False	False	False
ENSG00000152332	UHMK1	Brain	withoutHumans	6.804266719119391e-06	0.30144888087265764	75.0	-1.0	0.5782078660556322	0.007888007438334732	68.0	-1.0	0.07343850684508538	0.050138224317893054	74.0	1.0	0.6589840240307077	0.013278298830073254	59.0	-1.0	0.0012703312722721711	0.18420284842523738	75.0	-1.0	0.0005566537254264434	0.21712262115022252	72.0	-1.0	False	False	False	False	False	False
ENSG00000152954	NRSN1	Brain	withoutHumans	9.617437009275075e-08	0.3199422572557751	95.0	-1.0	0.7376763085926829	-0.00352966719156389	89.0	-1.0	0.1645696795395032	0.021027875103322824	94.0	1.0	0.7911707883433345	-0.0019616082778182165	80.0	-1.0	3.066125142004959e-07	0.3140572273732549	95.0	-1.0	3.2710331881321636e-05	0.23615210693336264	92.0	-1.0	False	False	False	False	False	False
ENSG00000153446	C16orf89	Brain	withoutHumans	1.4722479345108635e-07	0.3020152507660012	99.0	1.0	0.0432505287921782	0.09170388368778859	92.0	1.0	0.1678047777973694	0.0197261034521079	98.0	-1.0	0.050018633599215816	0.10822131181065042	83.0	1.0	6.620281148602753e-08	0.32872981947435087	99.0	1.0	2.3506056949603214e-05	0.23383654121231578	96.0	1.0	False	False	False	False	False	False
ENSG00000154328	NEIL2	Brain	withoutHumans	1.122827566093158e-13	0.49553374649779436	100.0	1.0	0.5284192829200228	0.008831986910172174	93.0	1.0	0.8530522320266091	-0.00952822441986445	99.0	1.0	0.5649073456495041	0.01762410442644491	84.0	1.0	2.556313621279983e-07	0.3037264921050534	100.0	1.0	6.074687345041467e-13	0.5084103745302635	97.0	1.0	False	False	False	False	False	False
ENSG00000154478	GPR26	Brain	withoutHumans	2.6677191532619677e-08	0.3271227026620771	100.0	-1.0	0.73325069896178	-0.0031755791286152135	93.0	-1.0	1.2609318602338427e-06	0.2624414645924611	99.0	1.0	0.7038408456232628	0.005395270678869579	84.0	-1.0	2.0674349228308133e-06	0.26698756250233235	100.0	-1.0	0.0011325901041242623	0.14837306330738886	97.0	-1.0	False	False	False	False	False	False
ENSG00000154553	PDLIM3	Brain	withoutHumans	8.366270234331876e-10	0.38527875586468485	98.0	1.0	0.13465083900935607	0.05831220104440216	91.0	1.0	0.6206554288265097	-0.005701347373772814	97.0	1.0	0.566859623807473	0.017875878792791844	82.0	1.0	1.7176520956020228e-07	0.31570985709459687	98.0	1.0	7.986130991747722e-05	0.21097507011475636	95.0	1.0	False	False	False	False	False	False
ENSG00000155066	PROM2	Brain	withoutHumans	1.9324363985007135e-08	0.3465297948337476	95.0	1.0	0.9590269753103345	-0.011208369742671476	89.0	-1.0	0.01539586151542683	0.07542682958320246	94.0	-1.0	0.9642696561689679	-0.012263150176039073	80.0	-1.0	6.9742923915601746e-06	0.255873856831325	95.0	1.0	0.0002172304793172373	0.19473319378141807	92.0	1.0	False	False	False	False	False	False
ENSG00000155097	ATP6V1C1	Brain	withoutHumans	3.628379064379309e-11	0.4579514060779547	90.0	-1.0	0.5793087141431368	0.0063202833235536104	83.0	-1.0	0.2766454292665738	0.010297401816058316	89.0	1.0	0.6905965832378672	0.007389590708587579	74.0	-1.0	1.6942098353325946e-10	0.4517556103748702	90.0	-1.0	6.34542507900957e-09	0.41303484488387265	87.0	-1.0	False	False	False	False	False	False
ENSG00000156172	C8orf37	Brain	withoutHumans	9.336918880500804e-09	0.4193147977187093	78.0	-1.0	0.9264919759887507	-0.0133818657175524	71.0	-1.0	0.6682826803756612	-0.008606393988523697	77.0	1.0	0.7773943705441314	-0.0009290178951999462	62.0	-1.0	0.00016442333281066333	0.23054861089445755	78.0	-1.0	1.4534564845366121e-08	0.4464649906084577	75.0	-1.0	False	False	False	False	False	False
ENSG00000156384	SFR1	Brain	withoutHumans	1.54631581663701e-10	0.4098125877247507	98.0	-1.0	0.522589687847378	0.0094423071597457	91.0	-1.0	0.9679203940398213	-0.01048324956827451	97.0	1.0	0.7272623826227611	0.003332985897905205	82.0	-1.0	4.9136928294978245e-05	0.21175323074140961	98.0	-1.0	0.00028035772852911877	0.18324271767308276	95.0	-1.0	False	False	False	False	False	False
ENSG00000156427	FGF18	Brain	withoutHumans	8.192555743321541e-09	0.35739285001057775	96.0	-1.0	0.281361861424455	0.033263312680992585	89.0	-1.0	0.9331113516579842	-0.010570173844399067	95.0	1.0	0.554574561446308	0.01955877001969719	80.0	-1.0	4.332166541327213e-06	0.2626571717750308	96.0	-1.0	0.0025669609732120804	0.13490193400799	93.0	-1.0	False	False	False	False	False	False
ENSG00000156587	UBE2L6	Brain	withoutHumans	8.995200223322405e-08	0.3155628700897678	97.0	1.0	0.6556136548845272	0.0010034813235078044	91.0	1.0	0.786134002528021	-0.0089982160619686	96.0	-1.0	0.8331536049193832	-0.005109882959921652	82.0	1.0	1.2866860309543065e-06	0.28822282511125086	95.0	1.0	8.180165707231343e-07	0.3030232650003051	94.0	1.0	False	False	False	False	False	False
ENSG00000156711	MAPK13	Brain	withoutHumans	2.8652356476145362e-08	0.32600237047003244	100.0	1.0	0.9748710942851445	-0.010883103623025248	93.0	-1.0	0.0007655862349657519	0.13621239995816392	99.0	1.0	0.9517874796684744	-0.01125444897634953	84.0	-1.0	0.00036758419748689767	0.16705337995102376	100.0	1.0	1.3829833581372442e-06	0.28470449465457126	97.0	1.0	False	False	False	False	False	False
ENSG00000156885	COX6A2	Brain	withoutHumans	7.227165056803717e-08	0.33054971977419967	93.0	-1.0	0.1997569495712364	0.047479243336715604	86.0	-1.0	0.00021124730918272613	0.17412010895894448	92.0	-1.0	0.6390537471931305	0.012038194333740204	77.0	-1.0	4.05007309226087e-06	0.27138484437933674	93.0	-1.0	0.0006225631403123825	0.17404609703084917	90.0	-1.0	False	False	False	False	False	False
ENSG00000157259	GATAD1	Brain	withoutHumans	4.659407169047302e-06	0.3062269646668545	76.0	-1.0	0.6565936708099795	0.0013168009092059396	69.0	-1.0	0.006833361510247817	0.11719716278030234	75.0	1.0	0.7685669834131665	-8.033321444544939e-05	64.0	-1.0	0.02374648179332743	0.09677047118771565	76.0	-1.0	0.023284819882732486	0.1018145778292292	73.0	-1.0	False	False	False	False	False	False
ENSG00000157470	FAM81A	Brain	withoutHumans	8.987214553237966e-08	0.30756046337269294	100.0	-1.0	0.23746689549209032	0.03784771624703542	93.0	-1.0	0.00010108598153058786	0.17756824178492625	99.0	1.0	0.589018237898041	0.015621091745031679	84.0	-1.0	1.5226575178260753e-05	0.23013982785729403	100.0	-1.0	0.006836636932894971	0.10640185853314799	97.0	-1.0	False	False	False	False	False	False
ENSG00000158163	DZIP1L	Brain	withoutHumans	2.531908520475896e-11	0.42799033838461564	100.0	-1.0	0.19517439027957786	0.044667145253461604	93.0	-1.0	0.001113063039509435	0.12847834718175255	99.0	1.0	0.5145044823497513	0.0223419133072843	84.0	-1.0	3.4081732304346765e-07	0.2986513866184104	100.0	-1.0	0.0008076917704024173	0.15634901506107457	97.0	-1.0	False	False	False	False	False	False
ENSG00000158201	ABHD3	Brain	withoutHumans	2.1704022880326549e-10	0.40171385836620666	99.0	-1.0	0.9989100588518693	-0.011110803674525327	92.0	-1.0	0.3255628235121436	0.006043736587979298	98.0	1.0	0.9989926252774555	-0.012344619564796933	83.0	-1.0	7.224371384723081e-08	0.3272781479103086	99.0	-1.0	1.2693988110071748e-05	0.24614562495103776	96.0	-1.0	False	False	False	False	False	False
ENSG00000158246	TENT5B	Brain	withoutHumans	8.188842503611038e-08	0.32564218610188367	94.0	1.0	1.4256470571909554e-05	0.2860626612089031	87.0	1.0	0.6811281714195077	-0.007394298623156992	93.0	1.0	0.001844980441672139	0.20735415013200187	78.0	1.0	3.815363360927875e-07	0.3127212692203507	94.0	1.0	0.0007182773887285419	0.1688796725845022	91.0	1.0	False	False	False	False	False	False
ENSG00000158806	NPM2	Brain	withoutHumans	3.439071138860193e-11	0.43393396001259044	97.0	1.0	0.07108055284953055	0.07716633800844297	92.0	1.0	0.059325184626051464	0.04289366990227306	97.0	-1.0	0.04478961458030256	0.11203884827527355	83.0	1.0	4.4184805266876605e-15	0.5532634444685187	98.0	1.0	3.485368096858631e-06	0.27291594334883484	95.0	1.0	False	False	False	False	False	False
ENSG00000160973	FOXH1	Brain	withoutHumans	2.86578396667264e-12	0.47310833808663155	95.0	1.0	0.8021056790822585	-0.006408651851584235	90.0	1.0	0.13857666722626094	0.02463180676333987	95.0	-1.0	0.9210787515326286	-0.010336380768935838	81.0	1.0	8.889373006144656e-13	0.4996450363030095	96.0	1.0	1.1359252988214076e-11	0.4853064355977472	93.0	1.0	False	False	False	False	False	False
ENSG00000161921	CXCL16	Brain	withoutHumans	7.433785313476427e-10	0.4035075666235711	93.0	1.0	0.001547933465404035	0.188408451667057	86.0	1.0	0.9796883335374138	-0.011092283271291858	92.0	1.0	0.012680094543883184	0.15814071638398275	77.0	1.0	2.6463007377769833e-06	0.2797915157378408	93.0	1.0	3.408728443566628e-05	0.23983122280678804	90.0	1.0	False	False	False	False	False	False
ENSG00000161929	SCIMP	Brain	withoutHumans	1.4702695689469676e-08	0.34799894460746217	96.0	1.0	0.013691133907706125	0.12778488953016098	89.0	1.0	0.2566011432896402	0.011210360253723795	95.0	-1.0	0.0010049919141556904	0.21700947341267807	80.0	1.0	1.3915683333114912e-08	0.362981487345009	96.0	1.0	2.735459605682696e-06	0.28258278092267297	93.0	1.0	False	False	False	False	False	False
ENSG00000162068	NTN3	Brain	withoutHumans	6.602379218023083e-11	0.4179941246053297	99.0	-1.0	0.8108880477186216	-0.006557993158991415	93.0	-1.0	0.013116936064361366	0.07594647149644829	98.0	1.0	0.819872495200869	-0.004035184155718019	84.0	-1.0	4.40990388744641e-06	0.2553150758099829	99.0	-1.0	0.0003614992912467046	0.1758668033224472	96.0	-1.0	False	False	False	False	False	False
ENSG00000162069	BICDL2	Brain	withoutHumans	5.0717597149465566e-08	0.3279457895582938	96.0	1.0	0.15408863466138198	0.05411644204641086	90.0	1.0	0.6792280510276657	-0.0071952212486683376	95.0	1.0	0.965459832455656	-0.012141100319001064	81.0	1.0	1.2286303502536035e-06	0.2865062476353083	96.0	1.0	0.00027325391925310814	0.18744778109307125	93.0	1.0	False	False	False	False	False	False
ENSG00000162267	ITIH3	Brain	withoutHumans	3.164574852668793e-16	0.5734886994271698	97.0	-1.0	0.2156556321379818	0.04273934429529458	90.0	-1.0	0.5214655157576906	-0.0028133776431809032	96.0	1.0	0.548485492919145	0.019382135648220222	83.0	-1.0	5.480729039838083e-08	0.3373842258689721	97.0	-1.0	0.0002982968645145626	0.1836170065831898	94.0	-1.0	False	False	False	False	False	False
ENSG00000162959	MEMO1	Brain	withoutHumans	3.4785526847925856e-11	0.44411051707850113	94.0	-1.0	0.9262563806137347	-0.010861975050822759	87.0	1.0	0.037704268488631655	0.05540628499624911	93.0	1.0	0.9500655204267014	-0.012035790082387976	78.0	-1.0	2.0611391323345902e-11	0.46879111807686225	93.0	-1.0	4.0393464771424844e-11	0.47461812639078815	91.0	-1.0	False	False	False	False	False	False
ENSG00000162976	PQLC3	Brain	withoutHumans	1.9903484696876142e-10	0.4374265386657886	89.0	1.0	0.8992873134221145	-0.010600495023924905	84.0	1.0	0.8185880093071011	-0.010199502249018888	89.0	1.0	0.8548149411062289	-0.007056413880309975	75.0	1.0	9.012503880877444e-05	0.21164792276438182	92.0	1.0	1.0291792373234182e-07	0.35649512502186564	89.0	1.0	False	False	False	False	False	False
ENSG00000162994	CLHC1	Brain	withoutHumans	8.252152701710438e-08	0.3115951479915491	99.0	1.0	0.015798105247550334	0.11998966245026865	92.0	1.0	0.8020122322812967	-0.009029681738073725	98.0	1.0	0.5867185596952247	0.015989042530003106	83.0	1.0	3.233032461114577e-07	0.3022366002093395	99.0	1.0	0.0008404615027588344	0.1568554037878903	96.0	1.0	False	False	False	False	False	False
ENSG00000162999	DUSP19	Brain	withoutHumans	1.2881666419769276e-07	0.3096149441120881	97.0	-1.0	0.8703682281666082	-0.008908194148760984	91.0	-1.0	0.26048930995319897	0.010782536519368335	96.0	1.0	0.9392541713774638	-0.011048293270847998	82.0	-1.0	3.2324901487823804e-06	0.265737760571235	97.0	-1.0	4.367120263452899e-05	0.22546182862830566	94.0	-1.0	False	False	False	False	False	False
ENSG00000163131	CTSS	Brain	withoutHumans	1.5516991106948346e-07	0.30112337524322175	99.0	-1.0	0.9685940512377229	-0.010946201780176024	92.0	1.0	0.5745862670523134	-0.004412135578116372	98.0	1.0	0.9693272156713189	-0.011929259436241235	83.0	1.0	0.0001844712467979435	0.18308560526792117	99.0	-1.0	0.009549839508480824	0.09943618285692868	96.0	-1.0	False	False	False	False	False	False
ENSG00000163492	CCDC141	Brain	withoutHumans	9.504324949404757e-10	0.3771767700360439	100.0	-1.0	0.8258383445510263	-0.007140531097449276	93.0	-1.0	0.025284874032126318	0.06079146751335707	99.0	1.0	0.8699770746228338	-0.007317711995998399	84.0	-1.0	0.00012792948227701196	0.18900331857042418	100.0	-1.0	0.00027001202975156794	0.18057842642709943	97.0	-1.0	False	False	False	False	False	False
ENSG00000163689	C3orf67	Brain	withoutHumans	5.6226506829271e-09	0.35113248634595473	100.0	-1.0	0.5802726397793683	0.0055390418940999275	93.0	-1.0	0.8140571261974179	-0.009093096287791758	99.0	-1.0	0.8970698350095909	-0.008796637562818344	84.0	-1.0	1.9070582078789458e-06	0.26832511473375376	100.0	-1.0	0.0009132706585037592	0.15331176465306184	97.0	-1.0	False	False	False	False	False	False
ENSG00000164039	BDH2	Brain	withoutHumans	1.776163801765195e-17	0.5942660323457865	99.0	1.0	0.0188693194842981	0.1153968754675887	92.0	1.0	0.4133715949528873	0.0013986136086528989	98.0	-1.0	0.12203203677321607	0.07890515663477815	83.0	1.0	2.4248925589334563e-15	0.5564163770808959	99.0	1.0	1.007284136376663e-11	0.4759547277396313	96.0	1.0	False	False	False	False	False	False
ENSG00000164294	GPX8	Brain	withoutHumans	3.499240004328539e-09	0.3734132976529916	95.0	-1.0	0.8931914821665252	-0.009946500223550592	88.0	-1.0	0.02941049296328393	0.060532830920023484	94.0	1.0	0.8699770746228338	-0.007780977974562342	79.0	-1.0	1.6556137504970692e-05	0.2392239575670645	95.0	-1.0	0.00038507522241460976	0.1815731484284493	92.0	-1.0	False	False	False	False	False	False
ENSG00000164808	SPIDR	Brain	withoutHumans	1.8527833654367053e-12	0.514117100687242	86.0	1.0	0.7316686686574191	-0.003662134958474672	79.0	1.0	0.15844891833085287	0.024257028076311915	85.0	1.0	0.7139281845173898	0.005419358167945032	70.0	1.0	6.570733091804908e-12	0.5112883298912303	86.0	1.0	2.1003185846051667e-11	0.516938388269842	83.0	1.0	False	False	False	False	False	False
ENSG00000164877	MICALL2	Brain	withoutHumans	5.820082604837222e-09	0.35352739136448574	99.0	1.0	0.04095629857388673	0.09357028592338346	92.0	1.0	0.012078138519051406	0.07774399807279031	98.0	1.0	0.33065662580953664	0.04213737226671266	83.0	1.0	1.5587149613127127e-07	0.3146778138993592	99.0	1.0	9.369548510987984e-06	0.2519329900039621	96.0	1.0	False	False	False	False	False	False
ENSG00000165244	ZNF367	Brain	withoutHumans	5.993155342540851e-08	0.3223157108475002	97.0	-1.0	0.7980052934480576	-0.0062561124687914305	90.0	1.0	0.6390916739894325	-0.006221879980359946	96.0	1.0	0.9782229385140632	-0.012439958247678407	81.0	1.0	0.002573836559005564	0.12865320965344507	97.0	-1.0	0.00010330622943782793	0.20740243500701383	94.0	-1.0	False	False	False	False	False	False
ENSG00000165349	SLC7A3	Brain	withoutHumans	4.021338422113224e-15	0.5619673334030246	93.0	-1.0	0.14056837203949496	0.06004780283968114	86.0	-1.0	0.03914154462244186	0.055135557454798034	92.0	1.0	0.5503202968878522	0.02071314206622743	77.0	-1.0	4.4184805266876605e-15	0.573213267817158	93.0	-1.0	2.585429588218338e-07	0.33617997958868595	90.0	-1.0	False	False	False	False	False	False
ENSG00000165689	ENTR1	Brain	withoutHumans	4.472138040345631e-08	0.354820824305906	88.0	-1.0	0.5268092460999254	0.010191738037715892	82.0	-1.0	0.5414348218057673	-0.0038375975490025915	87.0	1.0	0.6920549439711496	0.007362251975961631	73.0	-1.0	1.1452842281008398e-10	0.46468271563854513	88.0	-1.0	3.226834308197654e-14	0.5928177586619937	85.0	-1.0	False	False	False	False	False	False
ENSG00000165698	SPACA9	Brain	withoutHumans	9.441062788367221e-11	0.41318522338772834	99.0	1.0	0.5137555013252065	0.009940941970580597	92.0	1.0	0.965407076355715	-0.010366954453447264	98.0	1.0	0.9598067098706383	-0.011682236225591502	83.0	1.0	0.00014190209894020427	0.18862996064420567	99.0	1.0	6.111133110214083e-07	0.3031178101027098	96.0	1.0	False	False	False	False	False	False
ENSG00000166069	TMCO5A	Brain	withoutHumans	6.955616403831705e-12	0.4545903726783588	97.0	-1.0	0.24744447957132767	0.03766210882252863	90.0	-1.0	0.3877826967155849	0.002675583858744446	96.0	1.0	0.11441527811671293	0.0830657023422352	81.0	-1.0	1.1158870099289895e-06	0.2856825164613459	97.0	-1.0	1.2679454751548311e-06	0.2942433995157552	94.0	-1.0	False	False	False	False	False	False
ENSG00000166228	PCBD1	Brain	withoutHumans	7.55061100027754e-09	0.3468452702257713	100.0	1.0	0.04512271903790816	0.08957057380435507	93.0	1.0	0.8731594484343544	-0.009721106598778118	99.0	-1.0	0.11871630722445504	0.07885288617902175	84.0	1.0	2.8833323399695853e-09	0.37574761392945866	100.0	1.0	8.844944499506871e-07	0.29362047389581136	97.0	1.0	False	False	False	False	False	False
ENSG00000166483	WEE1	Brain	withoutHumans	7.502855031682117e-08	0.310434099278977	100.0	-1.0	0.38995123417733846	0.02006910256302208	93.0	-1.0	0.0019677069820829888	0.11634965974067524	99.0	1.0	0.5327039860910462	0.020519913547725976	84.0	-1.0	0.0005145578790690254	0.15995936805575706	100.0	-1.0	0.000924496640829842	0.1530075577806954	97.0	-1.0	False	False	False	False	False	False
ENSG00000166669	ATF7IP2	Brain	withoutHumans	1.0668960701301055e-07	0.30477878766117195	100.0	1.0	0.9542793647162164	-0.010655577272972616	93.0	1.0	0.4511867179310178	-0.00019735433425327464	99.0	1.0	0.9157254741601013	-0.009721341816354645	84.0	1.0	0.00011911539061671713	0.19059431756837453	100.0	1.0	0.00013564464254838278	0.1959690048482201	97.0	1.0	False	False	False	False	False	False
ENSG00000166736	HTR3A	Brain	withoutHumans	9.303727565345584e-09	0.34363189593568033	100.0	-1.0	0.1242671846544226	0.05958543772827729	93.0	-1.0	0.18314202080112096	0.01769496919777791	99.0	1.0	0.41769965204389564	0.032348743353217024	84.0	-1.0	1.6061017205630663e-06	0.27156506212636244	100.0	-1.0	0.00913291319746101	0.09949656007238805	97.0	-1.0	False	False	False	False	False	False
ENSG00000166819	PLIN1	Brain	withoutHumans	1.575062391127229e-08	0.343868885170557	97.0	1.0	0.18274679527979	0.047930674512816185	91.0	1.0	0.1825939201444502	0.018323078043197105	96.0	1.0	0.9305653337795148	-0.010625580153773129	82.0	1.0	4.7458418357927266e-05	0.21441161390001762	97.0	1.0	5.981708127746177e-05	0.21908594024556793	94.0	1.0	False	False	False	False	False	False
ENSG00000166848	TERF2IP	Brain	withoutHumans	2.31389457311792e-09	0.37955908890515255	95.0	1.0	0.37764435216432046	0.022451252560384938	88.0	1.0	0.14371394459323425	0.0240864969625616	94.0	1.0	0.5920850887437348	0.016327648330742406	79.0	1.0	3.233032461114577e-07	0.31302009499847716	95.0	1.0	2.4355943691221664e-10	0.44571620317907246	92.0	1.0	False	False	False	False	False	False
ENSG00000167077	MEI1	Brain	withoutHumans	6.336278758484073e-12	0.4457244938380176	100.0	-1.0	0.570061693800318	0.0061927487766063605	93.0	-1.0	0.03471115403404722	0.053845471412306556	99.0	-1.0	0.5639626727106973	0.017724446014718453	84.0	-1.0	2.769778241576656e-06	0.2616259605361987	100.0	-1.0	3.651159206984688e-08	0.3495206433829696	97.0	-1.0	False	False	False	False	False	False
ENSG00000167186	COQ7	Brain	withoutHumans	1.5009314864387313e-07	0.30969705209907117	96.0	-1.0	0.8706003585630178	-0.009120583430805018	89.0	1.0	0.852414454235417	-0.009930377313335459	95.0	1.0	0.9784429664285773	-0.01213901748728441	83.0	1.0	7.941316614861328e-05	0.20812211676894332	95.0	-1.0	3.1523994167529946e-05	0.23459390059494778	93.0	-1.0	False	False	False	False	False	False
ENSG00000167515	TRAPPC2L	Brain	withoutHumans	2.2982781950127915e-14	0.5245517200628256	97.0	-1.0	0.9354973206754509	-0.010436019012995956	92.0	-1.0	0.577372261444935	-0.004534806300735328	97.0	1.0	0.9251489200355847	-0.010271020251251484	83.0	-1.0	2.1392267718047682e-12	0.48055416333130896	98.0	-1.0	1.2211029153322388e-13	0.5352501611015299	95.0	-1.0	False	False	False	False	False	False
ENSG00000167711	SERPINF2	Brain	withoutHumans	6.379200269417614e-08	0.3298160295705316	94.0	1.0	0.9382816124012738	-0.011105907109787871	87.0	-1.0	0.6965422316178492	-0.00771709077178051	93.0	-1.0	0.9930316989500093	-0.013133084757012803	78.0	1.0	0.0009864355158728279	0.15485104715795628	94.0	1.0	4.5826425354547636e-05	0.2311618473233522	91.0	1.0	False	False	False	False	False	False
ENSG00000168026	TTC21A	Brain	withoutHumans	2.3112300937337546e-09	0.3733598004551465	97.0	1.0	0.24773723699844538	0.03760405807716127	90.0	1.0	0.8488247098170111	-0.009789083418276334	96.0	-1.0	0.8584295661258176	-0.006803612028117412	81.0	1.0	5.480729039838083e-08	0.3374189526770286	97.0	1.0	8.731503772271997e-07	0.3018686773629742	94.0	1.0	False	False	False	False	False	False
ENSG00000168040	FADD	Brain	withoutHumans	3.0657499331542286e-08	0.33909874455868505	95.0	1.0	0.230341452216963	0.041157160477507504	88.0	1.0	0.005775355773876418	0.09777110730154259	94.0	1.0	0.786067952842408	-0.0015022062444822737	79.0	1.0	5.016762231433222e-06	0.25736549177773416	97.0	1.0	8.888403921941478e-08	0.34337004748907096	94.0	1.0	False	False	False	False	False	False
ENSG00000168393	DTYMK	Brain	withoutHumans	2.4312524683805617e-08	0.36179509355702244	89.0	-1.0	0.2014504549284211	0.048882270833484065	83.0	-1.0	0.9319002991002838	-0.0112920548095794	89.0	1.0	0.8181476629479522	-0.00444364379082085	74.0	-1.0	3.886871423939542e-07	0.32395151540964184	90.0	-1.0	6.474802669493408e-08	0.37150030435791237	87.0	-1.0	False	False	False	False	False	False
ENSG00000168569	TMEM223	Brain	withoutHumans	4.5798381892598036e-08	0.3644587863512837	85.0	-1.0	0.37713150784991467	0.025488807720289164	78.0	-1.0	0.31453773769726	0.007900653303687166	84.0	1.0	0.6323782019944006	0.014195931243782933	69.0	-1.0	1.2167057316396116e-06	0.32465930524155373	83.0	-1.0	2.1543773605784877e-05	0.2710297845702203	82.0	-1.0	False	False	False	False	False	False
ENSG00000168754	FAM178B	Brain	withoutHumans	6.422917862432289e-08	0.3239058464229171	96.0	1.0	0.08554086921657163	0.07314634308388523	90.0	1.0	0.3009614048037461	0.007877174488602812	95.0	-1.0	6.529595550832817e-12	0.5226919900345539	83.0	1.0	1.3519729557313727e-09	0.3989860295027342	96.0	1.0	6.197213474493951e-08	0.3528789226726493	93.0	1.0	False	False	False	False	False	False
ENSG00000169016	E2F6	Brain	withoutHumans	1.3354116333595868e-07	0.3291394104218781	90.0	-1.0	0.5705810977030873	0.006945024630242491	83.0	-1.0	0.25392939502345957	0.012219486755958964	89.0	1.0	0.7331526436760057	0.003110022104653054	74.0	-1.0	0.0005933609830436357	0.1733382398575043	90.0	-1.0	8.511457263444804e-05	0.22701825443722	87.0	-1.0	False	False	False	False	False	False
ENSG00000169189	NSMCE1	Brain	withoutHumans	2.6651384780694308e-08	0.32715551117287833	100.0	1.0	0.06578471061238741	0.0787087840946411	93.0	1.0	0.6473394623746426	-0.006217629999432539	99.0	1.0	0.3359697106350037	0.04101824733361037	84.0	1.0	1.9311978351128876e-07	0.3084147586323872	100.0	1.0	1.1364381749867232e-11	0.4698718824987087	97.0	1.0	False	False	False	False	False	False
ENSG00000169218	RSPO1	Brain	withoutHumans	1.3421792251965662e-11	0.45010087189844517	96.0	-1.0	0.508083556653294	0.010755256272703129	89.0	-1.0	0.9958119251236576	-0.010751721549711268	95.0	1.0	0.9549316632343889	-0.011942604531618883	80.0	-1.0	9.914454309716718e-05	0.20163716652471908	96.0	-1.0	0.00022235830800151915	0.19236782990606283	93.0	-1.0	False	False	False	False	False	False
ENSG00000170175	CHRNB1	Brain	withoutHumans	9.998704545773903e-09	0.360351055029158	94.0	1.0	0.08181747761377267	0.07536197017256574	89.0	1.0	0.04821144313088109	0.04913635186224108	94.0	1.0	0.666831168235278	0.008897695983879017	80.0	1.0	1.4053516359461268e-06	0.28647066807523525	95.0	1.0	0.00041099559917572986	0.18013655023582043	92.0	1.0	False	False	False	False	False	False
ENSG00000170222	ADPRM	Brain	withoutHumans	8.417552295471638e-08	0.35011139868133445	86.0	-1.0	0.18133439842352692	0.05552095368840537	79.0	-1.0	0.16112678272219794	0.02382987951243354	85.0	1.0	0.4342929563100364	0.03666303472995802	70.0	-1.0	4.020474857914666e-05	0.24266489421558202	86.0	-1.0	0.0018469130455434986	0.1590615103989632	83.0	-1.0	False	False	False	False	False	False
ENSG00000170271	FAXDC2	Brain	withoutHumans	3.88575294524651e-11	0.4319001708866955	97.0	1.0	0.22767719579822024	0.04021518045852712	91.0	1.0	0.5648422402697341	-0.0042165338401778385	96.0	1.0	0.3530310802895453	0.04007835313290742	82.0	1.0	4.014002201979676e-06	0.2665578638381342	95.0	1.0	5.092304358887044e-09	0.39198171404958515	94.0	1.0	False	False	False	False	False	False
ENSG00000170412	GPRC5C	Brain	withoutHumans	1.2193537981151771e-08	0.3451067582685887	98.0	1.0	0.7336781596036944	-0.003266404209722351	91.0	1.0	0.8755962564607943	-0.00994760953154894	97.0	1.0	0.9547334538113712	-0.011629228893689225	82.0	-1.0	2.501725234815075e-06	0.2636613822339182	100.0	1.0	1.930818394423763e-07	0.3212413384333497	97.0	1.0	False	False	False	False	False	False
ENSG00000170417	TMEM182	Brain	withoutHumans	1.148792260307575e-08	0.34027997543113864	100.0	1.0	0.9517491722275123	-0.010614281496376998	93.0	-1.0	0.7490745911877629	-0.008164925148861801	99.0	-1.0	0.9738639037142748	-0.011889027097821359	84.0	-1.0	7.299155208818862e-06	0.24370531343280843	100.0	1.0	7.131459596074009e-06	0.2547393846496454	97.0	1.0	False	False	False	False	False	False
ENSG00000170430	MGMT	Brain	withoutHumans	2.2862577341263685e-09	0.3798299839857582	95.0	1.0	0.032871457287809186	0.10443588413582716	88.0	1.0	0.5404357655391171	-0.003516325550142474	94.0	-1.0	0.4830638172754152	0.027115186518622436	79.0	1.0	1.843364284594293e-10	0.43223008660230244	95.0	1.0	3.744242124250376e-10	0.43989089053157426	92.0	1.0	False	False	False	False	False	False
ENSG00000170786	SDR16C5	Brain	withoutHumans	1.0088723756626538e-09	0.37938051935396255	99.0	1.0	0.05498609882133561	0.08383498709910409	93.0	1.0	0.9757825033203964	-0.01039188378227629	98.0	-1.0	0.06121948849329347	0.10037498097535891	84.0	1.0	2.9282292942686614e-06	0.2627796794917535	99.0	1.0	4.69142512063932e-05	0.21972884098542467	96.0	1.0	False	False	False	False	False	False
ENSG00000170835	CEL	Brain	withoutHumans	6.491911535111614e-13	0.48147577153035437	98.0	1.0	0.8566727473353812	-0.008474083365342944	91.0	1.0	0.09537984191181133	0.032340275296037335	97.0	-1.0	0.8861742396119341	-0.008440455873776509	82.0	1.0	1.0990481917756045e-08	0.3611264803768498	98.0	1.0	1.1514370764606451e-10	0.4451962589103383	95.0	1.0	False	False	False	False	False	False
ENSG00000171121	KCNMB3	Brain	withoutHumans	3.996837437404694e-12	0.45825346067022454	98.0	1.0	0.07595935977019935	0.07601660325381765	91.0	1.0	0.764898571012922	-0.008586616294044669	97.0	1.0	0.017058711723435527	0.14083497597538297	82.0	1.0	1.734009993217301e-08	0.35314152076300076	98.0	1.0	4.4260812025430844e-10	0.4270208124653634	95.0	1.0	False	False	False	False	False	False
ENSG00000171298	GAA	Brain	withoutHumans	1.3102564708968164e-07	0.30402361596724414	99.0	-1.0	0.6115483242323176	0.003566860673549721	92.0	-1.0	0.005137615352256272	0.09645674653712055	98.0	1.0	0.8175911912564297	-0.003892772662219768	83.0	-1.0	0.0014408734469993705	0.13907675940955	99.0	-1.0	0.03140229677961175	0.07037506529709692	96.0	-1.0	False	False	False	False	False	False
ENSG00000171700	RGS19	Brain	withoutHumans	6.824720516139724e-09	0.3664027238830758	94.0	-1.0	0.8453237204265497	-0.008418864934200743	87.0	-1.0	0.16529019637651815	0.02116253540227364	93.0	1.0	0.8792340097791349	-0.008517120250216115	78.0	-1.0	9.693895226394208e-07	0.29579255119993486	94.0	-1.0	0.00034775148115196244	0.18575783093140208	91.0	-1.0	False	False	False	False	False	False
ENSG00000171714	ANO5	Brain	withoutHumans	8.10099586157149e-10	0.37973867788795723	100.0	1.0	0.7562523386701862	-0.0042578661371173165	93.0	1.0	0.4760792510361127	-0.001157736308198709	99.0	1.0	0.7043972200576619	0.005314064843453092	84.0	1.0	0.0001000571190520779	0.1940501114162243	100.0	1.0	2.2526535941596357e-05	0.23260298930373668	97.0	1.0	False	False	False	False	False	False
ENSG00000171720	HDAC3	Brain	withoutHumans	8.543698264093807e-10	0.38488687369982255	98.0	-1.0	0.5918476682479684	0.004881974410253176	91.0	-1.0	0.3153078458606652	0.006751488483620727	97.0	1.0	0.6890098356208636	0.006597950163464095	84.0	-1.0	8.78892479251713e-07	0.28712386635371845	98.0	-1.0	3.58707135038925e-05	0.22740581494326528	95.0	-1.0	False	False	False	False	False	False
ENSG00000171873	ADRA1D	Brain	withoutHumans	5.569734862878849e-08	0.3179105330182159	99.0	-1.0	0.05314286899072556	0.08487021382618343	93.0	-1.0	0.0024165215376146065	0.11298371522347672	98.0	1.0	0.4023925880188414	0.03393916462353774	84.0	-1.0	2.1256508829543452e-08	0.34680421984612997	99.0	-1.0	0.003377514335496717	0.12438052124661725	96.0	-1.0	False	False	False	False	False	False
ENSG00000172031	EPHX4	Brain	withoutHumans	1.332263390738656e-13	0.5041957133217452	97.0	-1.0	0.5967716618398156	0.004603791438926197	90.0	-1.0	0.8489763232193115	-0.009790511659164114	96.0	1.0	0.7497690234895458	0.001347516445038055	81.0	-1.0	5.155773712642965e-07	0.29932870824290925	97.0	-1.0	4.7389953193047863e-07	0.313112566710146	94.0	-1.0	False	False	False	False	False	False
ENSG00000172331	BPGM	Brain	withoutHumans	4.4033302788017465e-09	0.36665725905907665	96.0	-1.0	0.6494838537927844	0.001382143855315987	89.0	-1.0	0.0011063481333248157	0.13379292746722526	95.0	1.0	0.8170331758429634	-0.003995847430148691	80.0	-1.0	0.0001589425924624986	0.19335409813883264	95.0	-1.0	0.035943048065737004	0.06921577225464359	93.0	-1.0	False	False	False	False	False	False
ENSG00000172382	PRSS27	Brain	withoutHumans	3.640581332840267e-09	0.38259097682223675	92.0	1.0	0.2646296988452432	0.037204512578162485	85.0	1.0	0.6281278923849162	-0.0062818962634221265	91.0	1.0	0.08605685942943046	0.09511860787943005	79.0	1.0	9.074964976225807e-06	0.2580051669050576	92.0	1.0	1.011576223026837e-06	0.313113693521869	89.0	1.0	False	False	False	False	False	False
ENSG00000172531	PPP1CA	Brain	withoutHumans	1.46394255482056e-16	0.6099450741802424	90.0	-1.0	0.2860249688271367	0.03502595013533116	83.0	-1.0	0.4082176106509804	0.0018185821968117466	89.0	-1.0	0.661876049058143	0.010144676067901481	74.0	-1.0	1.6002191428743915e-10	0.45260101901348926	90.0	-1.0	5.224195250869569e-10	0.45368945203508193	87.0	-1.0	False	False	False	False	False	False
ENSG00000172575	RASGRP1	Brain	withoutHumans	1.9933652657624833e-08	0.3316815225179699	100.0	-1.0	0.7159378630504931	-0.0023269707927213723	93.0	-1.0	5.341221484934337e-06	0.23581791835380028	99.0	1.0	0.8091710378370479	-0.003155768155121308	84.0	-1.0	1.3219866641839515e-05	0.23271263887376936	100.0	-1.0	0.0068362550190392375	0.10640595871379332	97.0	-1.0	False	False	False	False	False	False
ENSG00000172594	SMPDL3A	Brain	withoutHumans	8.477870178675941e-11	0.4246693360396433	96.0	-1.0	0.13859345778114995	0.058538397469271364	89.0	-1.0	0.8782081732159164	-0.010183554591495447	95.0	1.0	0.6028211657669874	0.014917358253602186	80.0	-1.0	3.232631840759263e-07	0.31035237991366915	96.0	-1.0	1.0334466887508582e-05	0.25721323752655445	93.0	-1.0	False	False	False	False	False	False
ENSG00000173085	COQ2	Brain	withoutHumans	1.6384241597810403e-12	0.47673875382571596	96.0	-1.0	0.7757032552743318	-0.005359058583298992	90.0	-1.0	0.08561074611532538	0.035457020680227935	95.0	1.0	0.8883034416827815	-0.008660306746535618	81.0	-1.0	8.443404269571845e-09	0.36524595025852147	98.0	-1.0	1.2073267291249163e-06	0.29257093486152363	95.0	-1.0	False	False	False	False	False	False
ENSG00000173406	DAB1	Brain	withoutHumans	3.8184765683532795e-10	0.3968817834087228	98.0	-1.0	0.5195155693440339	0.009636197760879539	91.0	-1.0	0.0057980610254234404	0.09471970771477367	97.0	1.0	0.7874172181565562	-0.001643862873454749	82.0	-1.0	1.447209843656711e-06	0.27340248266854617	100.0	-1.0	4.0832451658566475e-05	0.22050495103523993	97.0	-1.0	False	False	False	False	False	False
ENSG00000173588	CEP83	Brain	withoutHumans	4.271205114618581e-08	0.31977207975444355	100.0	-1.0	0.40885509774579537	0.01825030699210428	93.0	-1.0	0.010288068326666332	0.0804336881111688	99.0	1.0	0.6772781084148016	0.007594719063233835	84.0	-1.0	0.00043033538789661794	0.16371408027719403	100.0	-1.0	0.0012773184658957455	0.1456811706693405	97.0	-1.0	False	False	False	False	False	False
ENSG00000173868	PHOSPHO1	Brain	withoutHumans	6.026238200047165e-15	0.5374458403110536	98.0	-1.0	0.4253275566537948	0.016733987988156618	93.0	-1.0	0.6567885864911148	-0.006492874609940413	98.0	1.0	0.7560083627087906	0.0008402633060752285	84.0	-1.0	6.457062134281375e-10	0.39991026644765293	99.0	-1.0	2.9024717329743055e-07	0.3164644363973801	96.0	-1.0	False	False	False	False	False	False
ENSG00000173928	SWSAP1	Brain	withoutHumans	1.058987439031848e-07	0.3049459460334806	100.0	-1.0	0.6389626590901271	0.001893455326161031	93.0	-1.0	0.015288856912983265	0.07180960957498272	99.0	1.0	0.9434542971978916	-0.010926833074983433	84.0	-1.0	2.1118028685684457e-08	0.3441898668747093	100.0	-1.0	0.0011853436374919947	0.14730495812570188	97.0	-1.0	False	False	False	False	False	False
ENSG00000174007	CEP19	Brain	withoutHumans	3.4220682642536324e-09	0.3835359152142037	92.0	-1.0	0.9714849955491633	-0.01190153984927722	85.0	1.0	0.02440809757955982	0.06697711873255519	91.0	1.0	0.9414011923529613	-0.012026053909149015	76.0	1.0	0.0012944380657385656	0.15158849746529912	92.0	-1.0	0.010838536721974977	0.10384726714992687	89.0	-1.0	False	False	False	False	False	False
ENSG00000174059	CD34	Brain	withoutHumans	8.271911382587664e-10	0.3793186568296101	100.0	-1.0	0.5678633312366428	0.0063264216964514786	93.0	-1.0	2.1995245020626877e-06	0.25220685685685673	99.0	1.0	0.6585645238292925	0.009245811943446314	84.0	-1.0	5.0591427178248e-05	0.20733520793907745	100.0	-1.0	0.005369557769764981	0.11212080370092625	97.0	-1.0	False	False	False	False	False	False
ENSG00000174238	PITPNA	Brain	withoutHumans	1.6538840456824524e-07	0.30275867039781734	98.0	-1.0	0.534035570531625	0.008673742845479726	91.0	-1.0	0.00909568863481144	0.08484940354164106	97.0	1.0	0.6377223240766088	0.011382841189947146	82.0	-1.0	0.000930104537531271	0.150238523542781	98.0	-1.0	0.03336918148693957	0.06964097604657282	95.0	-1.0	False	False	False	False	False	False
ENSG00000175077	RTP1	Brain	withoutHumans	1.167035891964885e-07	0.3112250666710512	97.0	1.0	0.0066700431971050125	0.14481106097289598	90.0	1.0	0.9166910692924073	-0.010363538510397952	96.0	1.0	1.152049053842775e-08	0.4298139622478805	81.0	1.0	1.9134116574570574e-05	0.23203022224616554	97.0	1.0	7.586807632627561e-06	0.2606375771041308	94.0	1.0	False	False	False	False	False	False
ENSG00000175315	CST6	Brain	withoutHumans	1.2357952427914941e-07	0.33047862448823795	90.0	-1.0	0.6246584440881431	0.003056024021958703	83.0	1.0	0.04791170746503298	0.052068810529997345	89.0	1.0	0.8382757506866578	-0.005936033503998406	74.0	1.0	5.981966283437887e-05	0.22451360729526726	90.0	-1.0	6.837341442323226e-08	0.3704972793663479	87.0	-1.0	False	False	False	False	False	False
ENSG00000175356	SCUBE2	Brain	withoutHumans	1.262899283465694e-07	0.3019917385692046	100.0	1.0	0.029573120275110318	0.10185107334402899	93.0	1.0	0.027209076480469142	0.05918105792117856	99.0	1.0	0.24239475189829343	0.05390717714219906	84.0	1.0	2.718371061029858e-06	0.26205102601671204	100.0	1.0	2.1741765468124373e-06	0.2766357846454196	97.0	1.0	False	False	False	False	False	False
ENSG00000175455	CCDC14	Brain	withoutHumans	4.159108706222621e-09	0.37069285735094115	95.0	1.0	0.16866174914909957	0.052410094870026014	88.0	1.0	0.5829710998242428	-0.004846457316561414	94.0	1.0	0.3203506361710642	0.045614376611754937	79.0	1.0	8.461672689204656e-09	0.374368192597883	95.0	1.0	1.8855977417655677e-05	0.24750874495438036	92.0	1.0	False	False	False	False	False	False
ENSG00000175535	PNLIP	Brain	withoutHumans	1.7237230560863528e-07	0.321613418273218	91.0	-1.0	0.44240354657787284	0.01693489455037278	84.0	-1.0	0.8786877659260116	-0.010766467058095142	90.0	1.0	0.7301936862294348	0.003438938376180145	75.0	-1.0	0.00017459738120457135	0.19907924519305942	91.0	-1.0	0.08857220150605226	0.0485281222832995	88.0	-1.0	False	False	False	False	False	False
ENSG00000175567	UCP2	Brain	withoutHumans	1.5516991106948346e-07	0.32951508626444004	89.0	-1.0	0.9608695207705542	-0.012071329848260648	83.0	-1.0	0.13430803903598007	0.02708683250428834	89.0	1.0	0.6750097376663472	0.008607725311749026	76.0	-1.0	0.0007047033528358816	0.16924833615994195	90.0	-1.0	0.00016350221453915694	0.2118394312380265	87.0	-1.0	False	False	False	False	False	False
ENSG00000175643	RMI2	Brain	withoutHumans	2.0159083296864572e-08	0.34290660460958877	96.0	1.0	0.0010461185047400971	0.18942114979590996	90.0	1.0	0.9919721947295284	-0.010749865349939602	95.0	1.0	0.04561934435487987	0.1140030596191336	81.0	1.0	4.338643256945274e-06	0.2626145138033664	96.0	1.0	3.3081171638880684e-05	0.23358279452357955	93.0	1.0	False	False	False	False	False	False
ENSG00000175899	A2M	Brain	withoutHumans	2.8671142153206795e-06	0.30633356775409437	79.0	1.0	0.0420013472902392	0.1179113853578162	72.0	1.0	0.022057497417897552	0.0808564466790308	78.0	-1.0	0.0003856270494442444	0.2846460586542958	66.0	1.0	1.4234584321738933e-09	0.4713186112309208	77.0	1.0	0.00014757230282384998	0.24233160542892418	76.0	1.0	False	False	False	False	False	False
ENSG00000176393	RNPEP	Brain	withoutHumans	1.4627842058474587e-08	0.34223991662005204	98.0	-1.0	0.6211906770296577	0.0030031947565127837	91.0	-1.0	0.010173576395533113	0.08233654931207912	97.0	1.0	0.7539945305927012	0.001021399713991733	82.0	-1.0	1.132619689402644e-05	0.23984216750391063	98.0	-1.0	0.003659489865192531	0.12366084862808191	95.0	-1.0	False	False	False	False	False	False
ENSG00000176402	GJC3	Brain	withoutHumans	2.8759180670594854e-19	0.6619990749005429	91.0	-1.0	0.2650646965913301	0.03757494342053236	84.0	-1.0	0.21692243509421302	0.01563144478906109	90.0	-1.0	0.5699791986990592	0.019333322160395405	75.0	-1.0	6.429867336015547e-08	0.3595769611153746	89.0	-1.0	1.1364381749867232e-11	0.5043477096242226	88.0	-1.0	False	False	False	False	False	False
ENSG00000176974	SHMT1	Brain	withoutHumans	9.175745576248514e-08	0.3071592095184127	100.0	1.0	0.200814696034458	0.04368280884138753	93.0	1.0	0.0006195293348231335	0.14057867702083637	99.0	1.0	0.78146135288474	-0.001024266302328103	84.0	1.0	7.083139787459619e-06	0.2442077038477417	100.0	1.0	1.7889921951444853e-05	0.2371643038378709	97.0	1.0	False	False	False	False	False	False
ENSG00000177302	TOP3A	Brain	withoutHumans	3.2354480303313335e-09	0.3595140288801282	100.0	1.0	0.16380425871053303	0.050456316553738056	93.0	1.0	0.012886115998695307	0.07557188255887803	99.0	1.0	0.6004455963489126	0.014404623404651762	84.0	1.0	1.2554030512570635e-06	0.2761618093304391	100.0	1.0	1.7169900687013122e-07	0.3231022753279349	97.0	1.0	False	False	False	False	False	False
ENSG00000178053	MLF1	Brain	withoutHumans	6.384527446163327e-11	0.42506724605119095	97.0	1.0	0.0005717519744818533	0.20227608252708895	90.0	1.0	0.07998116527749786	0.03658767313623579	96.0	-1.0	0.0009080155788230984	0.2172093254483789	81.0	1.0	2.213725967610919e-10	0.42241768782497846	97.0	1.0	0.0003256089809571986	0.1816903278380807	94.0	1.0	False	False	False	False	False	False
ENSG00000178425	NT5DC1	Brain	withoutHumans	2.7301129331540556e-09	0.3740258153055609	96.0	1.0	0.9633820640787979	-0.011275174339251182	89.0	-1.0	0.053206381465968844	0.046302680387728445	95.0	1.0	0.9716531563912224	-0.01183952020778789	84.0	1.0	1.0775146019382647e-05	0.24514827046001353	96.0	1.0	3.5617608018513864e-11	0.4691572982034554	93.0	1.0	False	False	False	False	False	False
ENSG00000178966	RMI1	Brain	withoutHumans	1.0649134949257936e-09	0.40117398513112035	92.0	-1.0	0.28032808340508353	0.03457540961332117	86.0	-1.0	0.6556345472109251	-0.006894120150178207	92.0	1.0	0.5474950949566526	0.020217021524297718	80.0	-1.0	4.802689349486811e-05	0.22246460292303516	93.0	-1.0	3.1866134778237728e-06	0.28778645394281943	90.0	-1.0	False	False	False	False	False	False
ENSG00000180354	MTURN	Brain	withoutHumans	3.0607991867242655e-10	0.41678621637705227	93.0	1.0	0.32622480792556674	0.028883468436076698	86.0	1.0	0.012563614944909124	0.08182946370712907	92.0	1.0	0.45837266698662515	0.0307145711749246	77.0	1.0	5.517595385334106e-09	0.38708526617410655	93.0	1.0	2.2559817740951377e-08	0.3795449094703335	90.0	1.0	False	False	False	False	False	False
ENSG00000180611	MB21D2	Brain	withoutHumans	1.217211822379835e-09	0.38275709200910535	97.0	-1.0	0.45702026445586924	0.014610303855607687	90.0	-1.0	0.002153731527434217	0.11785155476684994	96.0	1.0	0.5576332905373429	0.01906494566604844	81.0	-1.0	9.002908381863109e-05	0.20169117115117108	97.0	-1.0	0.0008045841750540484	0.1611786622217114	94.0	-1.0	False	False	False	False	False	False
ENSG00000180881	CAPS2	Brain	withoutHumans	1.3862795780960515e-07	0.3056823320706479	98.0	1.0	0.822232093939459	-0.007155621456643946	91.0	1.0	0.8641186034586743	-0.009842931868451421	97.0	-1.0	0.9277407108043099	-0.010495213550894888	82.0	1.0	5.1000223665401764e-05	0.20717466916231142	100.0	1.0	1.9244628675780763e-05	0.23564971163843018	97.0	1.0	False	False	False	False	False	False
ENSG00000181195	PENK	Brain	withoutHumans	4.536536817660974e-09	0.360129815308448	98.0	-1.0	0.9467345337759633	-0.010761201505781859	91.0	-1.0	0.4622526028366353	-0.0006467006164154743	97.0	1.0	0.9635838635928631	-0.011941224765143366	82.0	1.0	1.5081610181796008e-09	0.390993519215698	98.0	-1.0	1.065998294217251e-08	0.3758561978176511	95.0	-1.0	False	False	False	False	False	False
ENSG00000181240	SLC25A41	Brain	withoutHumans	4.6058270210421715e-10	0.407468095189766	94.0	1.0	7.603597879955947e-05	0.2527888296033216	87.0	1.0	0.7219217786379829	-0.008214435770633077	93.0	-1.0	0.1044561814199288	0.0873531710147214	80.0	1.0	4.260768030592099e-14	0.5466170606910976	93.0	1.0	6.514127892317011e-08	0.35801621071826883	91.0	1.0	False	False	False	False	False	False
ENSG00000181631	P2RY13	Brain	withoutHumans	1.1906369428778491e-07	0.3250618946506334	92.0	-1.0	0.5148553367618138	0.010573307133828758	86.0	-1.0	0.002861143619191969	0.11743027629572034	91.0	1.0	0.7301936862294348	0.0033423224265795026	77.0	-1.0	4.411490171115173e-06	0.27226326652556	92.0	-1.0	0.00013882837122233325	0.21147691277705283	89.0	-1.0	False	False	False	False	False	False
ENSG00000181778	TMEM252	Brain	withoutHumans	1.0233266477071132e-09	0.37609784299635485	100.0	-1.0	0.42721207234648856	0.01657545520633752	93.0	-1.0	0.8783093188569937	-0.009765003701451613	99.0	1.0	0.6351827786369145	0.011325140097861564	84.0	-1.0	0.0004096050613608157	0.16472821856838415	100.0	-1.0	0.0012453842466545605	0.1461960207142705	97.0	-1.0	False	False	False	False	False	False
ENSG00000181817	LSM10	Brain	withoutHumans	6.536273976647795e-09	0.37022748697146146	93.0	1.0	0.9045883722013986	-0.010375899654773812	87.0	1.0	0.5247526714169011	-0.0030131365148398093	93.0	1.0	0.8884561787288144	-0.009010795196197297	78.0	1.0	2.1118028685684457e-08	0.3621260393262664	94.0	1.0	3.6788744428880634e-13	0.5374174305194559	91.0	1.0	False	False	False	False	False	False
ENSG00000182362	YBEY	Brain	withoutHumans	9.504324949404757e-10	0.399582040781561	93.0	1.0	0.13387387238908327	0.0618742353839854	86.0	1.0	0.3034665221715641	0.00796323993049719	92.0	1.0	0.4342929563100364	0.033255477335200734	77.0	1.0	1.327555710340437e-05	0.24813389367249017	93.0	1.0	0.00010330622943782793	0.21573717043448426	90.0	1.0	False	False	False	False	False	False
ENSG00000182463	TSHZ2	Brain	withoutHumans	4.6210488817378315e-08	0.3183870637445634	100.0	-1.0	0.2322903462868994	0.038674859548689544	93.0	-1.0	0.0024387557254555263	0.11168938042215903	99.0	1.0	0.38499971007373096	0.035724104919534594	84.0	-1.0	1.2473351007173058e-06	0.27628057396846306	100.0	-1.0	0.007009877435252831	0.1057879652424003	97.0	-1.0	False	False	False	False	False	False
ENSG00000182544	MFSD5	Brain	withoutHumans	2.1930199810894775e-08	0.3357952311742589	98.0	-1.0	0.8668137512510836	-0.008705756055889857	92.0	-1.0	0.19943775994395813	0.016257484544068612	97.0	1.0	0.7896609326422607	-0.0017783812118263853	83.0	-1.0	5.571818338013324e-05	0.20921902458166164	98.0	-1.0	0.0009359324745225291	0.15573048323210292	95.0	-1.0	False	False	False	False	False	False
ENSG00000182853	VMO1	Brain	withoutHumans	7.867031542966978e-08	0.32623566127088255	94.0	1.0	0.6188600836808748	0.0032831337745237166	88.0	1.0	0.7028954493542805	-0.007843757943435614	93.0	1.0	0.2618034527826791	0.05406547496485503	79.0	1.0	0.0018264483803440053	0.1406466701584166	94.0	1.0	9.353961283626472e-07	0.30897420510216655	91.0	1.0	False	False	False	False	False	False
ENSG00000183258	DDX41	Brain	withoutHumans	3.156511149535153e-08	0.32996793596709795	98.0	1.0	0.5808681191795204	0.005633867902073764	91.0	1.0	0.032424423252894366	0.056472236518555485	97.0	1.0	0.8852627968255845	-0.008404014783012226	82.0	1.0	7.680623646825885e-06	0.24708088091296032	98.0	1.0	3.809548076912975e-12	0.49297609494388783	95.0	1.0	False	False	False	False	False	False
ENSG00000183386	FHL3	Brain	withoutHumans	1.0664166740446996e-07	0.30480095533447793	100.0	1.0	0.18721227632858403	0.04606276917593677	93.0	1.0	0.10549694966043079	0.02946995627508553	99.0	1.0	0.6432968128339137	0.010600025539429403	84.0	1.0	0.00014114596907356268	0.1869916727149582	100.0	1.0	4.0806515321582764e-05	0.22053007301706118	97.0	1.0	False	False	False	False	False	False
ENSG00000183580	FBXL7	Brain	withoutHumans	1.8293459490967377e-10	0.40101109998363593	100.0	1.0	0.12109564054201992	0.06033564548484549	93.0	1.0	0.12044253048731733	0.026638535064977598	99.0	1.0	0.5082407839870017	0.023046237854876472	84.0	1.0	1.8457876033874227e-12	0.4761311351906887	100.0	1.0	8.227557302918453e-10	0.4102064012280473	97.0	1.0	False	False	False	False	False	False
ENSG00000183778	B3GALT5	Brain	withoutHumans	9.703145128443356e-10	0.40267706061613195	92.0	-1.0	0.04386869366549218	0.09646829278077784	87.0	-1.0	0.0036765814584594704	0.11040395258195734	92.0	1.0	0.19794653212054486	0.06574124785323587	78.0	-1.0	2.8141575623018562e-08	0.3600772253879152	93.0	-1.0	7.06759275980897e-06	0.2723788549575199	90.0	-1.0	False	False	False	False	False	False
ENSG00000183798	EMILIN3	Brain	withoutHumans	1.3721476831556208e-08	0.3461086726962085	97.0	1.0	0.007847353522474008	0.13909279568836475	91.0	1.0	0.45075869813499136	-0.00018067843351210477	97.0	1.0	0.6243514541407733	0.012548040775075986	82.0	1.0	1.3266536678079009e-08	0.36069535231957517	97.0	1.0	7.069639187857731e-06	0.2597361615916509	95.0	1.0	False	False	False	False	False	False
ENSG00000183801	OLFML1	Brain	withoutHumans	7.057198886298677e-10	0.39767377904537626	95.0	-1.0	0.2721278615196696	0.03484788675362627	88.0	-1.0	0.0028167824836877456	0.11416986427261788	94.0	1.0	0.07974154134879356	0.09745389062286702	79.0	-1.0	0.0001017541983964014	0.20304098155207762	95.0	-1.0	0.0335803518972757	0.07172865898795555	92.0	-1.0	False	False	False	False	False	False
ENSG00000184922	FMNL1	Brain	withoutHumans	2.4359954155924293e-08	0.3313502784196354	99.0	-1.0	0.22298498188459048	0.040127356301262185	93.0	-1.0	0.0014243743153476824	0.12451859797182663	98.0	1.0	0.47410419598365205	0.026478633174121136	84.0	-1.0	8.407757062265678e-06	0.24320524325663728	99.0	-1.0	0.0037796782087260615	0.12167159255225513	96.0	-1.0	False	False	False	False	False	False
ENSG00000185010	F8	Brain	withoutHumans	4.918814946922078e-08	0.3174080691087833	100.0	1.0	0.6265432925093076	0.0026009340008640303	93.0	1.0	0.5168439803539259	-0.0025769120624323794	99.0	-1.0	0.7936378473589689	-0.002040797638434455	84.0	1.0	7.253757881125163e-08	0.3243944141866809	100.0	1.0	8.452947728285643e-10	0.4097015920365634	97.0	1.0	False	False	False	False	False	False
ENSG00000186088	GSAP	Brain	withoutHumans	9.056174329810417e-08	0.31545088648039776	97.0	1.0	0.21802042653838075	0.04234636011909698	90.0	1.0	0.8275971787929538	-0.00955594388780523	96.0	-1.0	0.6504511930931866	0.01028100218571415	81.0	1.0	9.351936952495138e-05	0.20096967320975045	97.0	1.0	0.0002782560061939386	0.1852210759241667	94.0	1.0	False	False	False	False	False	False
ENSG00000186329	TMEM212	Brain	withoutHumans	2.1737185846166397e-08	0.33033668232077606	100.0	-1.0	0.5018000569437644	0.01069575126178235	93.0	-1.0	0.686943484598322	-0.007054746642590981	99.0	1.0	0.6847457932823656	0.006979666118296479	84.0	-1.0	3.772650904087143e-05	0.2130333909263321	100.0	-1.0	2.225340538192187e-05	0.2329000465858453	97.0	-1.0	False	False	False	False	False	False
ENSG00000186367	MINAR2	Brain	withoutHumans	9.904914264516263e-15	0.523920962080147	100.0	-1.0	0.21681922527094924	0.04116454900696209	93.0	-1.0	0.30456083697804603	0.007298951383349905	99.0	1.0	0.5737478399539211	0.016951553149995302	84.0	-1.0	1.6277396013653063e-07	0.31122738030804575	100.0	-1.0	9.593406669323697e-05	0.20309259239473276	97.0	-1.0	False	False	False	False	False	False
ENSG00000186479	RGS7BP	Brain	withoutHumans	3.5717195081616966e-08	0.3224867380414602	100.0	-1.0	0.587250123740157	0.005106947109404847	93.0	-1.0	0.009373795399013856	0.0825200912270807	99.0	1.0	0.64456164714121	0.01037336112826659	84.0	-1.0	1.0060689638404543e-05	0.23764733164828633	100.0	-1.0	3.9895362886295025e-05	0.2210397824260325	97.0	-1.0	False	False	False	False	False	False
ENSG00000187608	ISG15	Brain	withoutHumans	1.7299230813606634e-08	0.3423806852515068	97.0	1.0	0.277490510886019	0.033014992374995944	91.0	1.0	0.5517451719734375	-0.003815434643984039	96.0	1.0	0.024630323555796016	0.13080981662785152	82.0	1.0	9.96918463947274e-06	0.24447240650073876	97.0	1.0	3.679004599828709e-08	0.3583691202685818	94.0	1.0	False	False	False	False	False	False
ENSG00000187860	CCDC157	Brain	withoutHumans	1.6384241597810403e-12	0.49942867949831826	90.0	-1.0	0.49400476015572237	0.012636788182874614	83.0	-1.0	0.8177572012178845	-0.010188131342121487	89.0	1.0	0.6842901393450459	0.008051538797189228	74.0	-1.0	1.4279070724524583e-08	0.38170277678686426	90.0	-1.0	5.7148739196487e-12	0.5190043969794286	87.0	-1.0	False	False	False	False	False	False
ENSG00000188089	PLA2G4E	Brain	withoutHumans	8.195341050857198e-10	0.3794664253791846	100.0	-1.0	0.848049987342859	-0.007966648364712947	93.0	-1.0	0.5036175416577782	-0.0021266121565495233	99.0	1.0	0.5340392082788886	0.020425162894328053	84.0	-1.0	0.00034782383292164754	0.16822893291917396	100.0	-1.0	5.169038654104067e-05	0.21584122189970167	97.0	-1.0	False	False	False	False	False	False
ENSG00000188130	MAPK12	Brain	withoutHumans	1.0365339857646733e-09	0.37590659065140597	100.0	1.0	0.2830595915276294	0.03158588156731612	93.0	1.0	0.32533863317951667	0.005995761614933315	99.0	-1.0	0.4879866972254295	0.02500731826527547	84.0	1.0	1.1003692420590284e-08	0.35513807874993575	100.0	1.0	2.293309355085923e-07	0.31800609318413553	97.0	1.0	False	False	False	False	False	False
ENSG00000188315	C3orf62	Brain	withoutHumans	1.0920025360405967e-09	0.3780471335854614	99.0	1.0	0.05666221629840772	0.0838941219528595	92.0	1.0	0.5966176731806202	-0.005019353128567383	98.0	1.0	0.4651664770537536	0.027726577874390257	83.0	1.0	6.271462327314024e-07	0.29067716766884577	99.0	1.0	8.820113505402804e-06	0.2530637854486222	96.0	1.0	False	False	False	False	False	False
ENSG00000188368	PRR19	Brain	withoutHumans	4.5300904870372286e-10	0.39461757034638767	98.0	1.0	0.03065200080151375	0.1031323244473491	91.0	1.0	0.13401510867616914	0.02485967344241702	97.0	-1.0	0.6092447642093104	0.01393332882297138	82.0	1.0	4.103997762091672e-09	0.3759120533386685	98.0	1.0	8.035012725495063e-07	0.300674055020525	95.0	1.0	False	False	False	False	False	False
ENSG00000188732	FAM221A	Brain	withoutHumans	6.602866036374288e-10	0.39215231998782163	97.0	1.0	0.802527697322786	-0.0064311100656819775	90.0	-1.0	0.3441094241633291	0.005050659734603169	96.0	-1.0	0.8340104469995507	-0.0052180926445648534	81.0	-1.0	1.679296167887846e-06	0.2780344773445319	97.0	1.0	8.733535921367047e-08	0.34380523385949	94.0	1.0	False	False	False	False	False	False
ENSG00000188747	NOXA1	Brain	withoutHumans	1.689620728852523e-18	0.6271093458616293	96.0	1.0	0.0037626625989513264	0.15897630943521524	90.0	1.0	0.7353139940344873	-0.008272805998462474	95.0	1.0	0.08335939881639651	0.0938055046849472	81.0	1.0	2.0673623894919873e-11	0.4576975821101382	96.0	1.0	1.0820363130914659e-10	0.45361360843883203	93.0	1.0	False	False	False	False	False	False
ENSG00000196419	XRCC6	Brain	withoutHumans	4.502087655052304e-11	0.436753641643553	95.0	1.0	0.6592863161009821	0.0008265489241972013	88.0	1.0	0.07134221223384368	0.04002715199129825	94.0	1.0	0.7328707964342954	0.002927394755439794	79.0	1.0	2.4666562451048923e-09	0.3937107027361747	95.0	1.0	7.569136863611193e-13	0.5245515630763983	92.0	1.0	False	False	False	False	False	False
ENSG00000196476	C20orf96	Brain	withoutHumans	2.9365137755240154e-11	0.4769617188384725	86.0	1.0	0.03880768828961851	0.1103643459342164	79.0	1.0	0.47575847430808793	-0.0013188992215282802	85.0	1.0	0.18887501918770028	0.07542964169050814	70.0	1.0	1.7643657497538165e-05	0.26005440602036767	86.0	1.0	7.131459596074009e-06	0.2918962610264313	83.0	1.0	False	False	False	False	False	False
ENSG00000196497	IPO4	Brain	withoutHumans	4.7291846750747655e-11	0.4192516661367569	100.0	-1.0	0.332401435467668	0.025975679068542368	93.0	-1.0	5.893739318508395e-05	0.1883907572063127	99.0	1.0	0.6088406243306439	0.013625868293674626	84.0	-1.0	1.7911006867406408e-07	0.3096425206750413	100.0	-1.0	9.807652968800769e-05	0.20262863940632037	97.0	-1.0	False	False	False	False	False	False
ENSG00000196689	TRPV1	Brain	withoutHumans	1.2357952427914941e-07	0.32151522225222606	93.0	1.0	0.687376281333125	-0.0009060422197730844	86.0	1.0	0.10190895116061684	0.03256306293433897	92.0	-1.0	0.5172658642018798	0.024213805539202382	77.0	1.0	2.2819844547988745e-08	0.36361435801111663	93.0	1.0	1.6983508108500258e-09	0.4220863922227839	90.0	1.0	False	False	False	False	False	False
ENSG00000197043	ANXA6	Brain	withoutHumans	1.397557541231185e-07	0.3003315169904984	100.0	1.0	0.1918346505614709	0.045267282162852696	93.0	1.0	0.0005327962515210525	0.14360879367715806	99.0	1.0	0.3505448578942883	0.03942831555018145	84.0	1.0	3.873429807082743e-05	0.21250045007528706	100.0	1.0	1.6186331994016898e-07	0.3241421492835008	97.0	1.0	False	False	False	False	False	False
ENSG00000197122	SRC	Brain	withoutHumans	1.590480181955626e-10	0.40297623805989935	100.0	-1.0	0.29723930591333314	0.02981925047800582	93.0	-1.0	0.0004217507961779599	0.14835354535846912	99.0	1.0	0.5184660434481383	0.021925020077874113	84.0	-1.0	1.690015350683977e-06	0.2706209888087695	100.0	-1.0	0.0013408144003541726	0.1445807209953005	97.0	-1.0	False	False	False	False	False	False
ENSG00000197142	ACSL5	Brain	withoutHumans	5.748756555867894e-14	0.5033841632749958	100.0	-1.0	0.6544595438247176	0.0010612964835449157	93.0	-1.0	0.02965840676230421	0.057297114292923945	99.0	1.0	0.8788053237091538	-0.007879299784887994	84.0	-1.0	3.450765744204686e-06	0.2575376765791425	100.0	-1.0	0.00035096376207608885	0.17485826610396515	97.0	-1.0	False	False	False	False	False	False
ENSG00000197599	CCDC154	Brain	withoutHumans	1.148792260307575e-08	0.3460052346334276	98.0	1.0	0.9418231583808686	-0.01055472310589356	92.0	1.0	0.3100014768519364	0.00709424770627165	97.0	-1.0	0.8322909342869056	-0.005000457646638035	83.0	1.0	2.1682134480918797e-06	0.2709430805973453	98.0	1.0	4.511104387764137e-06	0.2683697002276101	95.0	1.0	False	False	False	False	False	False
ENSG00000197905	TEAD4	Brain	withoutHumans	1.4879353041613204e-11	0.4630355706080235	92.0	1.0	0.7182529355502475	-0.0026339087957527596	86.0	1.0	0.8943480127595073	-0.01078445240335002	91.0	1.0	0.8012307406963588	-0.0027668216875154084	77.0	1.0	3.419829991711346e-05	0.2317611639897844	92.0	1.0	9.223398559696426e-08	0.358359689194792	89.0	1.0	False	False	False	False	False	False
ENSG00000198060	MARCH5	Brain	withoutHumans	3.4576786540060216e-10	0.4148639727232133	93.0	-1.0	0.6444753839398685	0.0016956483215381235	86.0	-1.0	0.01123837216956959	0.08439815066182133	92.0	1.0	0.8432726412568164	-0.006083433325091869	77.0	-1.0	8.301611857696543e-07	0.301561156630455	93.0	-1.0	0.0005416700799507493	0.17732545601515737	90.0	-1.0	False	False	False	False	False	False
ENSG00000198624	CCDC69	Brain	withoutHumans	2.1737185846166397e-08	0.35392747761126964	92.0	1.0	0.4125491085762931	0.019537465145882282	85.0	1.0	0.6598068490004004	-0.007071319258512121	91.0	-1.0	0.4708341900839041	0.029714531313853043	76.0	1.0	1.741000752496164e-08	0.3716404514435777	92.0	1.0	4.4219634936211174e-07	0.3292109491891596	89.0	1.0	False	False	False	False	False	False
ENSG00000198758	EPS8L3	Brain	withoutHumans	4.2422696834881895e-09	0.4201975109935181	81.0	-1.0	0.6309538556683049	0.0030344923842998694	74.0	-1.0	0.928622916472731	-0.01257345914637531	80.0	1.0	0.8384963846172155	-0.006380449886318917	69.0	-1.0	0.0011157707490973378	0.1747354577376159	81.0	-1.0	8.008056371149487e-05	0.2518587777252027	78.0	-1.0	False	False	False	False	False	False
ENSG00000198833	UBE2J1	Brain	withoutHumans	8.194516740403369e-10	0.4879874841875852	72.0	-1.0	0.21595451282618827	0.05931527070054132	65.0	-1.0	0.9019766986112935	-0.013981805190257601	71.0	-1.0	0.588541881796137	0.023861546827934177	56.0	-1.0	0.00014114609751620988	0.2520552841538086	72.0	-1.0	0.0022818245137371765	0.18259021352641402	69.0	-1.0	False	False	False	False	False	False
ENSG00000198858	R3HDM4	Brain	withoutHumans	2.1447047268626964e-11	0.4368854360629072	98.0	-1.0	0.4869320391329968	0.011875592000691215	92.0	-1.0	0.14333393497952565	0.023381770487830633	97.0	1.0	0.7186923638098898	0.004066663545544857	83.0	-1.0	4.766616655664984e-06	0.2561289457005067	98.0	-1.0	0.0008404615027588344	0.1584042195696399	95.0	-1.0	False	False	False	False	False	False
ENSG00000198876	DCAF12	Brain	withoutHumans	4.543252937963441e-08	0.3242184639319553	98.0	-1.0	0.9181790720105054	-0.010210275257455326	91.0	-1.0	0.009201950115479014	0.08459753893071242	97.0	1.0	0.848026358684742	-0.006009200131114056	82.0	-1.0	3.178669391204466e-05	0.22031149727458366	98.0	-1.0	0.002213853079948414	0.13561398027091653	95.0	-1.0	False	False	False	False	False	False
ENSG00000204287	HLA-DRA	Brain	withoutHumans	1.1462804443229152e-10	0.4272445528499478	94.0	1.0	0.0023809652676794854	0.17368855414269135	88.0	1.0	0.012848478664690861	0.08044277887350637	93.0	-1.0	0.007943031133168455	0.16724616967187467	79.0	1.0	5.802594334869646e-10	0.4252750142505397	92.0	1.0	8.844944499506871e-07	0.3099734401977907	91.0	1.0	False	False	False	False	False	False
ENSG00000204899	MZT1	Brain	withoutHumans	2.8666846058954e-07	0.31866039786703926	89.0	-1.0	0.7435500891810709	-0.004139305513073177	82.0	-1.0	0.14467096074484093	0.025595885491956905	88.0	1.0	0.9308991155490499	-0.0119879864164254	73.0	-1.0	6.727012832020227e-05	0.2244313765155097	89.0	-1.0	6.694712694595799e-05	0.2349732971152383	86.0	-1.0	False	False	False	False	False	False
ENSG00000205560	CPT1B	Brain	withoutHumans	5.794545152354773e-09	0.3507157700882141	100.0	1.0	0.2500089543091366	0.036050597137516904	93.0	1.0	0.025483692252251375	0.06061041330215178	99.0	-1.0	0.46591943926991386	0.02730305101162034	84.0	1.0	6.95630125936548e-05	0.2011755092534503	100.0	1.0	0.0011368574474330817	0.14828070569880603	97.0	1.0	False	False	False	False	False	False
ENSG00000213139	CRYGS	Brain	withoutHumans	6.518351355725643e-15	0.5437926519621462	96.0	1.0	0.030920474692249095	0.10389984720486056	90.0	1.0	0.7940006356259024	-0.009206393597494644	95.0	-1.0	0.00975580993769747	0.15779060704525738	81.0	1.0	5.817712887840123e-13	0.5047270689423892	96.0	1.0	9.942863342950165e-11	0.4548761213913074	93.0	1.0	False	False	False	False	False	False
ENSG00000213927	CCL27	Brain	withoutHumans	5.6226506829271e-09	0.43222851753754366	77.0	-1.0	0.4844948580588687	0.014901130487868897	75.0	-1.0	0.3524397016256426	0.005857684696179644	76.0	-1.0	0.5996580191496166	0.018604511849284244	66.0	-1.0	1.9179920821248314e-06	0.34291978024899705	75.0	-1.0	0.00016120175413815885	0.24561120035452932	74.0	-1.0	False	False	False	False	False	False
ENSG00000214827	MTCP1	Brain	withoutHumans	3.0654463543252473e-09	0.36934951278351746	97.0	-1.0	0.5730464248861019	0.006214172830754983	90.0	-1.0	0.14866503515367968	0.022819232612999008	96.0	1.0	0.08877749586024818	0.09188430538380099	81.0	-1.0	4.933606205719775e-07	0.3027867015451796	96.0	-1.0	0.004834111294989905	0.11813507841515247	94.0	-1.0	False	False	False	False	False	False
ENSG00000234224	TMEM229A	Brain	withoutHumans	6.570196770189551e-15	0.5359972451777154	98.0	-1.0	0.5813215860412946	0.005599311989024525	91.0	-1.0	0.03301665854001843	0.05607796702795631	97.0	1.0	0.2931705078257656	0.047565750192085865	82.0	-1.0	6.755358498157516e-13	0.49915475094781125	97.0	-1.0	1.6474268350114036e-08	0.36857826035419483	95.0	-1.0	False	False	False	False	False	False
ENSG00000235169	SMIM1	Brain	withoutHumans	3.5827885363504435e-08	0.3722607788343508	84.0	-1.0	0.6550865467025627	0.0012478271525766527	78.0	-1.0	0.18085089129948428	0.021527017488772504	83.0	1.0	0.952695945151079	-0.01380149195260394	69.0	1.0	5.876335749873917e-09	0.4183729065436469	84.0	-1.0	2.6716086434292755e-06	0.3186469760533043	81.0	-1.0	False	False	False	False	False	False
ENSG00000239282	CASTOR1	Brain	withoutHumans	5.00148780945773e-08	0.32538149242134673	97.0	1.0	0.007759063360064303	0.13803583634139904	92.0	1.0	0.9965780340217095	-0.010525659175329105	97.0	-1.0	0.4965052357283954	0.02440102840033853	83.0	1.0	6.388531332696363e-06	0.2504785282288986	98.0	1.0	0.005383100961217517	0.11433545048915605	95.0	1.0	False	False	False	False	False	False
ENSG00000239306	RBM14	Brain	withoutHumans	6.837124548704413e-12	0.4445763573522987	100.0	1.0	0.6585894763976284	0.0008073740891828551	93.0	1.0	0.6716632137419074	-0.006744552169409612	99.0	1.0	0.8506287342345025	-0.0060161087768162425	84.0	1.0	3.258773520487949e-09	0.3733998202245775	100.0	1.0	4.86687551808582e-10	0.4186691068163524	97.0	1.0	False	False	False	False	False	False
ENSG00000242114	MTFP1	Brain	withoutHumans	1.1097604425185225e-07	0.31759217041378407	95.0	-1.0	0.7846113775487217	-0.005855913085728748	88.0	-1.0	0.04881303951094759	0.04885366275989389	94.0	1.0	0.6745649996180682	0.00810182549048466	81.0	-1.0	3.83750774853472e-06	0.26737097965342904	95.0	-1.0	4.7259263709358254e-05	0.2281966838374736	92.0	-1.0	False	False	False	False	False	False
ENSG00000242120	MDFIC2	Brain	withoutHumans	1.4296729516306278e-09	0.40010443231090564	91.0	-1.0	0.4066722130108719	0.020250890286815038	85.0	-1.0	0.6102662725326065	-0.005856938362803765	90.0	1.0	0.667680257670285	0.009320253357241959	76.0	-1.0	2.882825621503147e-06	0.28315452800801033	91.0	-1.0	0.001804196875931007	0.15120292676781089	88.0	-1.0	False	False	False	False	False	False
ENSG00000243566	UPK3B	Brain	withoutHumans	2.98826738949607e-08	0.3455819052802568	93.0	1.0	0.14717398583767585	0.05770568915067742	87.0	1.0	0.18965350178483836	0.018292548986768686	92.0	-1.0	0.8274795804232062	-0.00469362948917551	82.0	1.0	7.29083130479343e-07	0.3095897000697323	91.0	1.0	1.6857751151902166e-06	0.3000952922629144	90.0	1.0	False	False	False	False	False	False
ENSG00000243667	WDR92	Brain	withoutHumans	7.043751620081046e-08	0.3168490680032834	98.0	1.0	0.21250756862845493	0.04225571149351426	92.0	1.0	0.9816518672642761	-0.010511626110510264	97.0	1.0	2.0339896553734827e-05	0.2937129216343507	83.0	1.0	4.950821027013364e-06	0.2553664448247729	98.0	1.0	1.2237250722655277e-07	0.3347481444589624	95.0	1.0	False	False	False	False	False	False
ENSG00000244588	RAD21L1	Brain	withoutHumans	2.4499449660419276e-12	0.4683293012982884	97.0	1.0	0.9863536906064708	-0.011325389501686711	90.0	1.0	0.8654768339112591	-0.009960853426265182	96.0	-1.0	0.5184660434481383	0.022876464472046165	81.0	1.0	3.757260651768716e-08	0.3434041780010316	97.0	1.0	7.006084241956087e-09	0.38639641879863884	94.0	1.0	False	False	False	False	False	False
ENSG00000257103	LSM14A	Brain	withoutHumans	6.241800107703398e-08	0.3244502791813544	96.0	-1.0	0.9493281712576779	-0.011051690666306069	89.0	-1.0	0.29214648142515537	0.008477208611673781	95.0	1.0	0.8322562917867153	-0.005167193019419258	80.0	-1.0	4.706557734132123e-05	0.21663174298701005	96.0	-1.0	0.000305078100211368	0.18491101403687304	93.0	-1.0	False	False	False	False	False	False
ENSG00000265972	TXNIP	Brain	withoutHumans	5.121514521117066e-08	0.3336004114575575	94.0	1.0	0.0933916163055329	0.07292927973863217	87.0	1.0	0.6124014963961891	-0.005726930993931401	93.0	-1.0	0.2800997911397577	0.049262022166443376	82.0	1.0	2.008091817168192e-07	0.324181867676935	94.0	1.0	7.984892092597449e-06	0.267148005844271	91.0	1.0	False	False	False	False	False	False
ENSG00000275074	NUDT18	Brain	withoutHumans	6.41972361750055e-08	0.31565344744219304	99.0	-1.0	0.685654746008556	-0.0007694606149468708	93.0	-1.0	1.6742560749743995e-05	0.21555590808239367	98.0	1.0	0.9680775346570883	-0.011758238440344515	84.0	-1.0	2.8106719609244594e-06	0.26359797162897447	99.0	-1.0	0.0051825671431299835	0.11409875025291316	96.0	-1.0	False	False	False	False	False	False
ENSG00000162551	ALPL	Heart	withoutHumans	3.6562087284422264e-05	0.5655409306020276	29.0	-1.0	0.21045719276491956	0.16009274292313946	25.0	-1.0	0.790269538362232	-0.032519146544725874	28.0	-1.0	0.3302359313961677	0.15702520021753053	23.0	-1.0	0.004352639171269797	0.3372002228432964	31.0	-1.0	0.009035523990732956	0.3231073329194888	28.0	-1.0	False	False	False	False	False	False
ENSG00000092850	TEKT2	Heart	withoutHumans	0.001924583773115178	0.3363464157322309	34.0	1.0	0.36828776284505926	0.06946126552434295	31.0	1.0	0.28205960846947	0.028362782496344274	33.0	1.0	0.050509327166071344	0.29361748438631285	29.0	1.0	0.008286874280709169	0.26105931624580103	36.0	1.0	0.0458337029158949	0.17585062328853995	33.0	1.0	False	False	False	False	False	False
ENSG00000147679	UTP23	Heart	withoutHumans	4.640534043680789e-05	0.4953767219655403	34.0	1.0	0.3428124555036154	0.0771486472379882	31.0	1.0	0.026944875217421546	0.17155253028004935	34.0	1.0	0.597346926709712	0.04568422081835488	29.0	1.0	4.045787721942242e-05	0.4893514858344994	37.0	1.0	7.586807632627561e-06	0.5838319754681032	34.0	1.0	False	False	False	False	False	False
ENSG00000001036	FUCA2	Heart	withoutHumans	0.010815790111371284	0.32631443695893503	25.0	-1.0	0.6356447131759294	0.010972548387740644	23.0	-1.0	0.8880727818239347	-0.04330820797814394	24.0	-1.0	0.2757996039069964	0.19881688819424082	21.0	-1.0	0.002808926533501713	0.40724102397629547	27.0	-1.0	0.0018127552972561798	0.4788840223708801	24.0	-1.0	False	False	False	False	False	False
ENSG00000001497	LAS1L	Heart	withoutHumans	0.00015719272406176048	0.5069644694581205	29.0	-1.0	0.6848691981935948	-0.0014272902886049987	25.0	-1.0	0.6664277172652487	-0.024217419856561673	28.0	1.0	0.49819195539159034	0.09325597893481108	23.0	-1.0	0.00031251322611951487	0.47259439652064683	31.0	-1.0	0.00020606076966535523	0.5349616004498947	28.0	-1.0	False	False	False	False	False	False
ENSG00000003402	CFLAR	Heart	withoutHumans	0.001798906733212335	0.34846084842648606	33.0	1.0	0.38034851357374655	0.07071578743737406	29.0	1.0	0.002425574159348524	0.3218102162227997	32.0	1.0	0.1964375361790998	0.1906610245936533	27.0	1.0	0.018484189167439886	0.2212595599420204	35.0	1.0	1.8011260039505358e-05	0.5794931807776611	32.0	1.0	False	False	False	False	False	False
ENSG00000005194	CIAPIN1	Heart	withoutHumans	1.741516745736868e-05	0.5425905158662511	33.0	-1.0	0.12426491438464574	0.18368192498216807	30.0	-1.0	0.12763010291367619	0.07878038387959685	33.0	-1.0	0.012185513709605134	0.39822717008284225	28.0	-1.0	9.527036756718978e-07	0.6276004391088157	35.0	-1.0	5.522831839866321e-07	0.6719006922027156	33.0	-1.0	False	False	False	False	False	False
ENSG00000005812	FBXL3	Heart	withoutHumans	0.0026911774850261892	0.31984021029531695	34.0	-1.0	0.5750773007423792	0.019312318020171748	31.0	-1.0	0.04850399372417186	0.14043291376877365	33.0	-1.0	0.16688977954221307	0.19349064177238773	29.0	-1.0	0.0010042647523113152	0.3676989514912725	36.0	-1.0	0.00019888163459915709	0.4743477747584989	33.0	-1.0	False	False	False	False	False	False
ENSG00000005882	PDK2	Heart	withoutHumans	0.00017831310215275962	0.44332477519264935	34.0	-1.0	0.4923995114296046	0.03629647034423644	31.0	-1.0	0.23627801871044501	0.039414075319290975	33.0	1.0	0.30786880134437106	0.13142813869954217	29.0	-1.0	9.741667765035e-05	0.4672811568238323	36.0	-1.0	0.05620137588355254	0.16196952473827442	33.0	-1.0	False	False	False	False	False	False
ENSG00000006118	TMEM132A	Heart	withoutHumans	8.319902572825568e-05	0.5336579264153684	29.0	-1.0	0.47324610126287214	0.0518619004810833	25.0	-1.0	0.9191167647479526	-0.03748342603051347	28.0	1.0	0.16451550915673732	0.24456882059348606	23.0	-1.0	0.0011926405648823187	0.4076872378799632	31.0	-1.0	0.001849608432645106	0.42133303944598954	28.0	-1.0	False	False	False	False	False	False
ENSG00000006282	SPATA20	Heart	withoutHumans	3.022307464180218e-07	0.6381471292347497	35.0	1.0	0.15788255780293642	0.1556035853770188	31.0	1.0	0.3647976485522549	0.012114581770970245	34.0	1.0	0.013196862124420292	0.381660029343558	29.0	1.0	4.970228853511097e-08	0.6779502921167608	37.0	1.0	0.00014197863728180178	0.47823920035358636	34.0	1.0	False	False	False	False	False	False
ENSG00000007255	TRAPPC6A	Heart	withoutHumans	0.0036534521438713404	0.3504807140732181	29.0	-1.0	0.1815749910953529	0.1703941833605349	26.0	-1.0	0.06469281311114104	0.1443769876191522	28.0	1.0	0.18973376296126154	0.21868337604358423	24.0	-1.0	0.01396759722657482	0.26638185721538066	31.0	-1.0	0.25486681049601106	0.06421536201289613	28.0	-1.0	False	False	False	False	False	False
ENSG00000008324	SS18L2	Heart	withoutHumans	0.00521658568654522	0.3108872378063162	31.0	-1.0	0.7389709707248523	-0.01121248367144334	28.0	-1.0	0.12842597382743443	0.0866599088706318	30.0	1.0	0.18285536018221668	0.2058075430614854	26.0	-1.0	0.00047105310639749805	0.4313967396011039	33.0	-1.0	0.05330759765853043	0.18210238020314795	30.0	-1.0	False	False	False	False	False	False
ENSG00000010219	DYRK4	Heart	withoutHumans	0.0016532723660843533	0.3528543084106739	33.0	1.0	0.5980160226363405	0.015797608053822576	29.0	1.0	0.9398876981861349	-0.0328551127698693	32.0	-1.0	0.0009954627229841171	0.5392227523907074	27.0	1.0	0.0001912970696826817	0.45005088005795213	35.0	1.0	0.004674474823540437	0.3251802278848239	32.0	1.0	False	False	False	False	False	False
ENSG00000010932	FMO1	Heart	withoutHumans	0.0020071565613253984	0.39503467198841435	28.0	-1.0	0.8136836698881409	-0.025631405226954396	25.0	1.0	0.17946877239086942	0.07055601842920622	27.0	1.0	0.3437900780297758	0.1516459653275123	23.0	-1.0	0.0007354692501938878	0.44387123608040013	30.0	-1.0	0.0028741365881319865	0.40781027813945736	27.0	-1.0	False	False	False	False	False	False
ENSG00000012504	NR1H4	Heart	withoutHumans	0.0013514201012456955	0.3534359626174358	34.0	-1.0	0.4245700057185039	0.054998486960478266	30.0	-1.0	0.19744599250846098	0.05079442794572264	33.0	-1.0	0.46548247217312005	0.08566822003227825	28.0	-1.0	0.047471249933819626	0.15756033677596204	36.0	-1.0	0.007547857158824719	0.28885409285928587	33.0	-1.0	False	False	False	False	False	False
ENSG00000013306	SLC25A39	Heart	withoutHumans	6.549618816779833e-05	0.4938158782741491	33.0	-1.0	0.2876656818899525	0.09915368158727567	30.0	-1.0	0.8118774502307007	-0.028244868311972704	33.0	1.0	0.0443556105714098	0.3139677325279967	28.0	-1.0	1.229872908061697e-05	0.539518800058588	36.0	-1.0	0.008630100385873642	0.2811150972927301	33.0	-1.0	False	False	False	False	False	False
ENSG00000015413	DPEP1	Heart	withoutHumans	1.0259402898345635e-05	0.537734167848904	35.0	-1.0	0.18564380995823412	0.1405812349117158	31.0	-1.0	0.8889449045715617	-0.029829411056437882	34.0	1.0	0.17028013667928568	0.19132018535950324	29.0	-1.0	0.00019379763321081877	0.43003849594826826	37.0	-1.0	0.012113165251780357	0.2536447448111726	34.0	-1.0	False	False	False	False	False	False
ENSG00000023330	ALAS1	Heart	withoutHumans	0.0009925263525969018	0.35885461879122926	35.0	-1.0	0.8292256370955621	-0.022495007532655098	31.0	-1.0	0.09598027000628064	0.09406259456663968	34.0	1.0	0.5126491015425887	0.06876618376027899	29.0	-1.0	0.000924956364678384	0.3631606512451936	37.0	-1.0	0.12184181274913651	0.10454327658850271	34.0	-1.0	False	False	False	False	False	False
ENSG00000025770	NCAPH2	Heart	withoutHumans	0.0006239949081920668	0.45613230050867515	28.0	-1.0	0.3286139684919992	0.10792887246625915	24.0	-1.0	0.5692234547459271	-0.015521846471392431	27.0	1.0	0.19801328177503782	0.23257578096871068	22.0	-1.0	0.0018964432031831418	0.39429568312034	30.0	-1.0	0.010358464057007648	0.32458619864470095	27.0	-1.0	False	False	False	False	False	False
ENSG00000040275	SPDL1	Heart	withoutHumans	0.001674323458461366	0.3346613566606198	35.0	1.0	0.5125675994107202	0.03192545615041531	31.0	1.0	0.681515900061632	-0.020776610692179398	34.0	1.0	0.2346614577467877	0.16032264151116316	29.0	1.0	0.005671767117252705	0.27432271698471733	37.0	1.0	0.011716793653590851	0.2557530500009262	34.0	1.0	False	False	False	False	False	False
ENSG00000041353	RAB27B	Heart	withoutHumans	0.0025960626717997873	0.31345168827131287	35.0	-1.0	0.635091185475235	0.007577479575087698	31.0	-1.0	0.30943870865159745	0.021849641512168727	34.0	1.0	0.4334048203979514	0.09188426712171949	29.0	-1.0	0.0023392985355413145	0.3190972528417044	37.0	-1.0	0.07847224678026116	0.13502182885052316	34.0	-1.0	False	False	False	False	False	False
ENSG00000050344	NFE2L3	Heart	withoutHumans	0.0009114322046445582	0.3717201559497427	34.0	1.0	0.7376384318617496	-0.010267516514457453	30.0	1.0	0.49119541974930797	-0.004707396161466093	33.0	1.0	0.2928695115526875	0.14183342522385178	28.0	1.0	0.018514245261658725	0.21528316237215717	36.0	1.0	0.007189237822749721	0.29170351641050984	33.0	1.0	False	False	False	False	False	False
ENSG00000051620	HEBP2	Heart	withoutHumans	1.387196017399642e-05	0.527653469094408	35.0	1.0	0.595096566914005	0.01519750214053428	31.0	1.0	0.11095588178707871	0.08502266986092055	34.0	1.0	0.02388562898422096	0.34569372666486664	29.0	1.0	0.0001401950846857659	0.4432161369945553	37.0	1.0	1.8443219077043154e-05	0.5549079829981007	34.0	1.0	False	False	False	False	False	False
ENSG00000052723	SIKE1	Heart	withoutHumans	0.0013181586945436692	0.34594531025593256	35.0	-1.0	0.2591165527053698	0.10690370375041403	31.0	-1.0	0.5234005611979752	-0.007926612229237628	34.0	1.0	0.07622641084293222	0.26054791337299565	29.0	-1.0	0.0005074291205828037	0.3897070143453255	37.0	-1.0	0.029308774707372913	0.19939829689022492	34.0	-1.0	False	False	False	False	False	False
ENSG00000053918	KCNQ1	Heart	withoutHumans	0.0037934049754397583	0.3482862275656592	29.0	-1.0	0.9920343825493497	-0.04342941641317388	25.0	-1.0	0.2827331829015098	0.0338576447572404	28.0	1.0	0.5867061521481403	0.06293146788775694	23.0	-1.0	0.0020317557496436767	0.3797568624198471	31.0	-1.0	0.025441721895401948	0.2509677037682343	28.0	-1.0	False	False	False	False	False	False
ENSG00000054179	ENTPD2	Heart	withoutHumans	3.1784496580137426e-08	0.7258645766218473	32.0	-1.0	0.11391854116499937	0.19777319525438997	29.0	-1.0	0.881848100101885	-0.03270789720336831	31.0	1.0	0.0639543231089572	0.29347598085096005	27.0	-1.0	1.945964821606755e-05	0.5464167084673474	34.0	-1.0	0.025435294987182267	0.2277909218149754	31.0	-1.0	False	False	False	False	False	False
ENSG00000055732	MCOLN3	Heart	withoutHumans	0.0004347217007450444	0.39573294877876175	35.0	1.0	0.8234929440543081	-0.021718358468153065	31.0	1.0	0.9478901278244262	-0.03091085615298539	34.0	1.0	0.012388936949276251	0.3856692337174278	29.0	1.0	2.976033783323832e-05	0.5104483681416424	36.0	1.0	0.00040359958658175234	0.43213716770915844	34.0	1.0	False	False	False	False	False	False
ENSG00000058404	CAMK2B	Heart	withoutHumans	1.0118619358568425e-05	0.5609576047480792	33.0	1.0	0.09586329233293421	0.21269165734701956	29.0	1.0	0.5652692640869112	-0.012711665754092216	32.0	1.0	0.04049944506616633	0.3311373576628821	27.0	1.0	0.006760441735291683	0.27926343007866217	35.0	1.0	0.017428312426712635	0.24519622485139503	32.0	1.0	False	False	False	False	False	False
ENSG00000061936	SFSWAP	Heart	withoutHumans	7.46373211044178e-05	0.4673070532759199	35.0	-1.0	0.4578433067047828	0.04472973017460968	31.0	-1.0	0.6421036725881053	-0.018150094041587517	34.0	-1.0	0.3234638438675026	0.12568031999186147	29.0	-1.0	0.0005898465027814391	0.3833193553851084	37.0	-1.0	0.0019622273800387275	0.35473003809756365	34.0	-1.0	False	False	False	False	False	False
ENSG00000062485	CS	Heart	withoutHumans	0.0027283354292108285	0.40274643977206703	26.0	-1.0	0.6951483093868038	-0.003749875680120196	22.0	-1.0	0.12051701754433394	0.11049304438632834	25.0	1.0	0.15701542591069226	0.2854671663434244	20.0	-1.0	0.00013997901894240446	0.5766537949993662	26.0	-1.0	0.002097140339903359	0.45454732811536147	25.0	-1.0	False	False	False	False	False	False
ENSG00000063015	SEZ6	Heart	withoutHumans	0.006277945670517963	0.3187815870379854	29.0	-1.0	0.9408074713178906	-0.04111178353468703	25.0	-1.0	0.4101164905679828	0.006829243702401455	28.0	1.0	0.49443111922578903	0.09462873138183747	23.0	-1.0	0.03387149892758186	0.2065950573700559	31.0	-1.0	0.12985138807708188	0.12231328351678106	28.0	-1.0	False	False	False	False	False	False
ENSG00000064490	RFXANK	Heart	withoutHumans	0.0019515349519002468	0.3538604410188797	32.0	-1.0	0.3345215315431568	0.08912247098022186	28.0	-1.0	0.2768013943657818	0.03163256135982351	31.0	-1.0	0.11661783775103715	0.2503749230558858	26.0	-1.0	0.0002699897251431823	0.44589147739112267	34.0	-1.0	0.0022420935766428083	0.37643839534519663	31.0	-1.0	False	False	False	False	False	False
ENSG00000065154	OAT	Heart	withoutHumans	0.0002576593310679267	0.43820623286639837	33.0	-1.0	0.06727431691773324	0.24279623542787576	29.0	-1.0	0.03380450419731428	0.16782113567983048	32.0	-1.0	0.08255451656289454	0.27201907476907383	27.0	-1.0	7.383914946099279e-05	0.4879873702274724	35.0	-1.0	0.00012930430207258448	0.5046500378913148	32.0	-1.0	False	False	False	False	False	False
ENSG00000065833	ME1	Heart	withoutHumans	0.0004549531606737497	0.48511120330098967	27.0	-1.0	0.2340086761823253	0.16003358560833247	23.0	-1.0	0.9992070514969925	-0.04166642674431498	26.0	1.0	0.7625377133792246	0.003639422200528153	21.0	-1.0	0.003702476834808131	0.3673365168098257	29.0	-1.0	0.00887994288303571	0.34647669291122407	26.0	-1.0	False	False	False	False	False	False
ENSG00000065989	AC011529.1	Heart	withoutHumans	0.0006663414324204515	0.3769704500411245	35.0	-1.0	0.7831101252949927	-0.016697896048740946	31.0	1.0	0.42986457737142425	0.0026506960631801357	34.0	1.0	0.4566972483931797	0.08529596104687631	29.0	-1.0	0.0008808426394177786	0.3654706622755127	37.0	-1.0	0.014714058585372829	0.2418577178766118	34.0	-1.0	False	False	False	False	False	False
ENSG00000066136	NFYC	Heart	withoutHumans	0.001239585901957855	0.3486895229994542	35.0	-1.0	0.6977792231955153	-0.003522356479650046	31.0	-1.0	0.21116813442925697	0.045039527222764164	34.0	-1.0	0.03609025684732571	0.31826500358118737	29.0	-1.0	0.001126304248713821	0.3536967035237578	37.0	-1.0	0.00017429316020878567	0.4694867106966909	34.0	-1.0	False	False	False	False	False	False
ENSG00000066926	FECH	Heart	withoutHumans	0.0015927579502579413	0.3960019778947391	29.0	-1.0	0.7225155347915534	-0.009353262648571503	25.0	-1.0	0.2456218004353995	0.04430603327899174	28.0	1.0	0.18949021451718037	0.22829726475775125	23.0	-1.0	0.0006602764287972797	0.437577691943161	31.0	-1.0	0.0015678068954895852	0.43090386135929015	28.0	-1.0	False	False	False	False	False	False
ENSG00000067829	IDH3G	Heart	withoutHumans	4.233679988225813e-05	0.5217298481749923	32.0	-1.0	0.1921206787402483	0.1468856496047486	29.0	-1.0	0.6718997369047963	-0.021475470416954412	32.0	1.0	0.005571219086804488	0.4553577759989703	27.0	-1.0	3.003825527359749e-06	0.5945689507999492	35.0	-1.0	0.013745937068793426	0.2601777104946349	32.0	-1.0	False	False	False	False	False	False
ENSG00000069345	DNAJA2	Heart	withoutHumans	0.0027200801377360267	0.31118351909796216	35.0	-1.0	0.3423394855026333	0.07734299599765959	31.0	-1.0	0.9637916178543895	-0.031081531618833758	34.0	-1.0	0.147945386552039	0.20427749430364794	29.0	-1.0	0.00029587578334735353	0.4128691326394448	37.0	-1.0	0.0031037699306337135	0.3304931591761069	34.0	-1.0	False	False	False	False	False	False
ENSG00000069424	KCNAB2	Heart	withoutHumans	0.0012704289825736519	0.3656633684467352	33.0	1.0	0.9429893527704427	-0.03518560423025652	29.0	1.0	0.1725851729302882	0.061314648838661	32.0	1.0	0.27240542181620436	0.15528288062435114	27.0	1.0	0.02021515135055788	0.21585561840306522	35.0	1.0	0.000192449300896694	0.4873483371831083	32.0	1.0	False	False	False	False	False	False
ENSG00000070404	FSTL3	Heart	withoutHumans	0.005167547811468603	0.3206506533844452	30.0	1.0	0.15216913573987412	0.18240441953622555	27.0	1.0	0.016133388063716215	0.23470687091404618	29.0	1.0	0.6534083580173414	0.032925707796093495	27.0	1.0	0.006644183780847229	0.30393712522733496	32.0	1.0	0.002912329822815743	0.38311487242836406	29.0	1.0	False	False	False	False	False	False
ENSG00000071051	NCK2	Heart	withoutHumans	1.6581909745814468e-05	0.5217230537358764	35.0	1.0	0.18956875019601804	0.1386806155781195	31.0	1.0	0.0792812766315206	0.10585664597501265	34.0	1.0	0.04676021050458189	0.2994360992287225	29.0	1.0	0.00014695048194225785	0.4413293951480076	37.0	1.0	2.7549448355276446e-05	0.5407852321165504	34.0	1.0	False	False	False	False	False	False
ENSG00000071553	ATP6AP1	Heart	withoutHumans	0.0018306857191572495	0.4255731213037167	26.0	-1.0	0.4020516406080116	0.08630684362368579	22.0	-1.0	0.5838978019897787	-0.018540736602773	25.0	1.0	0.005170539905403636	0.5773936677008809	20.0	-1.0	0.0003643796232257461	0.5034563524703822	28.0	-1.0	0.0005689960469753868	0.5293968152356845	25.0	-1.0	False	False	False	False	False	False
ENSG00000071967	CYBRD1	Heart	withoutHumans	7.18768251971905e-05	0.4687735872467029	35.0	1.0	0.2912470093273081	0.09444245654426409	31.0	1.0	0.5560501702719615	-0.011120978832476869	34.0	1.0	0.22345635450385617	0.16524962438045965	29.0	1.0	0.0010566146016026481	0.3566348343696035	37.0	1.0	0.011297041244874444	0.2579406365152983	34.0	1.0	False	False	False	False	False	False
ENSG00000072954	TMEM38A	Heart	withoutHumans	0.0034570327930837667	0.3334031772853061	31.0	-1.0	0.689992614039965	-0.0023747989742788356	28.0	-1.0	0.4160166610239861	0.005273056679263588	30.0	1.0	0.9578920795904146	-0.03910814827223752	26.0	-1.0	0.0013736669175280153	0.38000669536730747	33.0	-1.0	0.1039162580374263	0.13135096246454692	30.0	-1.0	False	False	False	False	False	False
ENSG00000072958	AP1M1	Heart	withoutHumans	0.0007323385020129288	0.4016621053463618	32.0	-1.0	0.7752785216727263	-0.016788616344343588	29.0	-1.0	0.6910022875155367	-0.023520919787092698	31.0	1.0	0.05325311030481751	0.30863733059571485	27.0	-1.0	0.0003262476922149587	0.43747476937806595	34.0	-1.0	0.005068722946259303	0.32959038961896614	31.0	-1.0	False	False	False	False	False	False
ENSG00000073350	LLGL2	Heart	withoutHumans	0.0002826983738675185	0.41414278996896514	35.0	-1.0	0.19620887169904153	0.1351894310091919	31.0	-1.0	0.9894144544435658	-0.0312355738414567	34.0	-1.0	0.1473245132613914	0.20475432973696572	29.0	-1.0	0.0010469682888642922	0.3571910294857279	37.0	-1.0	0.04254996339259809	0.17568385785611818	34.0	-1.0	False	False	False	False	False	False
ENSG00000073803	MAP3K13	Heart	withoutHumans	0.002096814718080962	0.32376203840317086	35.0	1.0	0.9454858325482199	-0.03290859997139961	31.0	1.0	0.9648389464886862	-0.031091654352771503	34.0	-1.0	0.14448603411751304	0.20640484388526237	29.0	1.0	0.0010986557884860308	0.3548604130019992	37.0	1.0	0.004341523066470391	0.31235566637069045	34.0	1.0	False	False	False	False	False	False
ENSG00000074771	NOX3	Heart	withoutHumans	0.0017304384211891933	0.33302414949519554	35.0	1.0	0.7212454783715625	-0.007430958732845383	31.0	1.0	0.61336525395872	-0.015990181686220684	34.0	-1.0	0.0011350246962570352	0.5058946213221005	29.0	1.0	0.00012124049648797295	0.4489407470017205	37.0	1.0	0.0026965856353510227	0.3382243265096936	34.0	1.0	False	False	False	False	False	False
ENSG00000075651	PLD1	Heart	withoutHumans	0.00039002259648683184	0.40032408247752294	35.0	1.0	0.5558863351961048	0.023026158260141094	31.0	1.0	0.27953655115414416	0.02798970739122386	34.0	1.0	0.1693150141146279	0.19208162210982238	29.0	1.0	0.0028653523561657968	0.30912468912766855	37.0	1.0	0.0010553661840045378	0.38589003892319784	34.0	1.0	False	False	False	False	False	False
ENSG00000076928	ARHGEF1	Heart	withoutHumans	4.2761581709581145e-05	0.5595243239622321	29.0	-1.0	0.5734814022328335	0.02514713874500485	25.0	-1.0	0.6516811697069907	-0.02300780016637982	28.0	1.0	0.4617313870234662	0.1072975009950109	23.0	-1.0	0.0033103772195058165	0.35285720939402976	31.0	-1.0	0.0002925897975813084	0.51802747157889	28.0	-1.0	False	False	False	False	False	False
ENSG00000078237	TIGAR	Heart	withoutHumans	0.0005536010121201643	0.3946208529032519	34.0	-1.0	0.5329651927135715	0.028648686273665902	30.0	-1.0	0.47429522694994447	-0.002754614182382875	33.0	-1.0	0.0014732167224928128	0.5077440799723973	28.0	-1.0	4.4893676780052715e-06	0.5715111996840203	36.0	-1.0	0.0002402388639592747	0.4661055317531452	33.0	-1.0	False	False	False	False	False	False
ENSG00000079435	LIPE	Heart	withoutHumans	0.0003045403109641006	0.47754550034964394	29.0	-1.0	0.732332268410726	-0.01129469720274412	25.0	-1.0	0.2650236039944157	0.038708866202554426	28.0	1.0	0.07323258889386951	0.32744336222114245	23.0	-1.0	0.0005026409142677781	0.45043674790369226	31.0	-1.0	0.0031025149900557577	0.3908809957118713	28.0	-1.0	False	False	False	False	False	False
ENSG00000079616	KIF22	Heart	withoutHumans	0.0020291211151531457	0.35180705046975624	32.0	1.0	0.3231616939943025	0.08993284495558607	29.0	1.0	0.2502726432197751	0.03706649222975689	32.0	1.0	0.1996183216193333	0.18885997986657443	27.0	1.0	0.007680835807381724	0.2721361910123241	35.0	1.0	0.005358057687416479	0.31724485722612317	32.0	1.0	False	False	False	False	False	False
ENSG00000080823	MOK	Heart	withoutHumans	0.0033834225478639192	0.30828119694449596	34.0	1.0	0.5368157244952645	0.027931621959035646	30.0	1.0	0.1804054448628961	0.05655243958169387	33.0	1.0	0.017533452745111287	0.3753097840604689	28.0	1.0	0.005443252864661649	0.2833738379823243	36.0	1.0	0.0026507564609779977	0.3481353933824177	33.0	1.0	False	False	False	False	False	False
ENSG00000082482	KCNK2	Heart	withoutHumans	0.001637006019038343	0.3357632269617614	35.0	-1.0	0.40729075076385685	0.05799339669656567	31.0	-1.0	0.24824720718346951	0.03519535799648399	34.0	1.0	0.4749959985032995	0.07964124761753077	29.0	-1.0	0.028895679750430385	0.18375750502712085	37.0	-1.0	0.47747597079200754	0.00746505301073952	34.0	-1.0	False	False	False	False	False	False
ENSG00000083099	LYRM2	Heart	withoutHumans	0.0013093951505617804	0.3642608503568706	33.0	-1.0	5.189849123682923e-05	0.6175951865729203	29.0	-1.0	0.9148608434644682	-0.03240057211903835	32.0	1.0	1.3286349167958469e-05	0.6923100372077183	27.0	-1.0	0.00019970401799386105	0.4481065994341006	35.0	-1.0	0.027301187187580688	0.2161420021310989	32.0	-1.0	False	False	False	False	False	False
ENSG00000083123	BCKDHB	Heart	withoutHumans	0.0015808906071946818	0.33739237278397616	35.0	-1.0	0.5467688867233002	0.024916540750208438	31.0	-1.0	0.6693631689136311	-0.019987680462239643	34.0	1.0	0.07622641084293222	0.2605508029802698	29.0	-1.0	0.000270632235508384	0.4166020586705732	37.0	-1.0	0.02218739664309193	0.21699736840661155	34.0	-1.0	False	False	False	False	False	False
ENSG00000084070	SMAP2	Heart	withoutHumans	0.0006399681608141155	0.38803460431778447	34.0	-1.0	0.6412354944254801	0.0063315325108947995	31.0	-1.0	0.4362458581491287	0.0019507578445578933	33.0	1.0	0.21820539035125572	0.16714968218626258	29.0	-1.0	0.0006355799144033383	0.38870675368114915	36.0	-1.0	0.07826752569365711	0.1393347600789565	33.0	-1.0	False	False	False	False	False	False
ENSG00000084628	NKAIN1	Heart	withoutHumans	0.0032780302735240063	0.3099588812908276	34.0	-1.0	0.7227840927786783	-0.007710880682574972	31.0	-1.0	0.09356044674207893	0.0986483688703571	33.0	1.0	0.5441661010760794	0.05967949210084389	29.0	-1.0	0.03083614153888551	0.18459627519149646	36.0	-1.0	0.5236590134142357	0.0011000141790359352	33.0	-1.0	False	False	False	False	False	False
ENSG00000084693	AGBL5	Heart	withoutHumans	0.0014940987195518139	0.34004656172906556	35.0	1.0	0.07497308586505928	0.21926708958918395	31.0	1.0	0.07970012515016917	0.10551122199361529	34.0	1.0	0.8002537345033583	-0.006780000432256683	29.0	1.0	0.03275392843631088	0.17589456408642146	37.0	1.0	0.04814178741257684	0.16749864585367713	34.0	1.0	False	False	False	False	False	False
ENSG00000087008	ACOX3	Heart	withoutHumans	0.000535233239348422	0.4164738253187674	32.0	-1.0	0.8366743936323712	-0.02605286405095586	28.0	-1.0	0.3050862428542598	0.025169443360909427	31.0	1.0	0.645318126560762	0.036487831588233655	26.0	-1.0	0.0004043448534714591	0.4279046280878137	34.0	-1.0	0.03400886961397696	0.2080592014041055	31.0	-1.0	False	False	False	False	False	False
ENSG00000088682	COQ9	Heart	withoutHumans	0.0012625124881433605	0.3659657482930976	33.0	-1.0	0.8064115160408926	-0.02093482268338165	29.0	-1.0	0.296010196299625	0.026240970223468163	32.0	1.0	0.3215178799533221	0.13598208707232895	27.0	-1.0	0.00020691064308025602	0.44678967820760984	35.0	-1.0	0.013366085849935271	0.2619656135473609	32.0	-1.0	False	False	False	False	False	False
ENSG00000088726	TMEM40	Heart	withoutHumans	0.001893370725605796	0.3459639442214061	33.0	1.0	0.007808246060830241	0.3942732335500372	29.0	1.0	0.17401337920962162	0.06075930921414463	32.0	1.0	0.00047545217419822086	0.5714364068287405	27.0	1.0	0.01142524777949719	0.24940214161180552	35.0	1.0	0.05492924893419543	0.16869270262841785	32.0	1.0	False	False	False	False	False	False
ENSG00000088727	KIF9	Heart	withoutHumans	3.632263960880695e-05	0.5156840195436101	33.0	1.0	0.7083450295732207	-0.005578191396818477	29.0	1.0	0.7594700697455623	-0.026730666441561635	32.0	1.0	0.0023964969389248737	0.4986417543115922	27.0	1.0	3.401980465917777e-05	0.5163232564108053	35.0	1.0	0.00012722350112428225	0.505307109809205	32.0	1.0	False	False	False	False	False	False
ENSG00000088992	TESC	Heart	withoutHumans	1.909068438316099e-05	0.5391289933359967	33.0	1.0	0.017216327917118454	0.3452970158669233	29.0	1.0	0.008297598634582482	0.25304518671086373	32.0	1.0	0.018268521591468547	0.38397724723731186	27.0	1.0	0.0010506565512807722	0.3742794942248697	35.0	1.0	0.0006194040419875504	0.4333052184093813	32.0	1.0	False	False	False	False	False	False
ENSG00000091972	CD200	Heart	withoutHumans	8.20648664716949e-05	0.48515683018493916	33.0	-1.0	0.13560247135128947	0.18157680472783966	29.0	-1.0	0.7806944150298492	-0.027771273090616333	32.0	-1.0	0.356938935761559	0.12372471748186942	27.0	-1.0	0.0010704447784744802	0.3732793359366322	35.0	-1.0	0.017552986836466788	0.24473021689830265	32.0	-1.0	False	False	False	False	False	False
ENSG00000092529	CAPN3	Heart	withoutHumans	0.0003919987860066231	0.40977491138326627	34.0	1.0	0.2497099624097596	0.11093730329889351	31.0	1.0	0.1247943069962315	0.08022268031161817	33.0	-1.0	0.002242626873451728	0.4748096135013923	29.0	1.0	4.335209650171261e-05	0.4969624861785552	36.0	1.0	0.06307652986755102	0.1541559087241562	33.0	1.0	False	False	False	False	False	False
ENSG00000099308	MAST3	Heart	withoutHumans	0.00923272911818637	0.31457725101050926	27.0	-1.0	0.7100633481721094	-0.007080648296741154	23.0	-1.0	0.4759699389466178	-0.0034572223891591314	26.0	1.0	0.3692060739227203	0.15615022864466577	21.0	-1.0	0.007368002011203446	0.3253709899091388	29.0	-1.0	0.010407187903668055	0.3354390440068784	26.0	-1.0	False	False	False	False	False	False
ENSG00000099377	HSD3B7	Heart	withoutHumans	0.0004535026904828352	0.42397877929107886	32.0	-1.0	0.7685468756530527	-0.015634663057567222	29.0	-1.0	0.7027843087937878	-0.02429137852841845	31.0	1.0	0.06094038460873507	0.2976636938771119	27.0	-1.0	5.54739076259889e-05	0.5093241510349061	34.0	-1.0	0.0014557358943660447	0.4000298893466443	31.0	-1.0	False	False	False	False	False	False
ENSG00000100170	SLC5A1	Heart	withoutHumans	0.00017171477893457198	0.4448263811157176	34.0	1.0	0.4330934082647826	0.05084346818044594	31.0	1.0	0.9797140028047098	-0.03220190548414248	33.0	-1.0	0.00087239995413346	0.5175721506321449	29.0	1.0	4.750521010355191e-06	0.5697616763268991	36.0	1.0	0.00037041779186213706	0.4462760525115168	33.0	1.0	False	False	False	False	False	False
ENSG00000100239	PPP6R2	Heart	withoutHumans	0.006149181140186621	0.33020365612825564	28.0	-1.0	0.7444378878510337	-0.013524366947919475	25.0	-1.0	0.2926202938172631	0.03128810699309348	28.0	1.0	0.00828019694798313	0.4925991196375137	23.0	-1.0	0.0009352942574227301	0.42034197396598605	31.0	-1.0	0.004729525895818844	0.3648493151416784	28.0	-1.0	False	False	False	False	False	False
ENSG00000100324	TAB1	Heart	withoutHumans	0.0014529379705781422	0.3413973716161559	35.0	-1.0	0.5346851525798711	0.02731178520545685	31.0	-1.0	0.0025085599853131775	0.30314024364288916	34.0	-1.0	0.19336777478572403	0.17940415355892425	29.0	-1.0	0.0004807098265365833	0.39208136829317375	37.0	-1.0	1.3708658310726355e-06	0.634052246557618	34.0	-1.0	False	False	False	False	False	False
ENSG00000100344	PNPLA3	Heart	withoutHumans	0.000807675784979369	0.3971189980735107	32.0	-1.0	0.42972463462215243	0.05767755613549075	28.0	-1.0	0.3185431025508199	0.022344417533101457	31.0	-1.0	0.2267976622256397	0.18288602320423386	26.0	-1.0	0.004640645502233909	0.3073290301380601	34.0	-1.0	0.00897255957880863	0.29516021509565593	31.0	-1.0	False	False	False	False	False	False
ENSG00000100348	TXN2	Heart	withoutHumans	0.0036941412763888087	0.3846065020269579	26.0	-1.0	0.7430152241398178	-0.014905406833966461	22.0	-1.0	0.18357125251456685	0.07478227167439955	25.0	1.0	0.4765492758822711	0.11820787243595932	20.0	-1.0	0.001723193401711961	0.4229293702613315	28.0	-1.0	0.005212207490759123	0.3955591294802713	25.0	-1.0	False	False	False	False	False	False
ENSG00000100462	PRMT5	Heart	withoutHumans	0.0018665761694551793	0.3293174410564397	35.0	1.0	0.5535823973442093	0.023461998385748917	31.0	1.0	0.019923209449678035	0.1892548107233034	34.0	1.0	0.7615332159827468	0.0022447616052496677	29.0	1.0	0.002748119831832745	0.3112410669441099	37.0	1.0	0.0004259312957838011	0.42981375256424914	34.0	1.0	False	False	False	False	False	False
ENSG00000100565	LRRC74A	Heart	withoutHumans	0.0029883862199097323	0.32304830068328605	33.0	1.0	0.9148449805678398	-0.033284712785131454	29.0	1.0	0.9646460830589804	-0.033161553412989875	32.0	-1.0	0.2655635306959259	0.15857181267533915	27.0	1.0	0.00012280442771096881	0.4682515271679166	35.0	1.0	0.0019401895229681544	0.37417978371529714	32.0	1.0	False	False	False	False	False	False
ENSG00000100814	CCNB1IP1	Heart	withoutHumans	0.0003729873125461793	0.40220177534063695	35.0	1.0	0.31950925060566976	0.08504094548190444	31.0	1.0	0.08978022708205553	0.0981664576763791	34.0	1.0	0.43130875873504815	0.09260159428109416	29.0	1.0	0.011090442272379526	0.24462356618412295	36.0	1.0	0.0022901674732246457	0.3465805530333482	34.0	1.0	False	False	False	False	False	False
ENSG00000100889	PCK2	Heart	withoutHumans	1.4812849886781585e-05	0.5254534741543497	35.0	-1.0	0.1445006179920774	0.1640241643114717	31.0	-1.0	0.21834689267899324	0.042966443318306236	34.0	-1.0	0.013543889221288734	0.3797484356274726	29.0	-1.0	2.3781601782980057e-05	0.5076901647003762	37.0	-1.0	9.133485029938603e-05	0.4959082520258348	34.0	-1.0	False	False	False	False	False	False
ENSG00000101160	CTSZ	Heart	withoutHumans	0.000378814659243279	0.4112670623011364	34.0	1.0	0.150179587405419	0.16560910357871095	30.0	1.0	0.272928450823823	0.030412823244337917	33.0	1.0	0.47869930652330894	0.08156164541334987	28.0	1.0	0.02996695625197659	0.18630548988854556	36.0	1.0	0.05513948222517011	0.16336445722196524	33.0	1.0	False	False	False	False	False	False
ENSG00000101187	SLCO4A1	Heart	withoutHumans	0.0010292093624609273	0.385451994447632	32.0	1.0	0.6363423612403598	0.007986671881688778	29.0	1.0	0.892054814351558	-0.032990632186516544	31.0	1.0	0.012123972868621857	0.410954188242337	27.0	1.0	5.1303004508643e-05	0.5122411111218751	34.0	1.0	0.0008790614599577749	0.42626956063768684	31.0	1.0	False	False	False	False	False	False
ENSG00000101190	TCFL5	Heart	withoutHumans	0.00239222836840884	0.3434577297544187	32.0	1.0	0.7344127588196027	-0.010096443022601154	29.0	1.0	0.3992141496256834	0.007717762974825515	31.0	1.0	0.3934697433814617	0.1121924350695338	27.0	1.0	0.004640645502233909	0.3073394596184844	34.0	1.0	0.015183016779539326	0.2618086451241647	31.0	1.0	False	False	False	False	False	False
ENSG00000101440	ASIP	Heart	withoutHumans	1.491540939459286e-05	0.5598113649389889	32.0	1.0	0.000655691970216715	0.5333834506458859	28.0	1.0	0.7677853102405631	-0.028070699480626793	31.0	1.0	2.467369048585799e-05	0.690122090762671	26.0	1.0	2.6643558693107867e-06	0.6099676443647202	34.0	1.0	0.00012071459519610753	0.5193770259018151	31.0	1.0	False	False	False	False	False	False
ENSG00000101460	MAP1LC3A	Heart	withoutHumans	6.978642862176112e-07	0.6522263114073891	32.0	-1.0	0.6656189820398705	0.0024071828680624074	28.0	-1.0	0.9922666700918354	-0.034473973702321636	31.0	-1.0	0.08208582784627837	0.28225962944805605	26.0	-1.0	4.158322416987465e-08	0.7144210883402277	34.0	-1.0	0.0002601874637589109	0.48544165832771413	31.0	-1.0	False	False	False	False	False	False
ENSG00000102038	SMARCA1	Heart	withoutHumans	0.0006705163702056078	0.3859890417579086	34.0	1.0	0.1957729647537585	0.1399738290878758	30.0	1.0	0.35234775248232125	0.014662055272178343	33.0	1.0	0.17794676067070278	0.19389023824436913	28.0	1.0	0.03115288840510034	0.1839708044763576	36.0	1.0	0.05264152594057464	0.1665425108936296	33.0	1.0	False	False	False	False	False	False
ENSG00000102125	TAZ	Heart	withoutHumans	8.942516490690637e-05	0.47075271162350674	34.0	-1.0	0.6127160205138261	0.011713239645597895	31.0	-1.0	0.770443335238611	-0.026399596896849342	33.0	-1.0	0.49819195539159034	0.0725905488642703	29.0	-1.0	0.00016051596061159688	0.44710487509961216	36.0	-1.0	0.002551036256353683	0.35013427429860255	33.0	-1.0	False	False	False	False	False	False
ENSG00000102543	CDADC1	Heart	withoutHumans	5.146153798768213e-05	0.4810142579981377	35.0	-1.0	0.48519989191861407	0.03797913749255866	31.0	-1.0	0.3269811445092886	0.018585648115753584	34.0	1.0	0.16454479025035285	0.1947462779723863	29.0	-1.0	0.00011880714182463551	0.44999118433274665	37.0	-1.0	0.038654796651502774	0.18199980765149026	34.0	-1.0	False	False	False	False	False	False
ENSG00000103056	SMPD3	Heart	withoutHumans	0.0013247626136798363	0.3456722509682022	35.0	-1.0	0.6964305273474045	-0.003311207451927922	31.0	-1.0	0.15459858374393878	0.06438385229737287	34.0	-1.0	0.5555941274633253	0.05673759950649904	29.0	-1.0	0.013313589134318012	0.22831520695399	37.0	-1.0	0.0034839889277051305	0.32440748562763133	34.0	-1.0	False	False	False	False	False	False
ENSG00000103152	MPG	Heart	withoutHumans	0.0011329298945688445	0.36173333990383294	34.0	1.0	0.5886036693740083	0.016622934677377632	31.0	1.0	0.1422411601685583	0.0717843460801183	33.0	1.0	0.627694054143676	0.037061113919527156	29.0	1.0	0.039085557230417324	0.1696422441615486	36.0	1.0	0.008416899191783955	0.2825622734987093	33.0	1.0	False	False	False	False	False	False
ENSG00000103245	CIAO3	Heart	withoutHumans	0.000614141414756692	0.3997774480999924	33.0	-1.0	0.2889634579161705	0.10222860720361404	29.0	-1.0	0.5975846251902014	-0.015655430596151154	32.0	1.0	0.18336750361124038	0.1979468748110621	27.0	-1.0	0.0010144807767746582	0.3759921543398431	35.0	-1.0	0.047731132612714	0.1783943516883233	32.0	-1.0	False	False	False	False	False	False
ENSG00000103460	TOX3	Heart	withoutHumans	0.0007768886736453261	0.36998119125916784	35.0	-1.0	0.38114769207436505	0.06561076447157577	31.0	-1.0	0.39085580868643743	0.008108272459406707	34.0	1.0	0.4341222923324756	0.09155827733628052	29.0	-1.0	0.02324646036209904	0.19649231753503227	37.0	-1.0	0.3591411938900504	0.027392888304066942	34.0	-1.0	False	False	False	False	False	False
ENSG00000103496	STX4	Heart	withoutHumans	7.640602380350235e-05	0.48799148400773595	33.0	-1.0	0.22786662953604625	0.12876061244062353	29.0	-1.0	0.6337459165677807	-0.018656902353169302	32.0	1.0	0.0506989192578626	0.3127330324211638	27.0	-1.0	2.3674620541432737e-05	0.5289008806859918	35.0	-1.0	0.02789893183692288	0.21467116343852743	32.0	-1.0	False	False	False	False	False	False
ENSG00000103876	FAH	Heart	withoutHumans	0.002197577811253867	0.3298481922855888	34.0	1.0	0.24197393251852056	0.11399049507532422	31.0	1.0	0.131614206855868	0.07679477972143478	33.0	1.0	0.018019738739275086	0.3621294778731172	29.0	1.0	0.001185785867831095	0.3597695279230918	36.0	1.0	0.009685990908233081	0.2741723842412218	33.0	1.0	False	False	False	False	False	False
ENSG00000103966	EHD4	Heart	withoutHumans	0.0021489198243545564	0.32258517072301396	35.0	-1.0	0.6529290763425207	0.00438258829460858	31.0	-1.0	0.19504138267903567	0.0499665546348782	34.0	1.0	0.4336987296245771	0.09170330521362413	29.0	-1.0	0.0067802235951983075	0.2652719258279088	37.0	-1.0	0.20119026128042666	0.06918432863395196	34.0	-1.0	False	False	False	False	False	False
ENSG00000104164	BLOC1S6	Heart	withoutHumans	0.0002569554291974239	0.41811083976362906	35.0	1.0	0.2790631293986917	0.09911434339026126	31.0	1.0	0.029220151491269733	0.1667057629574571	34.0	1.0	0.056982811351392854	0.284194037808704	29.0	1.0	0.0016749444340458267	0.3352420577497156	37.0	1.0	0.00010330622943782793	0.4909429501991872	34.0	1.0	False	False	False	False	False	False
ENSG00000104219	ZDHHC2	Heart	withoutHumans	0.0016110363313533347	0.33652572916233403	35.0	-1.0	0.4320677028041563	0.05111270773940402	31.0	-1.0	0.12152917749486379	0.07938794319903131	34.0	1.0	0.3975636943242663	0.10289429658000582	29.0	-1.0	0.00330055652981037	0.30210454236291395	37.0	-1.0	0.17001716880411338	0.08120024359341493	34.0	-1.0	False	False	False	False	False	False
ENSG00000104522	TSTA3	Heart	withoutHumans	0.005333740235310749	0.3286719879544705	29.0	-1.0	0.09548512116015773	0.22854220225768695	27.0	-1.0	0.043923711826393264	0.16699899390470596	29.0	-1.0	0.05587470047254933	0.3272375027950688	25.0	-1.0	0.0030055513410754673	0.34849852615055976	32.0	-1.0	0.00839937778601093	0.3178272663236945	29.0	-1.0	False	False	False	False	False	False
ENSG00000104823	ECH1	Heart	withoutHumans	0.00011913751968577738	0.48142652474694614	32.0	-1.0	0.12875934904921907	0.1930254002744004	28.0	-1.0	0.4206460818651355	0.004345071932669864	31.0	1.0	0.0473384498139721	0.3296714662682212	26.0	-1.0	7.15885931382214e-05	0.4999364271915292	34.0	-1.0	0.055897951026014955	0.17274411744674445	31.0	-1.0	False	False	False	False	False	False
ENSG00000104889	RNASEH2A	Heart	withoutHumans	1.398934935416693e-05	0.5619855620673708	32.0	-1.0	0.6546597223935943	0.004529967307252192	29.0	-1.0	0.12998573868816474	0.08290887850136652	31.0	1.0	0.1556428493084679	0.21394035838949066	27.0	-1.0	0.00010002916114457602	0.4871849810647594	34.0	-1.0	0.04487207893411508	0.18847699943180052	31.0	-1.0	False	False	False	False	False	False
ENSG00000105048	TNNT1	Heart	withoutHumans	0.0013568453485362914	0.3720508804322993	32.0	1.0	0.7682281338629736	-0.0155849269886148	29.0	1.0	0.8530047199237971	-0.03177410797666669	31.0	1.0	0.8225103392040758	-0.01295516743661218	27.0	1.0	0.002748013051044274	0.33530158373262053	34.0	1.0	0.026523359858462332	0.22483091311097558	31.0	1.0	False	False	False	False	False	False
ENSG00000105063	PPP6R1	Heart	withoutHumans	1.7805450467768366e-05	0.592485397695169	29.0	-1.0	0.7047149239812984	-0.005548823717367757	25.0	-1.0	0.19575789302719937	0.06132159413575289	28.0	1.0	0.025403233789825855	0.41710272973205553	23.0	-1.0	8.620607662868504e-06	0.6096983461977666	31.0	-1.0	5.210326129758353e-05	0.5933928068401839	28.0	-1.0	False	False	False	False	False	False
ENSG00000105254	TBCB	Heart	withoutHumans	0.00010326840497388921	0.5381822727768821	28.0	1.0	0.33076122568193445	0.10695070134578011	24.0	1.0	0.02858846709418708	0.21076956935635605	27.0	1.0	0.35059047070006455	0.15603241992676387	22.0	1.0	0.0006185789019909567	0.46464962410575394	29.0	1.0	0.0003273892364380361	0.5268531243657355	27.0	1.0	False	False	False	False	False	False
ENSG00000105355	PLIN3	Heart	withoutHumans	0.00021842689767356902	0.4564575448516113	32.0	-1.0	0.32035318238968113	0.0943966694809083	28.0	-1.0	0.9329299552554997	-0.033872183341959516	31.0	-1.0	0.06845159964512215	0.2978938346953044	26.0	-1.0	0.0002534676023880202	0.44864629390331645	34.0	-1.0	0.013571631854737662	0.2687673491225132	31.0	-1.0	False	False	False	False	False	False
ENSG00000105607	GCDH	Heart	withoutHumans	0.0011373999012361784	0.35266628069422534	35.0	-1.0	0.3830900952385593	0.0650279319863648	31.0	-1.0	0.9272718155603978	-0.03061083448563262	34.0	-1.0	0.07622641084293222	0.2606418971130674	29.0	-1.0	7.276146979502823e-05	0.468276494572449	37.0	-1.0	0.007898137395968783	0.27857726302155417	34.0	-1.0	False	False	False	False	False	False
ENSG00000105642	KCNN1	Heart	withoutHumans	5.637394847518863e-06	0.5795244843760565	33.0	-1.0	0.093746684506325	0.21486388969889259	29.0	-1.0	0.5378519368952688	-0.009922363485770802	32.0	-1.0	0.03852570690644206	0.33452091996090616	27.0	-1.0	2.214216419890677e-05	0.5310124360699724	35.0	-1.0	0.0007226507315922448	0.42575508286043806	32.0	-1.0	False	False	False	False	False	False
ENSG00000105737	GRIK5	Heart	withoutHumans	0.007019362467477488	0.3118583395875958	29.0	-1.0	0.030984175068000663	0.3476657383979157	25.0	-1.0	0.6683412332981652	-0.02438002669834094	28.0	-1.0	0.5097381288602572	0.08938081041923873	23.0	-1.0	0.05355869281150577	0.17359701412513484	31.0	-1.0	0.25010542828385895	0.06590871259385633	28.0	-1.0	False	False	False	False	False	False
ENSG00000105968	H2AFV	Heart	withoutHumans	1.444429836172762e-05	0.5999118072139595	29.0	1.0	0.200814696034458	0.16550883463935306	25.0	1.0	0.011500692602357986	0.2652796066265102	28.0	1.0	0.14442981276958705	0.25865382333646403	23.0	1.0	5.621596592155067e-06	0.6233096889411869	31.0	1.0	8.980570306871632e-05	0.57166241908273	28.0	1.0	False	False	False	False	False	False
ENSG00000105983	LMBR1	Heart	withoutHumans	0.0029900875606140216	0.30653428379605663	35.0	1.0	0.6694057912138675	0.0012658784899849396	31.0	1.0	0.13884481435337212	0.07107064435481047	34.0	1.0	0.690628595574959	0.02061656904119924	29.0	1.0	0.001578862054996942	0.3380236854274691	37.0	1.0	0.0010795961837761743	0.3847542407442105	34.0	1.0	False	False	False	False	False	False
ENSG00000106018	VIPR2	Heart	withoutHumans	0.0008353807334207627	0.3667853242823145	35.0	1.0	0.944427005384823	-0.03285329315797325	31.0	-1.0	0.7479781885719636	-0.02450706678590664	34.0	1.0	0.2713083380927012	0.14490534813142653	29.0	1.0	0.004132242930160617	0.2906754773466198	37.0	1.0	0.0003565888431119885	0.4375342212680384	34.0	1.0	False	False	False	False	False	False
ENSG00000106113	CRHR2	Heart	withoutHumans	8.774869909010324e-05	0.48240692127669915	33.0	-1.0	0.7267091438928324	-0.00835480899295682	31.0	-1.0	0.3481048869685884	0.015950886178828783	32.0	-1.0	0.30458448776102826	0.13274500038837445	29.0	-1.0	2.6066334464882875e-06	0.599280086179397	35.0	-1.0	1.5211602967688753e-05	0.5852649419549196	32.0	-1.0	False	False	False	False	False	False
ENSG00000106348	IMPDH1	Heart	withoutHumans	0.0041238303080126555	0.31468265836154485	32.0	-1.0	0.1229432906645986	0.1908705141367597	29.0	-1.0	0.5298513320344622	-0.009067565947078915	32.0	-1.0	0.6970748481043217	0.020798706962394053	27.0	-1.0	0.06386266599452937	0.14224441295026435	35.0	-1.0	0.07562939916451084	0.14615679415455274	32.0	-1.0	True	False	False	False	False	False
ENSG00000106554	CHCHD3	Heart	withoutHumans	0.0008637934551562228	0.39395811090947064	32.0	-1.0	0.5684901067244931	0.02307866735979036	28.0	-1.0	0.7521126290083809	-0.027223137801079877	31.0	1.0	0.0007480583444047809	0.5667933930634549	26.0	-1.0	1.6155205519714923e-06	0.6245285363677293	34.0	-1.0	0.001409099579650791	0.4016619689986687	31.0	-1.0	False	False	False	False	False	False
ENSG00000106992	AK1	Heart	withoutHumans	0.00014788010536811617	0.45086179791554226	34.0	-1.0	0.3972971259080804	0.060793770806448766	31.0	-1.0	0.6820807326083653	-0.02146915100408342	33.0	1.0	0.28983249602564354	0.13795454356873127	29.0	-1.0	0.00011086922670368539	0.4623693096717848	36.0	-1.0	0.03943802847804917	0.18605067773759543	33.0	-1.0	False	False	False	False	False	False
ENSG00000107099	DOCK8	Heart	withoutHumans	0.003982917009142062	0.35628107781334284	28.0	-1.0	0.40980241975803483	0.07537220640055509	24.0	-1.0	0.7341157072023939	-0.03032313217430871	27.0	-1.0	0.3310703556671014	0.16400476012515586	22.0	-1.0	0.00984330289787448	0.29735694550891145	30.0	-1.0	0.026565762230594956	0.256363747031216	27.0	-1.0	False	False	False	False	False	False
ENSG00000107537	PHYH	Heart	withoutHumans	0.00035959868951192773	0.4237529850569597	33.0	-1.0	0.6188600836808748	0.011495874286288066	29.0	-1.0	0.15472995927824268	0.06860110138412046	32.0	1.0	0.19074103734304126	0.19409488293331356	27.0	-1.0	0.00010942656653925836	0.47299594760341446	35.0	-1.0	0.09095457950423838	0.13299566462461976	32.0	-1.0	False	False	False	False	False	False
ENSG00000107551	RASSF4	Heart	withoutHumans	0.0011007464636500043	0.35411978498764896	35.0	1.0	0.16370075740440357	0.15232311197239967	31.0	1.0	0.10840807964012286	0.08647654381327285	34.0	1.0	0.16785100778821152	0.1929773598078841	29.0	1.0	0.0020055901052242918	0.3267742021603074	37.0	1.0	0.001385187128333469	0.3725601783676026	34.0	1.0	False	False	False	False	False	False
ENSG00000107742	SPOCK2	Heart	withoutHumans	0.00027419556848926556	0.4153499303442989	35.0	1.0	0.2887552254765777	0.0954925245955327	31.0	1.0	0.25317495275231033	0.033967295320950996	34.0	1.0	0.08677658957533703	0.2505660146653802	29.0	1.0	0.0010064628690471483	0.35911706626857953	37.0	1.0	0.000305192775549926	0.4442711155872787	34.0	1.0	False	False	False	False	False	False
ENSG00000108262	GIT1	Heart	withoutHumans	0.0007768886736453261	0.4325643471288605	29.0	-1.0	0.592299663017157	0.02028695379961254	25.0	-1.0	0.7189922303043832	-0.028199775593789944	28.0	1.0	0.4965052357283954	0.09382410955683862	23.0	-1.0	0.0054155815424604195	0.32443455309101354	31.0	-1.0	0.03673685240316052	0.2237542664617499	28.0	-1.0	False	False	False	False	False	False
ENSG00000108384	RAD51C	Heart	withoutHumans	0.0002540372672720775	0.4857011235449217	29.0	1.0	0.6746575350126208	0.0006144844866615706	27.0	1.0	0.03547661999872935	0.18824877055699507	28.0	1.0	0.33529147356615135	0.14209005854657697	25.0	1.0	0.009280350971018914	0.2923082889543298	31.0	1.0	1.1566157652133738e-05	0.6477508213878369	28.0	1.0	False	False	False	False	False	False
ENSG00000108528	SLC25A11	Heart	withoutHumans	0.0008514488726127906	0.36594838305624766	35.0	-1.0	0.24197393251852056	0.1139933698166774	31.0	-1.0	0.6262695567378198	-0.01698221298987912	34.0	1.0	0.40571647121567606	0.10022202705580086	29.0	-1.0	0.00012942226699898208	0.4463179814642586	37.0	-1.0	0.05297691573908829	0.16128379636952617	34.0	-1.0	False	False	False	False	False	False
ENSG00000108733	PEX12	Heart	withoutHumans	0.004451845943134597	0.34972326921653374	28.0	-1.0	0.07248058260857639	0.2723889831861718	25.0	-1.0	0.012673190797852117	0.2679370712450341	27.0	-1.0	0.05778123289863993	0.34985256167804657	23.0	-1.0	0.0007908610238449838	0.4401499937619965	30.0	-1.0	0.0008046153807135878	0.4814033352129651	27.0	-1.0	False	False	False	False	False	False
ENSG00000108848	LUC7L3	Heart	withoutHumans	0.0005405653883964716	0.38624904869727317	35.0	1.0	0.10785825074164207	0.18953887940805159	31.0	1.0	0.004600319025424351	0.2711172562677898	34.0	1.0	0.386539343142568	0.10607629601546398	29.0	1.0	9.326037105025049e-05	0.4592454266801166	37.0	1.0	7.47130539953221e-05	0.5042318765139175	34.0	1.0	False	False	False	False	False	False
ENSG00000108947	EFNB3	Heart	withoutHumans	0.0017818649585936604	0.3400282505144132	34.0	-1.0	0.5963091572368195	0.014936119374901802	31.0	-1.0	0.13232747039417753	0.07644980083164798	33.0	1.0	0.48928554716402256	0.0753390960370911	29.0	-1.0	0.010573183981560453	0.24727569749245126	36.0	-1.0	0.4777764159422455	0.007705417885172761	33.0	-1.0	False	False	False	False	False	False
ENSG00000108961	RANGRF	Heart	withoutHumans	0.0009796849136096892	0.3594146905556802	35.0	-1.0	0.08432141419248941	0.20980526204196537	31.0	-1.0	0.9113337235076525	-0.030311982460120346	34.0	-1.0	0.32574448167630005	0.12487818440756482	29.0	-1.0	0.00011808022791896667	0.45023375270104704	37.0	-1.0	0.016437826982232586	0.23509205315512405	34.0	-1.0	False	False	False	False	False	False
ENSG00000109046	WSB1	Heart	withoutHumans	0.0004014296126377538	0.4910942475985637	27.0	1.0	0.47788975456892424	0.05525099669550371	23.0	1.0	0.4010471361640566	0.009284004753541852	26.0	-1.0	0.4452526898880594	0.12504087337618186	21.0	1.0	4.3109980268906693e-05	0.5805415260404374	29.0	1.0	0.0003374895055253454	0.540329828751715	26.0	1.0	False	False	False	False	False	False
ENSG00000109107	ALDOC	Heart	withoutHumans	0.00044017180090172075	0.3951686472094845	35.0	1.0	0.7321681733233999	-0.009181004362844636	31.0	1.0	0.5151261998846687	-0.007099557026182035	34.0	1.0	0.44473714665392794	0.08868199087574957	29.0	1.0	0.005457258964792168	0.27625153320169527	37.0	1.0	0.00201445500165455	0.35336749587132543	34.0	1.0	False	False	False	False	False	False
ENSG00000109519	GRPEL1	Heart	withoutHumans	0.006040642284301414	0.36635841900566946	25.0	-1.0	0.07612408119260022	0.31582945114309136	21.0	-1.0	0.1661430250996883	0.08698358982871512	24.0	1.0	0.0791701232446061	0.38039863756616543	19.0	-1.0	0.0006501583340000346	0.4887506738005891	27.0	-1.0	0.06888760503190759	0.2038782969020807	24.0	-1.0	False	False	False	False	False	False
ENSG00000109625	CPZ	Heart	withoutHumans	0.002551291900118181	0.3401385165289834	32.0	-1.0	0.9518905087999198	-0.03573196660695244	29.0	-1.0	0.2926424138861681	0.02790551340593994	31.0	1.0	0.2811948119277696	0.15168311538390267	27.0	-1.0	0.006194530030057995	0.2915529455032483	34.0	-1.0	0.09613542584721757	0.13310736059335693	31.0	-1.0	False	False	False	False	False	False
ENSG00000109738	GLRB	Heart	withoutHumans	0.0017155451955545385	0.33349733337621346	35.0	1.0	0.8698777650118837	-0.027051638557331614	31.0	-1.0	0.4332620765505113	0.002225238737093238	34.0	1.0	0.6120367570519938	0.04134214528177549	29.0	1.0	0.008932609615043758	0.25056698479665984	37.0	1.0	0.0008564432957907403	0.3966360044760332	34.0	1.0	False	False	False	False	False	False
ENSG00000110063	DCPS	Heart	withoutHumans	0.0012015030444205953	0.3882526006130078	31.0	-1.0	0.5620953626474442	0.023550337100742724	29.0	-1.0	0.22994732523651124	0.044005789855102506	31.0	1.0	0.2545391702931896	0.16351571292506184	27.0	-1.0	0.0006492953413921469	0.4066379996701277	34.0	-1.0	0.10405513790854228	0.12689905397111167	31.0	-1.0	False	False	False	False	False	False
ENSG00000110497	AMBRA1	Heart	withoutHumans	0.0014910207373750584	0.35792772883067525	33.0	-1.0	0.5907505515820779	0.01745836219976038	29.0	-1.0	0.6401954040346953	-0.01917675116136408	32.0	-1.0	0.19414793509360131	0.19196636677938117	27.0	-1.0	0.0003016659132688559	0.4411162878516913	34.0	-1.0	0.0009485151929169946	0.4112726786922968	32.0	-1.0	False	False	False	False	False	False
ENSG00000110881	ASIC1	Heart	withoutHumans	0.0003612004365563231	0.46951147611109556	29.0	-1.0	0.12525973529473042	0.21901585261969603	25.0	-1.0	0.5875547330145653	-0.016933411599901138	28.0	-1.0	0.20262120399601116	0.2200018368967569	23.0	-1.0	0.059330311280760446	0.16597049794270213	31.0	-1.0	0.019726317932799244	0.2690812197825734	28.0	-1.0	False	False	False	False	False	False
ENSG00000111052	LIN7A	Heart	withoutHumans	0.0033201394617594676	0.3092543571395914	34.0	1.0	0.8061188064552142	-0.019485425195798323	31.0	1.0	0.5917657650983439	-0.014698984465231657	33.0	-1.0	0.07848867688120229	0.258085157429784	29.0	1.0	0.013050193531063127	0.23540415368530376	36.0	1.0	0.041940538539042	0.18183120218234883	33.0	1.0	False	False	False	False	False	False
ENSG00000111199	TRPV4	Heart	withoutHumans	0.0002829780056199347	0.41409902811838706	35.0	-1.0	0.2142397410588634	0.1267353071706533	31.0	-1.0	0.32398716292271446	0.01914647120193602	34.0	1.0	0.10849573870481358	0.23151959545649148	29.0	-1.0	0.003820151595151394	0.2947515246007385	37.0	-1.0	0.110087501165664	0.11148404068972584	34.0	-1.0	False	False	False	False	False	False
ENSG00000111249	CUX2	Heart	withoutHumans	5.001183343847119e-05	0.4820603943475583	35.0	-1.0	0.4109579722346168	0.056690136777563405	31.0	-1.0	0.710580420560774	-0.022510189686276494	34.0	1.0	0.1875042242302894	0.18235511039291452	29.0	-1.0	0.0009708568283809469	0.3608189633735982	37.0	-1.0	0.04745585561826199	0.16842835786567345	34.0	-1.0	False	False	False	False	False	False
ENSG00000111653	ING4	Heart	withoutHumans	0.0015590246133963227	0.3557560503774897	33.0	1.0	0.22753517266507026	0.12896475647196748	29.0	1.0	0.11524290772051898	0.08804894818895603	32.0	1.0	0.24187646617320915	0.16939185363323706	27.0	1.0	0.0003013344365874908	0.43109146327796877	35.0	1.0	5.8244738712880776e-05	0.5366204231497883	32.0	1.0	False	False	False	False	False	False
ENSG00000111696	NT5DC3	Heart	withoutHumans	0.00033441781096352587	0.4488567464774068	31.0	-1.0	0.3406197071838728	0.09027869610784356	27.0	-1.0	0.08917955734636311	0.11221906344608756	30.0	-1.0	0.27015345426565734	0.1690630945242544	25.0	-1.0	0.00023006499999121376	0.4632561319389428	33.0	-1.0	0.00012691977887865384	0.5300891121093995	30.0	-1.0	False	False	False	False	False	False
ENSG00000111725	PRKAB1	Heart	withoutHumans	0.0003804066006581118	0.46706869826531827	29.0	-1.0	0.36651286399022465	0.08805370441217941	25.0	-1.0	0.9630969380417742	-0.03824503654868905	28.0	-1.0	0.7028941024479772	0.023447294700245647	23.0	-1.0	0.003105662576128389	0.3563947179058523	31.0	-1.0	0.020695708171909258	0.26583158128893736	28.0	-1.0	False	False	False	False	False	False
ENSG00000111906	HDDC2	Heart	withoutHumans	0.0017899155794639837	0.33977014781058756	34.0	1.0	0.8561296065927342	-0.026579446250954097	30.0	-1.0	0.6760630079118775	-0.021066694939907205	33.0	-1.0	0.708582209196018	0.016695294820626927	28.0	1.0	0.0286259261583604	0.18924158751166564	36.0	1.0	0.009929416138130982	0.2726993210609018	33.0	1.0	False	False	False	False	False	False
ENSG00000112079	STK38	Heart	withoutHumans	0.0020037685470560853	0.3951394083034494	28.0	-1.0	0.18516263977785996	0.17519504995008428	25.0	-1.0	0.5398532799472691	-0.011551982702242336	28.0	-1.0	0.07723281972353992	0.32188442404855355	23.0	-1.0	0.0023668475149193112	0.37137859510337723	31.0	-1.0	0.01884990417567377	0.272352004834322	28.0	-1.0	False	False	False	False	False	False
ENSG00000112964	GHR	Heart	withoutHumans	0.00026569259752182807	0.41666157239368184	35.0	-1.0	0.466953140312408	0.04236168199227652	31.0	-1.0	0.2656667933238689	0.031086416699680708	34.0	1.0	0.08537764919057883	0.25171909705232454	29.0	-1.0	9.570933001219281e-05	0.4581584663622673	37.0	-1.0	0.05470311662353255	0.1591677629485042	34.0	-1.0	False	False	False	False	False	False
ENSG00000113296	THBS4	Heart	withoutHumans	0.000339777057779287	0.4062421861503922	35.0	1.0	0.025886415718221124	0.2982598903395871	31.0	1.0	0.049116632843274145	0.13553346402900512	34.0	1.0	0.026789682593991223	0.33815249700406236	29.0	1.0	0.00044323792609032386	0.3954817819714249	37.0	1.0	0.0015669828397010881	0.3664423268058058	34.0	1.0	False	False	False	False	False	False
ENSG00000113583	C5orf15	Heart	withoutHumans	0.0002607788522903283	0.4273219790795737	34.0	-1.0	0.12469522134224466	0.17754089301717824	31.0	-1.0	0.595368336201053	-0.014541548187658515	34.0	-1.0	0.15708077692039268	0.1986460031625077	29.0	-1.0	0.00025777434143412647	0.4186619352549329	37.0	-1.0	0.0050641480337863315	0.3035906071188249	34.0	-1.0	False	False	False	False	False	False
ENSG00000113593	PPWD1	Heart	withoutHumans	0.00045164664693184793	0.39410914882460035	35.0	1.0	0.520481694598018	0.030186567260535035	31.0	1.0	0.9358147028110135	-0.030743035323242074	34.0	1.0	0.7154610315066375	0.014111388446240158	29.0	1.0	0.012246343875719809	0.2330225825268165	37.0	1.0	0.019055520008146094	0.2261667477289715	34.0	1.0	False	False	False	False	False	False
ENSG00000113732	ATP6V0E1	Heart	withoutHumans	0.0011865840436432026	0.39972901326178856	30.0	1.0	0.007769611276798341	0.43217534123678314	26.0	1.0	0.0002875909008758303	0.46160907057693223	29.0	1.0	0.14324734659261462	0.24927526621627394	24.0	1.0	0.003839775641815586	0.33497671266873885	32.0	1.0	1.8010256497531709e-06	0.6898415030896503	29.0	1.0	False	False	False	False	False	False
ENSG00000113734	BNIP1	Heart	withoutHumans	0.0002826983738675185	0.4809165591557045	29.0	-1.0	0.2964920628440866	0.11605660373122006	25.0	-1.0	0.16058791834655847	0.0762283550531554	28.0	1.0	0.0446035304703369	0.37386249369259805	23.0	-1.0	5.3015814437765783e-05	0.546543682695394	31.0	-1.0	0.004303229905770841	0.37094952361990563	28.0	-1.0	False	False	False	False	False	False
ENSG00000113739	STC2	Heart	withoutHumans	0.0015701747203256647	0.3554139054300023	33.0	-1.0	0.6284698921848977	0.009458014030824136	29.0	1.0	0.9590947286087844	-0.033104150076719074	32.0	1.0	0.7042569105802085	0.01878165651803887	27.0	-1.0	0.0007304677311015719	0.3916281171819398	35.0	-1.0	0.0009435306423358747	0.4115678273426231	32.0	-1.0	False	False	False	False	False	False
ENSG00000114405	C3orf14	Heart	withoutHumans	0.003992044704737302	0.34535230702232034	29.0	-1.0	0.014960487841494263	0.4028122519887699	25.0	-1.0	0.11703090916363623	0.10014196956333454	28.0	-1.0	0.1808971050894447	0.23340728596040872	23.0	-1.0	0.0011738338735445355	0.4084339029885917	31.0	-1.0	0.025372260213049988	0.2511897432190445	28.0	-1.0	False	False	False	False	False	False
ENSG00000114737	CISH	Heart	withoutHumans	0.0018741030168915732	0.3291352728972634	35.0	-1.0	0.8602860525299768	-0.02613585291602516	31.0	-1.0	0.7041336938562195	-0.022143759929231566	34.0	1.0	0.27530009994822324	0.14327865708095688	29.0	-1.0	0.0014702667409039478	0.3414296841751029	37.0	-1.0	0.0099585886148532	0.26511881613266586	34.0	-1.0	False	False	False	False	False	False
ENSG00000114738	MAPKAPK3	Heart	withoutHumans	3.2815936587912555e-05	0.4974059418687201	35.0	1.0	0.3272326349115025	0.0826796881557158	31.0	1.0	0.01116066785914793	0.222369958478575	34.0	1.0	0.045194604511952834	0.3026018576610662	29.0	1.0	0.00040745965976757086	0.39908938705074404	37.0	1.0	1.1706039861190339e-06	0.6387153361900595	34.0	1.0	False	False	False	False	False	False
ENSG00000114779	ABHD14B	Heart	withoutHumans	1.7456110383280235e-05	0.5424953077927672	33.0	-1.0	0.14898946146497197	0.17219758099508198	29.0	-1.0	0.18636178738484918	0.0562942252840003	32.0	-1.0	0.05068179223181843	0.31286228441145814	27.0	-1.0	0.00011911539061671713	0.469728435564461	35.0	-1.0	0.00012656754007039678	0.5056069997925593	32.0	-1.0	False	False	False	False	False	False
ENSG00000114784	EIF1B	Heart	withoutHumans	0.0028737453240467504	0.3250576716207959	33.0	1.0	0.5106779030005191	0.03486952687766154	29.0	1.0	0.6869910977655571	-0.0224889507540027	32.0	1.0	0.048226334686589434	0.3170027637096673	27.0	1.0	0.04367530628370893	0.16743779393301916	35.0	1.0	0.06218572065211329	0.16000347829501926	32.0	1.0	False	False	False	False	False	False
ENSG00000114993	RTKN	Heart	withoutHumans	0.0006518161505331362	0.44139980043938887	29.0	-1.0	0.22331228306300474	0.15274190308283297	25.0	-1.0	0.01981323709711889	0.22887849089386925	28.0	-1.0	0.15873709547303472	0.2482343407962857	23.0	-1.0	0.0006685699621354485	0.43694605781504303	31.0	-1.0	0.0006079465954255759	0.48248383095530367	28.0	-1.0	False	False	False	False	False	False
ENSG00000115107	STEAP3	Heart	withoutHumans	0.0016425482588045012	0.34416024987702853	34.0	-1.0	0.9505544679688387	-0.03319109690437139	31.0	-1.0	0.15649790077541603	0.06565990517980513	33.0	1.0	0.5184660434481383	0.06679662633026073	29.0	-1.0	0.0018260465804509135	0.33924133947712043	36.0	-1.0	0.05184935178616642	0.16761337389885544	33.0	-1.0	False	False	False	False	False	False
ENSG00000115361	ACADL	Heart	withoutHumans	3.80123822930418e-07	0.6932854359896563	30.0	-1.0	0.5956838661309113	0.018496238869352366	26.0	-1.0	0.6130707580422882	-0.01879529206236441	29.0	1.0	0.0011591930640840603	0.579183823236221	24.0	-1.0	7.48028884303033e-08	0.7252190348694462	32.0	-1.0	0.0012337314099640786	0.4315201664145317	29.0	-1.0	False	False	False	False	False	False
ENSG00000115457	IGFBP2	Heart	withoutHumans	0.0016153695974877509	0.3363753564007481	35.0	1.0	0.7421172875333348	-0.010590383404064818	31.0	1.0	0.27508804759606	0.028951531022305743	34.0	-1.0	0.7958468081552865	-0.005906119027623724	29.0	1.0	0.007976948820657734	0.25659759748167754	37.0	1.0	0.1963663011171815	0.07092030445159858	34.0	1.0	False	False	False	False	False	False
ENSG00000115525	ST3GAL5	Heart	withoutHumans	0.0019249960668255414	0.3278997563000562	35.0	-1.0	0.42280399628987286	0.05360193793333734	31.0	-1.0	0.2421244112472634	0.03668170998676201	34.0	1.0	0.2431635991804961	0.1570400633305965	29.0	-1.0	0.019356241911326122	0.20722761217670616	37.0	-1.0	0.47125276932395027	0.008378131211303486	34.0	-1.0	False	False	False	False	False	False
ENSG00000116035	VAX2	Heart	withoutHumans	0.0027940800594311744	0.35495516952465744	30.0	1.0	0.5641256734607387	0.0251276277162078	27.0	1.0	0.877402690895064	-0.03497574757941324	29.0	1.0	0.03429276050169192	0.3669002177697557	25.0	1.0	0.3644842454477723	0.026012601864160545	32.0	1.0	0.03591873980588285	0.21793628682169186	29.0	1.0	False	False	False	False	False	False
ENSG00000116675	DNAJC6	Heart	withoutHumans	0.0005096666738388769	0.3888696156623279	35.0	1.0	0.8941902719464029	-0.029430161149697875	31.0	1.0	0.9861709352022676	-0.031224390321755724	34.0	-1.0	0.2581113409886709	0.15066247894286622	29.0	1.0	0.00034740207567649135	0.4060005711657979	37.0	1.0	0.0018710448020824019	0.35714850324235514	34.0	1.0	False	False	False	False	False	False
ENSG00000116679	IVNS1ABP	Heart	withoutHumans	0.000832491328983787	0.36694293880005047	35.0	-1.0	0.7012129495510717	-0.004089599783454689	31.0	-1.0	0.8042986576830979	-0.027064836292601813	34.0	1.0	0.09765611384909358	0.2407541704071533	29.0	-1.0	2.156137726909248e-05	0.5108142083806406	37.0	-1.0	0.005659742500886209	0.2974863583753887	34.0	-1.0	False	False	False	False	False	False
ENSG00000116906	GNPAT	Heart	withoutHumans	0.0027189329709233078	0.3193223717141318	34.0	-1.0	0.1167541136924935	0.1889969437872161	30.0	-1.0	0.5566758236845181	-0.011518075842208209	33.0	1.0	0.06298287275427084	0.28517068146302416	28.0	-1.0	0.00020840638875563086	0.4365879690201564	36.0	-1.0	0.06560621109983088	0.1514395832275901	33.0	-1.0	False	False	False	False	False	False
ENSG00000117266	CDK18	Heart	withoutHumans	0.0011606204431340572	0.36059255339904595	34.0	1.0	0.04690958363026944	0.26310264115463966	30.0	1.0	0.002583096924142967	0.3097758737992604	33.0	1.0	0.1334034342891359	0.22132125894132404	28.0	1.0	0.028905069436453698	0.18867303220970388	36.0	1.0	0.0040940988848283625	0.32398029926122307	33.0	1.0	False	False	False	False	False	False
ENSG00000154310	TNIK	Heart	withoutHumans	0.0017565153796114338	0.34074684024715596	34.0	1.0	0.9123441767713405	-0.030830535092979394	31.0	-1.0	0.825902606253829	-0.02880598319897798	33.0	-1.0	0.4097491400746181	0.09904039178162127	29.0	1.0	0.002164832910244345	0.3307125681424664	36.0	1.0	0.0009716057807338414	0.399808987903727	33.0	1.0	False	False	False	False	False	False
ENSG00000117533	VAMP4	Heart	withoutHumans	8.509691311459317e-05	0.4727983869228741	34.0	-1.0	0.22245444412535723	0.12703603090312832	30.0	-1.0	0.5537608419089961	-0.011239323631002218	33.0	-1.0	0.0005434124107118341	0.5514030732109017	28.0	-1.0	3.722226255056458e-07	0.6412478560718626	36.0	-1.0	6.081044358262231e-05	0.5230160239303069	33.0	-1.0	False	False	False	False	False	False
ENSG00000117640	MTFR1L	Heart	withoutHumans	0.0005986851041497616	0.4112818281558971	32.0	-1.0	0.3135350414750524	0.09667182741767899	28.0	-1.0	0.9494377147815612	-0.03412773185436868	31.0	1.0	0.33199559746315566	0.13758712996370792	26.0	-1.0	0.0011127534176919598	0.3806785948195901	34.0	-1.0	0.06168808587773759	0.16572098075384312	31.0	-1.0	False	False	False	False	False	False
ENSG00000117697	NSL1	Heart	withoutHumans	2.9307362460175947e-06	0.5764484068886508	35.0	1.0	0.4011002684557471	0.05973906171632415	31.0	1.0	0.9392728424198418	-0.0307943515368041	34.0	-1.0	0.047849463493948405	0.29764261008260007	29.0	1.0	7.984792570470466e-07	0.6215094009750253	36.0	1.0	0.0010311102734025543	0.38707173884262747	34.0	1.0	False	False	False	False	False	False
ENSG00000118137	APOA1	Heart	withoutHumans	0.0007765613072014829	0.4208010643211999	30.0	1.0	8.005005954673105e-05	0.6321301164785027	27.0	1.0	0.1169387719715745	0.0965759626896806	29.0	1.0	0.002937219634863592	0.5181477751442892	25.0	1.0	0.007128533354881075	0.2997580530561421	32.0	1.0	0.07799892309473565	0.15901901356856296	29.0	1.0	False	False	False	False	False	False
ENSG00000118242	MREG	Heart	withoutHumans	0.00023951186169708652	0.4415214753433898	33.0	-1.0	0.17464055051606245	0.1516236987228693	30.0	-1.0	0.5122615194862491	-0.007005924615574921	33.0	-1.0	0.6390354070522897	0.035679125027313296	28.0	-1.0	0.0010919804805168934	0.3635796208627651	36.0	-1.0	0.045629291962376764	0.1761602079045762	33.0	-1.0	False	False	False	False	False	False
ENSG00000118276	B4GALT6	Heart	withoutHumans	0.001660916997381396	0.33506456260812745	35.0	-1.0	0.08665342386542518	0.20761592171601728	31.0	-1.0	0.09096281649478469	0.09739486159923927	34.0	-1.0	0.09063785145470168	0.24709104481485789	29.0	-1.0	0.0031172221652147857	0.30490607592502594	37.0	-1.0	0.013607222363117186	0.24642189631573175	34.0	-1.0	False	False	False	False	False	False
ENSG00000118298	CA14	Heart	withoutHumans	8.747319843109969e-06	0.5428588861565793	35.0	-1.0	0.6841540215336693	-0.0013121451389990213	31.0	-1.0	0.6000232980776069	-0.01492171369659312	34.0	1.0	0.041288362193228456	0.3091019428789967	29.0	-1.0	1.223684023434582e-06	0.599487162284757	37.0	-1.0	0.0022813592704141908	0.3468221250598784	34.0	-1.0	False	False	False	False	False	False
ENSG00000119125	GDA	Heart	withoutHumans	0.0004443463166892289	0.3947935202740189	35.0	-1.0	0.2577666219637516	0.10744090835833064	31.0	-1.0	0.8430684061353303	-0.028496343148358694	34.0	1.0	0.31892719233238465	0.12729444826275393	29.0	-1.0	0.006575704377654327	0.26693626296922357	37.0	-1.0	0.20006612114358582	0.06955219036073568	34.0	-1.0	False	False	False	False	False	False
ENSG00000119242	CCDC92	Heart	withoutHumans	0.0012542789898740802	0.34819519147574174	35.0	1.0	0.3599502410228345	0.07186941325025742	31.0	1.0	0.04965178858240281	0.13489051159109888	34.0	1.0	0.05316638164757638	0.2892904291646279	29.0	1.0	0.0005738193443024602	0.38453705810787375	37.0	1.0	2.9662689063659293e-05	0.538173304481113	34.0	1.0	False	False	False	False	False	False
ENSG00000119446	RBM18	Heart	withoutHumans	0.00038868525960338127	0.4308950737527226	32.0	-1.0	0.6999393074709207	-0.004187039532929093	28.0	-1.0	0.690943576023726	-0.02351581353228216	31.0	1.0	0.04702070930770199	0.3301568506935385	26.0	-1.0	4.610416572096636e-06	0.5930991110381878	34.0	-1.0	0.008906444565318871	0.2956021057831577	31.0	-1.0	False	False	False	False	False	False
ENSG00000119689	DLST	Heart	withoutHumans	0.0022212303124312257	0.3380512977488883	33.0	-1.0	0.672288272652452	0.0008468904028005042	29.0	-1.0	0.24555096485775935	0.038283675382907556	32.0	1.0	0.26633339591185134	0.1582175896739595	27.0	-1.0	0.00015964309871376256	0.4573511198690169	35.0	-1.0	0.05536317997036529	0.16811734012247348	32.0	-1.0	False	False	False	False	False	False
ENSG00000119711	ALDH6A1	Heart	withoutHumans	7.166400007093815e-05	0.4688773948325612	35.0	-1.0	0.14136466971815664	0.16599878525422862	31.0	-1.0	0.3450887053336753	0.015370725494678883	34.0	-1.0	0.03324955298200589	0.3237708282008208	29.0	-1.0	3.1849512490024103e-06	0.5711785927306742	37.0	-1.0	0.0006737919154208951	0.40833896375189616	34.0	-1.0	False	False	False	False	False	False
ENSG00000119927	GPAM	Heart	withoutHumans	0.0017859146266584777	0.3313885439030255	35.0	-1.0	0.11350413285698452	0.1854890995913422	31.0	-1.0	0.353697955964245	0.013922484297963167	34.0	-1.0	0.10079651693254983	0.23832608724729598	29.0	-1.0	0.004249421915845551	0.2892085346383626	37.0	-1.0	0.016490128251482498	0.23489901693990511	34.0	-1.0	False	False	False	False	False	False
ENSG00000120051	CFAP58	Heart	withoutHumans	0.0007354775479730908	0.4352716098106797	29.0	1.0	0.8533228087109755	-0.03187422967796505	25.0	1.0	0.7113089125293109	-0.027655680956100825	28.0	1.0	0.010941643147096275	0.4750453830390873	23.0	1.0	0.00017516570729981547	0.4979680548386214	31.0	1.0	0.000744092267701559	0.47208076439059665	28.0	1.0	False	False	False	False	False	False
ENSG00000120675	DNAJC15	Heart	withoutHumans	5.467228902642727e-07	0.6464633753760498	33.0	-1.0	0.0028604558197482598	0.4501369800309152	29.0	-1.0	0.531966948571307	-0.009313673440682457	32.0	-1.0	0.2605456086253495	0.16085271755109587	27.0	-1.0	9.480927666801476e-06	0.558812178804222	35.0	-1.0	0.0035701737436478168	0.34068707537112997	32.0	-1.0	False	False	False	False	False	False
ENSG00000121022	COPS5	Heart	withoutHumans	0.007102690255920898	0.30175749172281774	30.0	1.0	0.9754868893882379	-0.03962405272204661	27.0	-1.0	0.5817049092035387	-0.015196008169219732	30.0	1.0	0.978313327013423	-0.04270287915505522	25.0	1.0	0.029241624861340933	0.204355382762049	33.0	1.0	0.0043998805657895195	0.34807452802249894	30.0	1.0	False	False	False	False	False	False
ENSG00000121900	TMEM54	Heart	withoutHumans	7.774279492923915e-05	0.47630707068779277	34.0	1.0	0.29332415649087845	0.0937992207627193	31.0	1.0	0.7653394384964017	-0.026151313562528866	33.0	1.0	0.14975728024699692	0.20294073404063095	29.0	1.0	0.0008255968124406591	0.37701339966008207	36.0	1.0	0.009452672101336023	0.27557649952258756	33.0	1.0	False	False	False	False	False	False
ENSG00000122034	GTF3A	Heart	withoutHumans	5.6890717392532944e-05	0.477183305967273	35.0	1.0	0.8569557366216112	-0.02575241066382583	31.0	1.0	0.07734399444949135	0.10743665166034566	34.0	1.0	0.05942054120140139	0.28060397141744664	29.0	1.0	3.0082659199037364e-05	0.4997981240659116	37.0	1.0	7.902442172422334e-10	0.7952032282571713	34.0	1.0	False	False	False	False	False	False
ENSG00000122420	PTGFR	Heart	withoutHumans	0.0002493919306974687	0.48655253392482145	29.0	-1.0	0.5827063389861382	0.022891719180068493	25.0	-1.0	0.8137568672628546	-0.03372332198384265	28.0	1.0	0.2798659014482097	0.1794298221268693	23.0	-1.0	0.006082245368021669	0.3179016971978448	31.0	-1.0	0.022485664284904467	0.259941906665627	28.0	-1.0	False	False	False	False	False	False
ENSG00000122733	PHF24	Heart	withoutHumans	0.0027948601407199714	0.3098798385104655	35.0	-1.0	0.8280143340830628	-0.022301991093117257	31.0	-1.0	0.09827375227794835	0.09257113912021675	34.0	1.0	0.6880405676573315	0.021337129997892168	29.0	-1.0	0.011120168292964572	0.23829252128474354	37.0	-1.0	0.2046157835779797	0.06804719066416764	34.0	-1.0	False	False	False	False	False	False
ENSG00000122952	ZWINT	Heart	withoutHumans	2.3156782315118256e-06	0.5946669169308973	34.0	-1.0	0.2754082246949994	0.10041328180734654	31.0	-1.0	0.45775341817328585	-0.0007597677562205529	33.0	-1.0	0.17010748935029005	0.19157481946560506	29.0	-1.0	5.121493442592204e-05	0.4909871876780093	36.0	-1.0	0.0009502057567708891	0.4008195250404093	33.0	-1.0	False	False	False	False	False	False
ENSG00000123154	WDR83	Heart	withoutHumans	0.0038128768513757075	0.3189127173702542	32.0	-1.0	0.8170423825946707	-0.022435633008402345	29.0	-1.0	0.6046858320883548	-0.016271154140757194	32.0	1.0	0.5650022084593537	0.0584050685367562	27.0	-1.0	0.0019431147251103074	0.34444523393772564	35.0	-1.0	0.0073898370500705066	0.2983680380251599	32.0	-1.0	False	False	False	False	False	False
ENSG00000123178	SPRYD7	Heart	withoutHumans	0.007974808040704332	0.30397100722272563	29.0	-1.0	0.34478715632783186	0.09611148298973105	25.0	-1.0	0.8802485984001028	-0.03641624754689077	28.0	1.0	0.11854044073391512	0.27967099564114073	23.0	-1.0	0.0052060901498011325	0.3267790707283207	31.0	-1.0	0.04608450638827881	0.20616953804066807	28.0	-1.0	False	False	False	False	False	False
ENSG00000123454	DBH	Heart	withoutHumans	0.0025737734745617654	0.3138670747105796	35.0	-1.0	0.39686279249394346	0.06094115928452648	31.0	-1.0	0.38179925220410205	0.009458187940263207	34.0	1.0	0.4620235102653	0.08363124158557689	29.0	-1.0	0.03203823651863074	0.1774072836144428	37.0	-1.0	0.24723750026204513	0.05434861263557356	34.0	-1.0	False	False	False	False	False	False
ENSG00000124370	MCEE	Heart	withoutHumans	0.0001320086687453794	0.5420813979301348	27.0	-1.0	0.6224195148628403	0.013523176647860735	24.0	-1.0	0.28578701770422466	0.03595184116316574	26.0	-1.0	0.5171999762478029	0.08271258302512863	24.0	-1.0	5.687083973414253e-06	0.6495333484084101	29.0	-1.0	0.00015406683254035018	0.5777181975834513	26.0	-1.0	False	False	False	False	False	False
ENSG00000124440	HIF3A	Heart	withoutHumans	2.8706741681159613e-05	0.5747926152283213	29.0	1.0	0.21086840523641906	0.15986638188169677	25.0	1.0	0.7905443384829735	-0.03253268371498086	28.0	-1.0	0.14324734659261462	0.2597583860982686	23.0	1.0	0.0003211671218395452	0.4713246113419717	31.0	1.0	0.006402245543102708	0.34575431822476665	28.0	1.0	False	False	False	False	False	False
ENSG00000125046	SSUH2	Heart	withoutHumans	0.0003074413581817255	0.4306605120610435	33.0	-1.0	0.06611637385835288	0.24432038519877763	29.0	-1.0	0.035286708589931035	0.16517590663763648	32.0	-1.0	0.09040108386730329	0.26460246657108244	27.0	-1.0	0.0021336268842025697	0.33979765391085126	35.0	-1.0	0.002109033709810602	0.3698170897108355	32.0	-1.0	False	False	False	False	False	False
ENSG00000125388	GRK4	Heart	withoutHumans	0.0014697333998430282	0.3586531743438073	33.0	1.0	0.4512255249202005	0.04782980001970305	30.0	1.0	0.07736921026879054	0.11075991457678835	33.0	1.0	0.012143873514970567	0.3984748122147814	28.0	1.0	0.0010202719727750592	0.36683705402881683	36.0	1.0	0.00048453036498771556	0.43409218848618303	33.0	1.0	False	False	False	False	False	False
ENSG00000125629	INSIG2	Heart	withoutHumans	0.0003344170605314351	0.47309578065050817	29.0	-1.0	0.22360099560169783	0.15260211146958436	25.0	-1.0	0.6678684999693992	-0.024340325724475864	28.0	1.0	0.16621643296811658	0.24341940551117036	23.0	-1.0	0.00016515383767339402	0.5003114512380284	31.0	-1.0	0.00041340678095157105	0.5017167741034891	28.0	-1.0	False	False	False	False	False	False
ENSG00000125648	SLC25A23	Heart	withoutHumans	0.002531360478826043	0.3943302609377354	27.0	-1.0	0.7474074731757115	-0.015266635037700427	23.0	-1.0	0.187172780240624	0.07010411263407401	26.0	1.0	0.37587647805798713	0.15359442017153713	21.0	-1.0	0.003286414966752795	0.37425122813404665	29.0	-1.0	0.00892705375986428	0.34615452340764163	26.0	-1.0	False	False	False	False	False	False
ENSG00000126067	PSMB2	Heart	withoutHumans	0.005799492403285265	0.33394491860044206	28.0	-1.0	0.8614531828414538	-0.03295861563856173	25.0	-1.0	0.2734705559681175	0.03634259662503192	28.0	1.0	0.4870563037030959	0.09751021703947538	23.0	-1.0	0.0005900017782664999	0.44296331057653093	31.0	-1.0	0.0034969922871054726	0.3837677224411583	28.0	-1.0	False	False	False	False	False	False
ENSG00000126368	NR1D1	Heart	withoutHumans	0.00314234532064593	0.3040440484931246	35.0	-1.0	0.771530517240776	-0.015106976701731334	31.0	-1.0	0.3987743992498596	0.006944444883283496	34.0	1.0	0.6969585546281748	0.01918921479605218	29.0	-1.0	0.005008448988297166	0.2807461875664298	37.0	-1.0	0.10677453310103092	0.11364018308042545	34.0	-1.0	False	False	False	False	False	False
ENSG00000126583	PRKCG	Heart	withoutHumans	0.002544302847434841	0.3706507298084699	29.0	-1.0	0.7917038735801617	-0.0222086496483751	25.0	1.0	0.21896332223968176	0.05284097572251889	28.0	1.0	0.9151562654784686	-0.03741270874695091	23.0	-1.0	0.00590201703223213	0.3194897085363544	31.0	-1.0	0.0005046111033759948	0.49185087340589195	28.0	-1.0	False	False	False	False	False	False
ENSG00000126653	NSRP1	Heart	withoutHumans	0.00398735726565451	0.3079696908994033	33.0	1.0	0.31208446571202764	0.09026486961958513	30.0	1.0	0.0033825975549196144	0.303837082908626	32.0	1.0	0.44364929476883797	0.09236054642011104	28.0	1.0	0.012443590564214378	0.24447597946629107	35.0	1.0	0.0006656308556876196	0.4297760706833431	32.0	1.0	False	False	False	False	False	False
ENSG00000126878	AIF1L	Heart	withoutHumans	0.00033685601043674816	0.4485160232080393	31.0	1.0	0.27550311300663033	0.11162141877190479	28.0	1.0	0.010099451174319344	0.25666055850869895	30.0	1.0	0.09025811728108077	0.2743689794597144	26.0	1.0	0.00030779905891112336	0.4506995131789705	33.0	1.0	1.982217837140028e-07	0.7346107935730823	30.0	1.0	False	False	False	False	False	False
ENSG00000127054	INTS11	Heart	withoutHumans	0.00023240156424073256	0.45377127847442045	32.0	1.0	0.4833427720260866	0.04293822595421781	28.0	1.0	0.07489224342739874	0.12032280795808425	31.0	1.0	0.06681567212892824	0.29987180657295376	26.0	1.0	0.000833992957692594	0.394976528490666	34.0	1.0	9.184272986234534e-05	0.5307130370596944	31.0	1.0	False	False	False	False	False	False
ENSG00000127324	TSPAN8	Heart	withoutHumans	0.0006871538162547182	0.438637803595019	29.0	-1.0	0.1078409597195145	0.2339758758135203	25.0	-1.0	0.6571918457323365	-0.02347741213171206	28.0	-1.0	0.15573396233850398	0.2501423910972391	23.0	-1.0	0.005541128536159747	0.32303550572705664	31.0	-1.0	0.055239475257297214	0.1921277152851104	28.0	-1.0	False	False	False	False	False	False
ENSG00000127585	FBXL16	Heart	withoutHumans	0.0005305904115607023	0.4168766995180688	32.0	-1.0	0.6181386848556365	0.01161665729649708	29.0	-1.0	0.7777866426450687	-0.028580827267448594	31.0	1.0	0.31177088285250354	0.13997765025072462	27.0	-1.0	0.005120738601374972	0.3099675745435644	33.0	-1.0	0.035787864833676825	0.20456381705806037	31.0	-1.0	False	False	False	False	False	False
ENSG00000128274	A4GALT	Heart	withoutHumans	6.574977979372793e-05	0.4936589547842746	33.0	1.0	0.02306630906914891	0.31540683372955125	30.0	1.0	0.04528975600336125	0.14473962594100853	33.0	1.0	0.06681567212892824	0.27999908351976033	28.0	1.0	0.0006897137700443721	0.38497389515889247	36.0	1.0	0.0018695634360232766	0.3664517450883781	33.0	1.0	False	False	False	False	False	False
ENSG00000128463	EMC4	Heart	withoutHumans	0.000558790592526421	0.3942262745616678	34.0	1.0	0.5488883257911832	0.02449151912058478	31.0	1.0	0.13929390068949343	0.07313799337260485	33.0	1.0	0.5452464766526762	0.0593345011532076	29.0	1.0	0.0010117797410403432	0.3672611574518535	36.0	1.0	0.0011292180210893798	0.39238576773762324	33.0	1.0	False	False	False	False	False	False
ENSG00000128928	IVD	Heart	withoutHumans	4.899144963600926e-05	0.48277036201119305	35.0	-1.0	0.6770040735505168	-7.153310036023264e-05	31.0	-1.0	0.5237172512891068	-0.007959603327105658	34.0	1.0	0.19214157392499248	0.1800915336046247	29.0	-1.0	5.121493442592204e-05	0.4809187007403951	37.0	-1.0	0.006561360292691056	0.2890274303758227	34.0	-1.0	False	False	False	False	False	False
ENSG00000129055	ANAPC13	Heart	withoutHumans	9.8885234298921e-05	0.4668369057427173	34.0	-1.0	0.3681210434863623	0.0695059266766287	31.0	-1.0	0.24229081223375615	0.037846673032978284	33.0	-1.0	0.06043696293750607	0.27928045544865154	29.0	-1.0	1.9053177099056588e-06	0.5970846749627282	36.0	-1.0	2.7452581762155586e-06	0.6263309442288435	33.0	-1.0	False	False	False	False	False	False
ENSG00000129187	DCTD	Heart	withoutHumans	0.00016911298603230636	0.43533035212544613	35.0	1.0	0.38222091414285086	0.06533277644174795	31.0	1.0	0.08722121637337026	0.09994587067585436	34.0	1.0	0.2308537197511651	0.1622016093816211	29.0	1.0	0.000418224069561254	0.3979480297494653	37.0	1.0	0.0004527050938340643	0.426967512374426	34.0	1.0	False	False	False	False	False	False
ENSG00000129744	ART1	Heart	withoutHumans	0.0001088623130592596	0.49693488187176327	31.0	-1.0	0.08540008891581559	0.2302766275046807	28.0	-1.0	0.9433406290346547	-0.035251745481538865	30.0	1.0	0.09018113302826869	0.2745009618500591	26.0	-1.0	0.0004943561772761145	0.4291726778558618	33.0	-1.0	0.010156445908982674	0.296195475034874	30.0	-1.0	False	False	False	False	False	False
ENSG00000129932	DOHH	Heart	withoutHumans	0.00034503650257580054	0.4362286085550452	32.0	-1.0	0.6836645596409358	-0.0012267795675122706	29.0	-1.0	0.32262103489307026	0.021521903593447744	31.0	1.0	0.14235553838467455	0.22285775084906434	27.0	-1.0	0.0012722051055123263	0.37416130016121474	34.0	-1.0	0.02237279335665232	0.23638986501045356	31.0	-1.0	False	False	False	False	False	False
ENSG00000129988	LBP	Heart	withoutHumans	1.9926627729675564e-05	0.5260534766677879	34.0	-1.0	0.1535519852035476	0.16322180292697674	30.0	-1.0	0.652634417954222	-0.01946607712383286	33.0	-1.0	0.23105944774419734	0.16772145709983888	28.0	-1.0	0.0008903904830513057	0.3735371198090627	36.0	-1.0	0.009713467613629699	0.274006357554866	33.0	-1.0	False	False	False	False	False	False
ENSG00000130054	FAM155B	Heart	withoutHumans	3.2483599888215885e-05	0.49778140245533153	35.0	1.0	0.07890324031120702	0.21502648376464584	31.0	1.0	0.5351043943948912	-0.009105018622147298	34.0	1.0	0.07950503122651364	0.257029741827395	29.0	1.0	0.01974541763651166	0.20615920482649464	37.0	1.0	0.001016851218116134	0.38781116928240145	34.0	1.0	False	False	False	False	False	False
ENSG00000130165	ELOF1	Heart	withoutHumans	0.00010293323325635141	0.4760222121896286	33.0	1.0	0.05205109596833518	0.26360418728885493	29.0	1.0	0.0002329074399905469	0.4361240220903202	32.0	1.0	0.045719122930528315	0.32149607588011664	27.0	1.0	0.004455961024443704	0.3014879686323819	35.0	1.0	9.35090742913633e-06	0.6013588108698673	32.0	1.0	False	False	False	False	False	False
ENSG00000130304	SLC27A1	Heart	withoutHumans	0.0031498922267149637	0.3202904863799303	33.0	-1.0	0.8195385681489772	-0.022786828190248798	29.0	-1.0	0.5148547391290069	-0.0074826229413336165	32.0	1.0	0.1782643534678566	0.20073760007128705	27.0	-1.0	0.0006561203666669831	0.3965983554221708	35.0	-1.0	0.020784972814747733	0.23406058952467168	32.0	-1.0	False	False	False	False	False	False
ENSG00000130699	TAF4	Heart	withoutHumans	0.004896210574319841	0.39365013476369726	24.0	-1.0	0.9295351984506758	-0.05138829267119904	20.0	1.0	0.46313134598257727	-0.0014138593207186911	23.0	1.0	0.8225679391880526	-0.019215839951494562	18.0	-1.0	0.0010082072576458527	0.4794895024295752	26.0	-1.0	6.130028473211489e-06	0.7462392658919643	23.0	-1.0	False	False	False	False	False	False
ENSG00000130700	GATA5	Heart	withoutHumans	0.00039002259648683184	0.42009998616485666	33.0	-1.0	0.1469863106181887	0.17344501242284283	29.0	-1.0	0.0005208006112891546	0.39899512454577546	32.0	-1.0	0.11544417940790506	0.24240396574014256	27.0	-1.0	0.0011395389895346938	0.3703172422131047	35.0	-1.0	0.00016120175413815885	0.4949264342045465	32.0	-1.0	False	False	False	False	False	False
ENSG00000130956	HABP4	Heart	withoutHumans	0.0006663874270796941	0.3769601423611305	35.0	-1.0	0.017766786431346892	0.32342710688441545	31.0	-1.0	0.12029319980088314	0.08003555242941318	34.0	-1.0	0.004593319010683936	0.4394734843384215	29.0	-1.0	7.941316614861328e-05	0.46510166846644085	37.0	-1.0	0.0006229599320831473	0.4121512346002022	34.0	-1.0	False	False	False	False	False	False
ENSG00000130957	FBP2	Heart	withoutHumans	0.0033381143366563457	0.32610408955445214	32.0	-1.0	0.1794931577116787	0.15950114350896005	28.0	-1.0	0.0002430840016976646	0.44545216941935173	31.0	-1.0	0.19460152919559548	0.19908758968615858	26.0	-1.0	0.00045509781088093055	0.42270466647791205	34.0	-1.0	1.179094536192513e-06	0.6750337998931236	31.0	-1.0	False	False	False	False	False	False
ENSG00000130988	RGN	Heart	withoutHumans	0.001866386031591667	0.3560482310528226	32.0	1.0	0.802527697322786	-0.02119500129548224	28.0	1.0	0.19182438114600397	0.05627392094728312	31.0	1.0	0.6473477025166882	0.035818344668335	26.0	1.0	0.013510926803666518	0.2463428007920363	34.0	1.0	0.009119271604291818	0.2940493552484603	31.0	1.0	False	False	False	False	False	False
ENSG00000131203	IDO1	Heart	withoutHumans	0.0011391261083410669	0.35258791804263756	35.0	1.0	0.846038733806405	-0.024460945617303942	31.0	1.0	0.724763787752595	-0.02329611202287407	34.0	-1.0	0.3818591109124725	0.10755677001399544	29.0	1.0	0.0017487372980213192	0.33316056348547973	37.0	1.0	0.024947585333522867	0.20973026296399977	34.0	1.0	False	False	False	False	False	False
ENSG00000131435	PDLIM4	Heart	withoutHumans	4.3950425292783e-05	0.49735022982052113	34.0	-1.0	0.6188600836808748	0.010621103857131886	31.0	-1.0	0.22665197483355465	0.042057775415322296	33.0	-1.0	0.2757996039069964	0.1429677952179652	29.0	-1.0	2.1426083302105973e-06	0.5938990522435919	36.0	-1.0	7.625143959916486e-06	0.595389293953871	33.0	-1.0	False	False	False	False	False	False
ENSG00000131495	NDUFA2	Heart	withoutHumans	0.003621472273730138	0.3735021867796904	27.0	-1.0	0.8130619764941953	-0.026655097721815846	24.0	-1.0	0.8713162527858934	-0.03755308613926811	27.0	-1.0	0.3430209118066979	0.15917947665310128	22.0	-1.0	6.096843314204171e-05	0.5538810433905628	30.0	-1.0	0.0037337248084735215	0.39169053890006356	27.0	-1.0	False	False	False	False	False	False
ENSG00000132361	CLUH	Heart	withoutHumans	0.00579325134799055	0.323693858493871	29.0	-1.0	0.6195458695040801	0.013570159373533008	25.0	-1.0	0.6755237131324812	-0.024967912312654494	28.0	1.0	0.3630350582825585	0.14396814405346847	23.0	-1.0	0.0015312768146531616	0.3947678735791219	31.0	-1.0	0.01775803424074923	0.2764496671799125	28.0	-1.0	False	False	False	False	False	False
ENSG00000132382	MYBBP1A	Heart	withoutHumans	0.00014046495544067078	0.5117990975196921	29.0	-1.0	0.705467851147165	-0.00566567626214165	25.0	-1.0	0.3888936600218691	0.01060790810626322	28.0	1.0	0.06624716406668353	0.33658608379370736	23.0	-1.0	4.045787721942242e-05	0.5566624557469255	31.0	-1.0	8.775659970072283e-05	0.5724786017367662	28.0	-1.0	False	False	False	False	False	False
ENSG00000132437	DDC	Heart	withoutHumans	0.001074181822803333	0.35526873210900867	35.0	-1.0	0.7108358221756809	-0.005633810182142485	31.0	-1.0	0.20831557130408307	0.04589422482881578	34.0	1.0	0.5593787171886483	0.05577397187906985	29.0	-1.0	0.018378804895748595	0.2101921639846681	37.0	-1.0	0.34962870042712124	0.029290396099394878	34.0	-1.0	False	False	False	False	False	False
ENSG00000132688	NES	Heart	withoutHumans	0.0003214336846487148	0.40865438620615946	35.0	1.0	0.06206170922237387	0.23411324426089486	31.0	1.0	0.15875424579626105	0.0627029830536584	34.0	1.0	0.02110067123749758	0.35284254143243254	29.0	1.0	0.0003782252830076245	0.40233448997434107	37.0	1.0	0.0004069969172275806	0.43175108132106743	34.0	1.0	False	False	False	False	False	False
ENSG00000132773	TOE1	Heart	withoutHumans	0.0011510971841859866	0.36098014503677056	34.0	-1.0	0.6934437566081324	-0.002815884089049314	31.0	-1.0	0.33287015697675	0.017530206392797232	34.0	-1.0	0.47786546731619933	0.07882984106603075	29.0	-1.0	0.001171611859663806	0.3519832053472671	37.0	-1.0	0.0005925924678688186	0.41458041092813713	34.0	-1.0	False	False	False	False	False	False
ENSG00000132970	WASF3	Heart	withoutHumans	0.0027980602718431515	0.30982212283342236	35.0	1.0	0.23656059177781447	0.11638485427450207	31.0	1.0	0.05459358398069562	0.12887507275075838	34.0	1.0	0.26861567040972034	0.14606131134101563	29.0	1.0	0.004198712476977728	0.2897876024844155	37.0	1.0	0.011008937197877443	0.2594201465867336	34.0	1.0	False	False	False	False	False	False
ENSG00000133067	LGR6	Heart	withoutHumans	0.0032484715472875882	0.318776009161414	33.0	-1.0	0.05453552431616767	0.25974332599094174	29.0	-1.0	0.7034546301773441	-0.023547820384979934	32.0	1.0	0.20829675576641263	0.18452118310866927	27.0	-1.0	0.027542486651915398	0.19691522978821763	35.0	-1.0	0.2059204471025624	0.07203587135853728	32.0	-1.0	False	False	False	False	False	False
ENSG00000133135	RNF128	Heart	withoutHumans	0.0014412075988114923	0.3417891286118825	35.0	-1.0	0.7075815365935554	-0.0051763312086314794	31.0	1.0	0.0745375944431485	0.1097358944477067	34.0	1.0	0.4111920487342073	0.09865137768546661	29.0	-1.0	0.001380483407562235	0.3443872437434814	37.0	-1.0	0.0352572995273798	0.18790372352009332	34.0	-1.0	False	False	False	False	False	False
ENSG00000133606	MKRN1	Heart	withoutHumans	0.006094693923339437	0.3109057179383311	30.0	1.0	0.415499170176507	0.06706118749965606	26.0	1.0	0.024427504323322618	0.20724295853288954	29.0	1.0	0.0938320325537773	0.2921464316564305	24.0	1.0	0.014158541501817227	0.2576221395072762	32.0	1.0	0.006488821750210646	0.33424185734250444	29.0	1.0	False	False	False	False	False	False
ENSG00000133665	DYDC2	Heart	withoutHumans	0.00317628430038985	0.3198807015311249	33.0	1.0	0.029928859667398874	0.30673572903082147	29.0	1.0	0.7012766206476468	-0.023395560724561504	32.0	1.0	0.02388562898422096	0.36797839769122886	27.0	1.0	0.003879334611648723	0.30890021454914385	35.0	1.0	0.02691963943559493	0.21706310254246153	32.0	1.0	False	False	False	False	False	False
ENSG00000133805	AMPD3	Heart	withoutHumans	0.0003039528163869685	0.41115709122594746	35.0	-1.0	0.45074855760121485	0.04623268280003545	31.0	-1.0	0.27578698840055377	0.028798477433761738	34.0	1.0	0.2265706586315793	0.1640449375714319	29.0	-1.0	0.001277760396667239	0.34790015041723465	37.0	-1.0	0.09427101469889154	0.12257643412117458	34.0	-1.0	False	False	False	False	False	False
ENSG00000134548	SPX	Heart	withoutHumans	0.0023979875448746865	0.31731328613484244	35.0	1.0	2.0002999384704878e-07	0.7384577584995908	31.0	1.0	0.07178313754248954	0.11204538521950558	34.0	1.0	0.11568540123448649	0.22606000895776135	29.0	1.0	0.0077244968605716165	0.2582595715034227	37.0	1.0	0.06436698003908463	0.1482110636997016	34.0	1.0	False	False	False	False	False	False
ENSG00000135040	NAA35	Heart	withoutHumans	0.002873012785600619	0.30853268166055003	35.0	-1.0	0.2516260047741245	0.10997631902469895	31.0	-1.0	0.9898113164841096	-0.03123658588731515	34.0	1.0	0.21820539035125572	0.16710163746314066	29.0	-1.0	0.0009139812038327721	0.3638208686329435	37.0	-1.0	0.012943801259518602	0.2495489219273972	34.0	-1.0	False	False	False	False	False	False
ENSG00000135269	TES	Heart	withoutHumans	0.00673454814269592	0.3467304666201083	26.0	1.0	0.8511388493715271	-0.036058924027448924	22.0	1.0	0.29140559985655345	0.03595118557621846	25.0	1.0	0.3694755754736457	0.16428231285402028	20.0	1.0	0.040318062768067216	0.21469338190344445	28.0	1.0	0.01650758426508836	0.3127074998017533	25.0	1.0	False	False	False	False	False	False
ENSG00000135318	NT5E	Heart	withoutHumans	0.00843658812347001	0.31026088203052604	28.0	-1.0	0.5649352931895155	0.02860034826594604	24.0	-1.0	0.8199590173124447	-0.0353809956528599	27.0	-1.0	0.41815881160105806	0.12975979874607346	22.0	-1.0	0.0062735527382508155	0.3254679915340216	30.0	-1.0	0.01937946212535764	0.2797825507214645	27.0	-1.0	False	False	False	False	False	False
ENSG00000135346	CGA	Heart	withoutHumans	0.0029964751674664124	0.3064128462435688	35.0	1.0	0.4188077683585021	0.05457560510206039	31.0	1.0	0.7827518076555411	-0.02614135004954865	34.0	1.0	0.002546021412746228	0.4687597730822146	29.0	1.0	0.0008148957845008738	0.3690024999943974	37.0	1.0	0.0071107294017900315	0.2844973812357686	34.0	1.0	False	False	False	False	False	False
ENSG00000135617	PRADC1	Heart	withoutHumans	9.925038110883289e-05	0.4562855191637468	35.0	1.0	0.12349107421438985	0.17832626371093063	31.0	1.0	0.0010981348136815522	0.34468259701849635	34.0	1.0	0.30837296273304154	0.13118688418378166	29.0	1.0	0.0038850624927786077	0.2938421717433115	37.0	1.0	0.0003464311418635223	0.43890085581139937	34.0	1.0	False	False	False	False	False	False
ENSG00000135744	AGT	Heart	withoutHumans	1.1396257531691628e-08	0.7238571418284636	34.0	1.0	0.0030757296655221996	0.4229137890849767	31.0	1.0	0.1356098191704861	0.07487491450834094	33.0	1.0	0.02044505855012531	0.35474334146787656	29.0	1.0	1.5582075881846856e-08	0.713017954074666	36.0	1.0	1.4949457641093136e-05	0.5736785540054976	33.0	1.0	False	False	False	False	False	False
ENSG00000136143	SUCLA2	Heart	withoutHumans	0.00018603822706851544	0.4748763128820822	31.0	-1.0	0.770785815089786	-0.016622556372258845	28.0	-1.0	0.7276976929617013	-0.02584337145137794	31.0	1.0	0.05031042238731117	0.3247113309815244	26.0	-1.0	1.809103112942095e-05	0.5488683391337588	34.0	-1.0	0.004237517449972491	0.34034912782119386	31.0	-1.0	False	False	False	False	False	False
ENSG00000136425	CIB2	Heart	withoutHumans	1.8620567334496224e-05	0.5175641554386039	35.0	1.0	0.17706832258499897	0.14516417186284558	31.0	1.0	0.1438642222535123	0.0688685295171102	34.0	1.0	0.15142747429268955	0.20193006824537685	29.0	1.0	0.001017364570795236	0.3585360232789553	37.0	1.0	0.0013456815309578025	0.37403124165640955	34.0	1.0	False	False	False	False	False	False
ENSG00000136436	CALCOCO2	Heart	withoutHumans	0.0006760642947668116	0.38560806797570624	34.0	1.0	0.34068124283050194	0.07793364306429462	31.0	1.0	0.6120481887913193	-0.015880050381396282	34.0	-1.0	0.4000935891065341	0.10215511833400759	29.0	1.0	0.02396051504317272	0.1945763893116076	37.0	1.0	0.25745970280423514	0.05143430981242725	34.0	1.0	False	False	False	False	False	False
ENSG00000136950	ARPC5L	Heart	withoutHumans	0.0010294615081279652	0.40681238698336386	30.0	-1.0	0.24740315014666245	0.12908440550237965	27.0	-1.0	0.9712113714001361	-0.03559124437752059	30.0	-1.0	0.09495677324122756	0.2799720737220788	25.0	-1.0	0.0005330254280185999	0.4256625752202903	33.0	-1.0	0.011762651111327599	0.286805247288475	30.0	-1.0	False	False	False	False	False	False
ENSG00000137343	ATAT1	Heart	withoutHumans	0.0036190929993803016	0.32181558381487785	32.0	-1.0	0.3085008428857067	0.09840228095751968	28.0	-1.0	0.0007231346583482234	0.39397138805298115	31.0	-1.0	0.1573567354401916	0.22092037413168109	26.0	-1.0	0.0009313524194162553	0.38964257468982644	34.0	-1.0	2.1917204993481462e-07	0.7196074662847036	31.0	-1.0	False	False	False	False	False	False
ENSG00000137478	FCHSD2	Heart	withoutHumans	0.000532037604168831	0.3869861408322598	35.0	1.0	0.2682083305995485	0.10309737143075892	31.0	1.0	0.018819050987919195	0.19262199740992636	34.0	1.0	0.2647400500954523	0.14772242170831051	29.0	1.0	0.010236109475739535	0.2429107780864299	37.0	1.0	0.00033710246439144586	0.4401636933644476	34.0	1.0	False	False	False	False	False	False
ENSG00000137496	IL18BP	Heart	withoutHumans	0.003277958466763064	0.35667040126983407	29.0	-1.0	0.5631773988660211	0.027678620730434034	25.0	-1.0	0.5059081029132506	-0.007329354078759787	28.0	1.0	0.35056100902644355	0.14904662696140947	23.0	-1.0	0.033837181594167806	0.20670331710065637	31.0	-1.0	0.09429049571013647	0.14934735383941133	28.0	-1.0	False	False	False	False	False	False
ENSG00000137960	GIPC2	Heart	withoutHumans	0.0002918692023269203	0.44379141507456765	32.0	-1.0	0.6585198282821203	0.003938956729738208	28.0	-1.0	0.3064979942711453	0.024858567388190034	31.0	-1.0	0.17951221016494862	0.20764707318314868	26.0	-1.0	0.001433895379158443	0.36836645212841357	34.0	-1.0	0.004032007189126386	0.34322768230041156	31.0	-1.0	False	False	False	False	False	False
ENSG00000138594	TMOD3	Heart	withoutHumans	0.002976424525588837	0.3850421996391785	27.0	-1.0	0.6569634365487392	0.005674915399989322	23.0	-1.0	0.3051756104838978	0.030685883317625562	26.0	1.0	0.202788842131542	0.24070501169228276	21.0	-1.0	0.0018591045095187528	0.4067363118798418	29.0	-1.0	0.02571367834575447	0.2684324354459535	26.0	-1.0	False	False	False	False	False	False
ENSG00000138623	SEMA7A	Heart	withoutHumans	0.0033359097625183503	0.32613856641258154	32.0	-1.0	0.6848691981935948	-0.001424618797823296	29.0	-1.0	0.3829943960038392	0.010363066700997736	31.0	1.0	0.2162592860444077	0.18059067101445814	27.0	-1.0	0.0005931249070725719	0.41081747341419494	34.0	-1.0	0.032610742309711116	0.21093044066109556	31.0	-1.0	False	False	False	False	False	False
ENSG00000138741	TRPC3	Heart	withoutHumans	0.001540666085677635	0.33863767555407487	35.0	-1.0	0.25571683494811315	0.10822220355789425	31.0	-1.0	0.9930383666167747	-0.031243383831305982	34.0	1.0	0.3415008144457775	0.11989052583300974	29.0	-1.0	0.0023163146615596993	0.3196370601275711	37.0	-1.0	0.017752105184816954	0.23036212142155987	34.0	-1.0	False	False	False	False	False	False
ENSG00000139044	B4GALNT3	Heart	withoutHumans	0.00046273217910266276	0.39298526019295255	35.0	1.0	0.1269643224398781	0.17583147289427992	31.0	1.0	0.07202184892071667	0.11183546493540164	34.0	1.0	0.03890449623558216	0.313046906272306	29.0	1.0	0.006818451638032596	0.2649468264946617	37.0	1.0	0.0037158963661194215	0.3208257683563289	34.0	1.0	False	False	False	False	False	False
ENSG00000139112	GABARAPL1	Heart	withoutHumans	9.494594003982327e-07	0.8411259269643887	19.0	1.0	0.46813750904100215	0.08302933290398729	17.0	1.0	0.5660155497609934	-0.02269070331201739	18.0	1.0	0.6449040150508937	0.060012922232570265	17.0	1.0	0.0004576241074292717	0.6070729773528442	21.0	1.0	0.0011087033648197833	0.625680459399852	18.0	1.0	False	False	False	False	False	False
ENSG00000139180	NDUFA9	Heart	withoutHumans	0.004919877660853452	0.34378986319596394	28.0	-1.0	0.46962663149696404	0.055558976611846944	24.0	-1.0	0.11713089178939586	0.10398044086336844	27.0	1.0	0.3331392644436849	0.16317242185371805	22.0	-1.0	0.00026811028705953186	0.49181140240164956	30.0	-1.0	0.03926060602162735	0.22661233644267476	27.0	-1.0	False	False	False	False	False	False
ENSG00000139182	CLSTN3	Heart	withoutHumans	3.932890291817149e-05	0.49074510236455005	35.0	1.0	0.5033508213836184	0.03400463610330673	31.0	1.0	0.777248178622589	-0.02589975138147671	34.0	1.0	0.3784914926496154	0.10863854670045558	29.0	1.0	0.007290596967966602	0.2614149003683578	37.0	1.0	0.00249911339829813	0.3422707209739916	34.0	1.0	False	False	False	False	False	False
ENSG00000139190	VAMP1	Heart	withoutHumans	0.006164352261431188	0.31984573636432057	29.0	-1.0	0.6352728076516005	0.00989857183339049	25.0	-1.0	0.5317076987819775	-0.010549882143497946	28.0	1.0	0.5796189580595646	0.06577724145972519	23.0	-1.0	0.056839528227146274	0.1692119926817891	31.0	-1.0	0.2080689192397089	0.0820926098711503	28.0	-1.0	True	False	False	False	False	False
ENSG00000139725	RHOF	Heart	withoutHumans	0.0037701432913407103	0.32870521718997103	31.0	1.0	0.07847378842545917	0.2376994181414558	28.0	1.0	0.6709231495974636	-0.02212167486990646	31.0	-1.0	0.003931194438776295	0.4877111635874316	26.0	1.0	0.008455457227061208	0.2740598746698589	34.0	1.0	0.19249639232936633	0.07978659362992135	31.0	1.0	False	False	False	False	False	False
ENSG00000139726	DENR	Heart	withoutHumans	0.003839365396917338	0.3276116749511139	31.0	-1.0	0.4140637098705391	0.060050564736016776	29.0	-1.0	0.6512039652984422	-0.02065900496087192	31.0	-1.0	0.5650022084593537	0.05838617374725952	27.0	-1.0	0.01862417946742949	0.22691129065523818	34.0	-1.0	0.007106019601458144	0.30938495631506047	31.0	-1.0	False	False	False	False	False	False
ENSG00000139899	CBLN3	Heart	withoutHumans	0.005333740235310749	0.3188381890957347	30.0	1.0	0.9139615287472374	-0.037353305295047434	26.0	-1.0	0.7952495599235205	-0.031574440571810136	29.0	-1.0	0.9523884539407953	-0.038384708884488195	26.0	-1.0	0.0008184954870635522	0.4161772798351825	32.0	1.0	0.0316413212360143	0.22703709546979123	29.0	1.0	False	False	False	False	False	False
ENSG00000140795	MYLK3	Heart	withoutHumans	0.00023556115182623205	0.43174661258454006	34.0	-1.0	0.2257216278381115	0.12549475928640885	30.0	-1.0	0.7273387728934406	-0.024179193713384395	33.0	1.0	0.08839816752851991	0.25764809555030477	28.0	-1.0	2.5497482102826807e-05	0.5155638108112787	36.0	-1.0	0.013272937953786807	0.25500234543747	33.0	-1.0	False	False	False	False	False	False
ENSG00000140876	NUDT7	Heart	withoutHumans	0.0017246850519897258	0.4034779314051741	28.0	-1.0	0.7210691743941634	-0.009334420831763834	24.0	-1.0	0.36359301906258656	0.016118947815893403	27.0	1.0	0.0055174856595093715	0.5344405143887407	22.0	-1.0	0.00019246187027444303	0.5063671132386944	30.0	-1.0	0.00019091667708489058	0.5532202547043563	27.0	-1.0	False	False	False	False	False	False
ENSG00000140990	NDUFB10	Heart	withoutHumans	0.0039028771032605515	0.31765736428304103	32.0	-1.0	0.13347078244433055	0.18974760025508242	28.0	-1.0	0.18614082629898557	0.05831944946596024	31.0	-1.0	0.8594221966282958	-0.02187798286997955	26.0	-1.0	0.003318364865608654	0.32530980949062394	34.0	-1.0	0.01757116154572608	0.2520366352710849	31.0	-1.0	False	False	False	False	False	False
ENSG00000141034	GID4	Heart	withoutHumans	0.0007414882869062441	0.39093585924254726	33.0	-1.0	0.36135020342551855	0.07678444327170819	29.0	-1.0	0.1282294961328818	0.08106529418007768	32.0	-1.0	0.06766402809843017	0.26998158759876	29.0	-1.0	5.779492905059926e-05	0.49682505255970655	35.0	-1.0	7.873587458423084e-05	0.5249240664870658	32.0	-1.0	False	False	False	False	False	False
ENSG00000141098	GFOD2	Heart	withoutHumans	0.0009277315966186422	0.3903456873942265	32.0	1.0	0.20892125353570007	0.14329487418879971	28.0	1.0	0.5223333531155928	-0.008533486003115875	31.0	1.0	0.8189523863029035	-0.01259914212427704	26.0	1.0	0.0018389660696232675	0.3560322777025413	34.0	1.0	0.015483743217576128	0.2605531662093772	31.0	1.0	False	False	False	False	False	False
ENSG00000141179	PCTP	Heart	withoutHumans	0.0008101693820094862	0.39696027991291716	32.0	1.0	0.04161233201738522	0.2908701191707158	28.0	1.0	0.06345101691246972	0.1314134199837278	31.0	1.0	0.09633790699276924	0.26840327441323664	26.0	1.0	0.028550469404703516	0.2001769411730786	34.0	1.0	0.0030272429340422887	0.3595826489184827	31.0	1.0	False	False	False	False	False	False
ENSG00000141425	RPRD1A	Heart	withoutHumans	0.0023992427602478124	0.32551010762567056	34.0	1.0	0.6674721023611626	0.001652608701558811	31.0	1.0	0.009782056288282909	0.23642203481992552	33.0	1.0	0.5332178248246956	0.062486506599456426	29.0	1.0	0.008104240214489347	0.262324613626033	36.0	1.0	8.351636988873835e-05	0.5107107757883622	33.0	1.0	False	False	False	False	False	False
ENSG00000141469	SLC14A1	Heart	withoutHumans	0.0038187630960916353	0.37020353611890966	27.0	1.0	0.8513297232789153	-0.03444866467477414	23.0	1.0	0.009082899372987374	0.30066550501256506	26.0	-1.0	0.03897210566258662	0.41599479980653087	21.0	1.0	0.0010259012328671206	0.43861749002383654	29.0	1.0	0.0008936530448786446	0.48922640405754925	26.0	1.0	False	False	False	False	False	False
ENSG00000141504	SAT2	Heart	withoutHumans	0.002543784469094893	0.31444828704916394	35.0	1.0	0.8755536418727735	-0.02762057674995977	31.0	-1.0	0.7770493392043735	-0.025890629749473426	34.0	-1.0	0.23673335969554055	0.1595421557534178	29.0	1.0	0.00032946709996297795	0.4081998073526386	37.0	1.0	0.0007279288677990732	0.40482618213114174	34.0	1.0	False	False	False	False	False	False
ENSG00000141510	TP53	Heart	withoutHumans	0.019153689507552314	0.3503727363351419	20.0	-1.0	0.7484191572937527	-0.020723342391409272	17.0	1.0	0.09932445514562707	0.16027561572599536	20.0	1.0	0.45895484824727595	0.1729866305830352	15.0	-1.0	0.007060845702340306	0.40196477568496547	23.0	-1.0	0.008416899191783955	0.43964957723412723	20.0	-1.0	False	False	False	False	False	False
ENSG00000141639	MAPK4	Heart	withoutHumans	0.0008052453455555929	0.3775803113196302	34.0	1.0	0.9620192194182134	-0.03373732188237488	31.0	1.0	0.8347321623549399	-0.029122233592870472	33.0	1.0	0.05994771447211398	0.2798342140488511	29.0	1.0	0.024250546378470423	0.19894372597665932	36.0	1.0	0.0009489515145795169	0.40090761234524164	33.0	1.0	False	False	False	False	False	False
ENSG00000141837	CACNA1A	Heart	withoutHumans	0.00045164664693184793	0.4137010667347377	33.0	-1.0	0.27460695701592963	0.10792016872902155	29.0	-1.0	0.9860185873987638	-0.03330525786283989	32.0	-1.0	0.2742680836364593	0.1544748122967292	27.0	-1.0	0.007680153551002581	0.27216971051901284	35.0	-1.0	0.012821137347481222	0.26471048152369125	32.0	-1.0	False	False	False	False	False	False
ENSG00000142002	DPP9	Heart	withoutHumans	0.005801047884627704	0.30476817603158857	31.0	-1.0	0.40842117916140613	0.061952181384124616	29.0	-1.0	0.31028018924024864	0.024048698791600875	31.0	-1.0	0.6850325846858438	0.023988923136755713	27.0	-1.0	0.007330802483681148	0.28216043679943903	34.0	-1.0	0.03198482091336886	0.21222049020032696	31.0	-1.0	False	False	False	False	False	False
ENSG00000142186	SCYL1	Heart	withoutHumans	0.0011900867168146815	0.43593254247941315	27.0	-1.0	0.032871457287809186	0.3693936904239111	23.0	-1.0	0.9385090111263631	-0.04103606999924758	26.0	1.0	0.17794676067070278	0.2573734382964499	21.0	-1.0	0.0014821393535564688	0.4190399104329624	29.0	-1.0	0.04151158477355009	0.2304017237451339	26.0	-1.0	False	False	False	False	False	False
ENSG00000142227	EMP3	Heart	withoutHumans	0.007302520347743048	0.30948642092741896	29.0	-1.0	0.26498437822989074	0.1306573100374825	25.0	-1.0	0.9187253231727115	-0.03747411181571292	28.0	-1.0	0.7028941024479772	0.02336990423988672	23.0	-1.0	0.04230343436900658	0.19088801457558302	31.0	-1.0	0.1912857103086231	0.08945845919095619	28.0	-1.0	False	False	False	False	False	False
ENSG00000142661	MYOM3	Heart	withoutHumans	2.4132485453534663e-06	0.5820207563268236	35.0	1.0	0.2485178536452949	0.11140230659030181	31.0	1.0	0.01639139442485653	0.20051146974435974	34.0	1.0	0.11165730084839884	0.2290485236211649	29.0	1.0	8.998616270490317e-05	0.46049200388640266	37.0	1.0	2.8831597545682496e-05	0.5391578597992007	34.0	1.0	False	False	False	False	False	False
ENSG00000143013	LMO4	Heart	withoutHumans	0.0015065505516730973	0.3573826495780966	33.0	-1.0	0.31301008273350245	0.09327198096841383	29.0	-1.0	0.526126828826715	-0.008679155591720278	32.0	1.0	0.2099990733881493	0.18364016954793883	27.0	-1.0	3.563870742642468e-05	0.5147575919385663	35.0	-1.0	0.026470189569193708	0.21825335143194158	32.0	-1.0	False	False	False	False	False	False
ENSG00000143093	STRIP1	Heart	withoutHumans	0.0013247626136798363	0.34568110476101177	35.0	-1.0	0.1919393643252288	0.1373192129357781	31.0	-1.0	0.9730799359490571	-0.03115582257850713	34.0	1.0	0.10124839139576544	0.23792617137644156	29.0	-1.0	0.0019431147251103074	0.3281819004424049	37.0	-1.0	0.015311961326997034	0.2396157049105011	34.0	-1.0	False	False	False	False	False	False
ENSG00000143158	MPC2	Heart	withoutHumans	0.0015472433325454875	0.3470737136351676	34.0	-1.0	0.6806345114554606	-0.0007435125380312879	30.0	-1.0	0.7441001751454295	-0.025073716810876556	33.0	-1.0	0.28829106178589753	0.1436341642751533	28.0	-1.0	0.0005694597313172164	0.3937056592620627	36.0	-1.0	0.004569465219679973	0.3177873289421336	33.0	-1.0	False	False	False	False	False	False
ENSG00000143258	USP21	Heart	withoutHumans	0.0011022599238391456	0.36296280945520454	34.0	-1.0	0.7398749328413993	-0.010287760798666001	31.0	-1.0	0.9066937594153346	-0.03021581721840838	34.0	1.0	0.09460974193445508	0.24351440564720062	29.0	-1.0	0.0003477046488577968	0.40594321175979475	37.0	-1.0	0.0017239045410438985	0.36156363673485914	34.0	-1.0	False	False	False	False	False	False
ENSG00000143318	CASQ1	Heart	withoutHumans	2.285088314821466e-07	0.6451980767054755	35.0	-1.0	0.13711558563023127	0.16895641275213524	31.0	-1.0	0.16053240173366085	0.062002228007424054	34.0	-1.0	0.047642428153942235	0.29803629325381864	29.0	-1.0	2.0281629011922448e-05	0.5127526791544887	37.0	-1.0	2.2696704252024157e-05	0.5476694002105389	34.0	-1.0	False	False	False	False	False	False
ENSG00000143443	C1orf56	Heart	withoutHumans	1.1521047051448035e-05	0.5341003680960392	35.0	1.0	0.321119903364618	0.08450887898620951	31.0	1.0	0.9968097353366515	-0.031248248810935353	34.0	-1.0	0.016447552119911342	0.36833213372464013	29.0	1.0	4.6677506967306107e-07	0.6248519106481722	37.0	1.0	0.0002552419944848961	0.4526896336337185	34.0	1.0	False	False	False	False	False	False
ENSG00000143742	SRP9	Heart	withoutHumans	0.0005038616369280214	0.3893595653678815	35.0	1.0	0.9590890082751158	-0.03360034116303057	31.0	-1.0	0.08072391128010069	0.10467653221508988	34.0	1.0	0.2672335656316153	0.1465902163230951	29.0	1.0	0.0004166627264212489	0.39809976520612933	37.0	1.0	4.806255060918752e-07	0.6633715632063442	34.0	1.0	False	False	False	False	False	False
ENSG00000143942	CHAC2	Heart	withoutHumans	0.0020819300565300793	0.34127909816103674	33.0	-1.0	0.16375851613705442	0.16282173294801827	29.0	-1.0	0.5657941831379364	-0.012765790341840555	32.0	-1.0	0.2054269263545467	0.18594424949032107	27.0	-1.0	0.0003358087345133583	0.4261910054699536	35.0	-1.0	0.005159202177382111	0.31940899683865065	32.0	-1.0	False	False	False	False	False	False
ENSG00000144118	RALB	Heart	withoutHumans	2.7586781692793705e-05	0.5036049080287812	35.0	1.0	0.17807030314131572	0.14458303597081235	31.0	1.0	0.21482718406535942	0.04398905702538802	34.0	1.0	0.17085158035081952	0.1909711417757406	29.0	1.0	5.659271147654013e-06	0.5534674744297157	37.0	1.0	6.064014907602427e-05	0.5118199140413924	34.0	1.0	False	False	False	False	False	False
ENSG00000144401	METTL21A	Heart	withoutHumans	0.002084007558622375	0.3324248276811781	34.0	1.0	0.1618922886776355	0.15336381186193082	31.0	1.0	0.00859807171454694	0.2370487789609026	34.0	1.0	0.011417178871828505	0.39034773014416346	29.0	1.0	0.0031287015764573417	0.3047587543075232	37.0	1.0	0.0005179448343952869	0.42072403798185876	34.0	1.0	False	False	False	False	False	False
ENSG00000144451	SPAG16	Heart	withoutHumans	5.661717536922944e-06	0.5563969992977675	35.0	1.0	0.8505840482417719	-0.025001064378001203	31.0	1.0	0.6867764226971999	-0.021098403152699285	34.0	-1.0	0.013196862124420292	0.3816824552703182	29.0	1.0	1.0592883770843684e-07	0.6610149313468839	37.0	1.0	0.00014485772972696687	0.47738963230568465	34.0	1.0	False	False	False	False	False	False
ENSG00000144711	IQSEC1	Heart	withoutHumans	0.0008010750972359373	0.37779723895710227	34.0	-1.0	0.4568958226584353	0.0449555749631978	31.0	-1.0	0.6386984491299262	-0.01845383909807885	33.0	1.0	0.5184660434481383	0.06683360147321604	29.0	-1.0	0.002449279104838223	0.3245970791261089	36.0	-1.0	0.041217559062353124	0.18302829365637496	33.0	-1.0	False	False	False	False	False	False
ENSG00000144736	SHQ1	Heart	withoutHumans	6.998914345574336e-05	0.46983605926519645	35.0	1.0	0.8528121328995777	-0.025330507799176782	31.0	1.0	0.6102816824491262	-0.015732522764013934	34.0	-1.0	0.46321629839440187	0.08321623998424788	29.0	1.0	1.2123801016071532e-05	0.5295466472239417	37.0	1.0	0.0018695634360232766	0.357221521177402	34.0	1.0	False	False	False	False	False	False
ENSG00000144791	LIMD1	Heart	withoutHumans	0.0011681351715616983	0.37935157443589085	32.0	-1.0	0.56969046943348	0.021976307967934927	29.0	-1.0	0.7835771030975058	-0.02886638469632108	31.0	1.0	0.5010123661667025	0.07776363183261514	27.0	-1.0	0.002575849886573005	0.3386234023427517	34.0	-1.0	0.022523759767871722	0.23590908380292108	31.0	-1.0	False	False	False	False	False	False
ENSG00000144837	PLA1A	Heart	withoutHumans	0.00015011408570170592	0.44002860085719187	35.0	-1.0	0.2859762141619267	0.09649859575851205	31.0	-1.0	0.24930292892901038	0.03493286192784428	34.0	-1.0	0.046470274493874024	0.3000770585732684	29.0	-1.0	0.0021303492383385907	0.3237688523703014	37.0	-1.0	0.003755051265932681	0.32022522567114786	34.0	-1.0	False	False	False	False	False	False
ENSG00000145050	MANF	Heart	withoutHumans	0.0019630247593902545	0.384683465855844	29.0	-1.0	0.30934239000225544	0.11062192534985349	25.0	-1.0	0.8666757216553679	-0.03595262683111655	28.0	1.0	0.6369611566389963	0.04522173934359097	23.0	-1.0	0.00734448149332115	0.30667099015917465	31.0	-1.0	0.03365680415943366	0.23036450634588268	28.0	-1.0	False	False	False	False	False	False
ENSG00000145358	DDIT4L	Heart	withoutHumans	0.002681523035102176	0.32856345848457447	33.0	-1.0	0.963193553742012	-0.036295389721859195	29.0	-1.0	0.03822444492606025	0.16011025712921578	32.0	-1.0	0.27200896502936794	0.15554935824402838	27.0	-1.0	0.0001245132530599569	0.4677073839098378	35.0	-1.0	5.701964619666989e-06	0.6170514389147901	32.0	-1.0	False	False	False	False	False	False
ENSG00000145725	PPIP5K2	Heart	withoutHumans	0.0018248183384822491	0.33035107419305265	35.0	-1.0	0.4441803086682683	0.047830792302163694	31.0	-1.0	0.8452303191013958	-0.028565416192798176	34.0	-1.0	0.080589808518715	0.25601077946866246	29.0	-1.0	0.00016126271337478496	0.43735814159077413	37.0	-1.0	0.013000524602559784	0.24930303385703223	34.0	-1.0	False	False	False	False	False	False
ENSG00000145861	C1QTNF2	Heart	withoutHumans	7.5771127152322364e-06	0.5474616787238654	35.0	-1.0	0.32840762051371863	0.08232023456532755	31.0	-1.0	0.8417752352033903	-0.028451315228811502	34.0	-1.0	0.3050294881092246	0.1325155858189625	29.0	-1.0	0.0006707259877197521	0.3775870651767529	37.0	-1.0	0.023330075245483604	0.21380074126337267	34.0	-1.0	False	False	False	False	False	False
ENSG00000145911	N4BP3	Heart	withoutHumans	0.0038057638831026142	0.34808466494657353	29.0	-1.0	0.3110316150932022	0.10995019421474161	25.0	-1.0	0.7962458897779466	-0.03283004857425831	28.0	-1.0	0.08921917885797086	0.30891771471523377	23.0	-1.0	3.844711922262553e-05	0.5585437020572173	31.0	-1.0	0.013708813442761729	0.294601520611134	28.0	-1.0	False	False	False	False	False	False
ENSG00000146416	AIG1	Heart	withoutHumans	0.0016672839272454533	0.3348711698020673	35.0	1.0	0.30217774267396585	0.09049510256136506	31.0	1.0	0.03268798024664378	0.16003156457381928	34.0	1.0	0.15225210511391224	0.2014787398746264	29.0	1.0	0.06594596448990153	0.13254838553627368	37.0	1.0	0.006656331254467027	0.28831976951847593	34.0	1.0	False	False	False	False	False	False
ENSG00000146700	SSC4D	Heart	withoutHumans	0.0014264473767958558	0.34225011197875055	35.0	-1.0	0.4272481622120756	0.05241197150841548	31.0	-1.0	0.2417757376453067	0.036771574054138334	34.0	1.0	0.46392522114427254	0.08302904890594986	29.0	-1.0	0.05535083232237012	0.1435122297323378	37.0	-1.0	0.45456437835542346	0.010746626872084275	34.0	-1.0	True	False	False	False	False	False
ENSG00000146729	NIPSNAP2	Heart	withoutHumans	0.001671851866515578	0.33473831350678096	35.0	-1.0	0.7045466676825356	-0.004627888033148508	31.0	-1.0	0.2571476714144768	0.03303774792799008	34.0	1.0	0.07593855077234611	0.26095598564148215	29.0	-1.0	0.0001206612039461047	0.4492431728751016	37.0	-1.0	0.011716793653590851	0.2557345982093917	34.0	-1.0	False	False	False	False	False	False
ENSG00000147592	LACTB2	Heart	withoutHumans	0.002380922596576634	0.3176697847528511	35.0	-1.0	0.42635815078464284	0.052704903719582585	31.0	-1.0	0.46849980389972196	-0.0020488655324240046	34.0	-1.0	0.2138052486611928	0.16899799136563187	29.0	-1.0	0.0003451549910186962	0.40625663177379145	37.0	-1.0	0.007553664014912053	0.28105363342544865	34.0	-1.0	False	False	False	False	False	False
ENSG00000147799	ARHGAP39	Heart	withoutHumans	0.0004014296126377538	0.4086989500934194	34.0	-1.0	0.8454799977669496	-0.024399792430270573	31.0	-1.0	0.7699341893882978	-0.026377897759734426	33.0	1.0	0.591160092095877	0.0475422497228607	29.0	-1.0	0.0027980001995568694	0.31797945814710193	36.0	-1.0	0.004481457549963161	0.319010879799729	33.0	-1.0	False	False	False	False	False	False
ENSG00000148090	AUH	Heart	withoutHumans	0.0011629899411367084	0.351609347996368	35.0	-1.0	0.12349107421438985	0.17833370182811203	31.0	-1.0	0.8647550715791009	-0.029179416511673884	34.0	1.0	0.007355389486434884	0.41515358600584773	29.0	-1.0	0.00010713396945066339	0.4539368546873449	37.0	-1.0	0.03635668126862477	0.18593814633857375	34.0	-1.0	False	False	False	False	False	False
ENSG00000148175	STOM	Heart	withoutHumans	0.003103491344033258	0.31264526191981257	34.0	1.0	0.6038672109383758	0.01389362695827523	30.0	1.0	0.12546942575505585	0.07988541052059017	33.0	1.0	0.25262606580711094	0.15842429040878303	28.0	1.0	0.0048272770628482705	0.2897975502361839	36.0	1.0	0.0005147929725124312	0.43129176920431433	33.0	1.0	False	False	False	False	False	False
ENSG00000148300	REXO4	Heart	withoutHumans	0.00540326982204	0.30013310587579145	32.0	-1.0	0.39282066301788954	0.06665234901587735	29.0	-1.0	0.09669724644273625	0.10300306342618026	31.0	1.0	0.23836721090657448	0.170835199179042	27.0	-1.0	0.024156484505453085	0.21046655736787045	34.0	-1.0	0.3911469770884617	0.023654753494514513	31.0	-1.0	False	False	False	False	False	False
ENSG00000148308	GTF3C5	Heart	withoutHumans	0.003750326438601753	0.31119049438098034	33.0	1.0	0.07890324031120702	0.2292983155253694	29.0	1.0	0.04002989810952258	0.1572026545463706	32.0	1.0	0.010652202676400015	0.41829670125482254	27.0	1.0	0.009991552817459783	0.25723272959246724	35.0	1.0	0.000964282855267733	0.41044597539273453	32.0	1.0	False	False	False	False	False	False
ENSG00000148459	PDSS1	Heart	withoutHumans	0.0027755326895978006	0.31831598069999456	34.0	-1.0	0.9867605073721416	-0.035597023527942806	30.0	1.0	0.06186888443632674	0.12489505626408215	33.0	1.0	0.23469122555538072	0.16607412056142878	28.0	-1.0	3.720369460309317e-05	0.5026922318712925	36.0	-1.0	0.026065827556919424	0.2128690535358101	33.0	-1.0	False	False	False	False	False	False
ENSG00000148824	MTG1	Heart	withoutHumans	0.0009449919015380127	0.4617001928849478	26.0	-1.0	0.44782056654982993	0.0686753146199679	22.0	-1.0	0.662477709069125	-0.026922688129288108	25.0	1.0	0.14863664202327612	0.29230136129506634	20.0	-1.0	0.0013280095591370765	0.43733931844188245	28.0	-1.0	0.0005384037354017301	0.5322938514278381	25.0	-1.0	False	False	False	False	False	False
ENSG00000149809	TM7SF2	Heart	withoutHumans	0.0001854771304762828	0.4316993276610682	35.0	1.0	0.7702121632805555	-0.014868567570167857	31.0	1.0	0.06022646160234489	0.12286962243745436	34.0	1.0	0.3769229466259287	0.10922414975784833	29.0	1.0	0.0013222788597870027	0.34645426841795846	37.0	1.0	7.916050493756152e-05	0.5017460723599863	34.0	1.0	False	False	False	False	False	False
ENSG00000149926	FAM57B	Heart	withoutHumans	0.0011723021292294883	0.4003350761928881	30.0	-1.0	0.4105089790163304	0.06599142649236067	27.0	-1.0	0.12712684658929055	0.0905766756337476	29.0	1.0	0.3554264554441163	0.13477084843927367	25.0	-1.0	0.03802973275823947	0.19226961381857566	32.0	-1.0	0.4657592255125492	0.011084760561362983	29.0	-1.0	False	False	False	False	False	False
ENSG00000150540	HNMT	Heart	withoutHumans	1.3386379599374166e-05	0.5400103561617076	34.0	1.0	0.5137555013252065	0.032823309118278465	30.0	1.0	0.7601223464626173	-0.025908999214632633	33.0	1.0	0.27240542181620436	0.1496328065187179	28.0	1.0	0.03851573881991534	0.17056214481645682	36.0	1.0	0.012249738729929242	0.2600013585162908	33.0	1.0	False	False	False	False	False	False
ENSG00000150756	ATPSCKMT	Heart	withoutHumans	0.00029105570032765294	0.4129805994204625	35.0	-1.0	0.7877768237718102	-0.017235948372567478	31.0	-1.0	0.34360862161120953	0.01562077841445686	34.0	-1.0	0.4555568633772362	0.08564581207911526	29.0	-1.0	0.000680388096165577	0.376910178506641	37.0	-1.0	0.0005205636751781962	0.42045943926311635	34.0	-1.0	False	False	False	False	False	False
ENSG00000150779	TIMM8B	Heart	withoutHumans	0.00046455775757622516	0.4576356264550453	29.0	-1.0	0.21230683959426486	0.14698377021425912	27.0	-1.0	0.014085618396879699	0.24359991681211712	29.0	-1.0	0.21717828155661828	0.19448150101602246	25.0	-1.0	0.0006492953413921469	0.42727146907392244	32.0	-1.0	0.0005215490682379106	0.47701615635711825	29.0	-1.0	False	False	False	False	False	False
ENSG00000151376	ME3	Heart	withoutHumans	0.000687318392355045	0.39444432733400514	33.0	-1.0	0.7508868596683378	-0.012772965522583002	29.0	-1.0	0.4215141011324865	0.004048130697769992	32.0	1.0	0.6775849813014778	0.026030426572643095	27.0	-1.0	0.0003750941596671206	0.42126338013040543	35.0	-1.0	0.02924838191516796	0.2115821840483686	32.0	-1.0	False	False	False	False	False	False
ENSG00000151498	ACAD8	Heart	withoutHumans	0.0004354423729622896	0.43689825781184743	31.0	-1.0	0.1267616001095334	0.20173396035974334	27.0	-1.0	0.1706503790897964	0.0664734768961136	30.0	-1.0	0.008541897366468315	0.45925587216637975	25.0	-1.0	4.145935697935674e-05	0.5314611592061905	33.0	-1.0	0.0005863742599870794	0.4589367148644584	30.0	-1.0	False	False	False	False	False	False
ENSG00000152256	PDK1	Heart	withoutHumans	9.2488987817448e-06	0.6151067941436053	29.0	-1.0	0.3626864623495926	0.089529663308754	25.0	-1.0	0.16774799199502427	0.07289617081580357	28.0	1.0	0.024636736975301717	0.41977202261884583	23.0	-1.0	6.637915119635349e-07	0.6856197242173605	31.0	-1.0	0.0021524880971390266	0.41257918613566524	28.0	-1.0	False	False	False	False	False	False
ENSG00000153132	CLGN	Heart	withoutHumans	0.0002566867104255753	0.4181555995082705	35.0	1.0	0.5869798442225387	0.017002033814672357	31.0	1.0	0.3154167527702975	0.020720350417144595	34.0	1.0	0.000683103590739695	0.5272434598489748	29.0	1.0	0.00023802409674109087	0.42173213267401044	37.0	1.0	0.0015187957268842014	0.3680234109974707	34.0	1.0	False	False	False	False	False	False
ENSG00000153291	SLC25A27	Heart	withoutHumans	0.0008152718425119764	0.3678397560501817	35.0	1.0	0.7831101252949927	-0.016695115837043417	31.0	1.0	0.3830507054799122	0.009272816020546748	34.0	1.0	0.5411870978478448	0.06047143554849155	29.0	1.0	0.004096771955491543	0.2911247598927921	37.0	1.0	0.0033617280838868853	0.3263703479890562	34.0	1.0	False	False	False	False	False	False
ENSG00000154079	SDHAF4	Heart	withoutHumans	0.0004912537191742167	0.46782704085463656	28.0	-1.0	0.2578676986647359	0.13433197184817136	25.0	-1.0	0.857209966705431	-0.03558930153785678	28.0	1.0	0.10336790379857771	0.29422242924165143	23.0	-1.0	3.2520789660674124e-05	0.5646831712116201	31.0	-1.0	0.009456931553738666	0.3200021805608809	28.0	-1.0	False	False	False	False	False	False
ENSG00000154917	RAB6B	Heart	withoutHumans	0.0006648134404709109	0.38638482824581544	34.0	1.0	0.8731085925827979	-0.027400248035150065	31.0	1.0	0.4238171738214398	0.00357299932668953	33.0	1.0	0.41370389595328155	0.09792823283576502	29.0	1.0	0.0003430846108161698	0.4157251314227577	36.0	1.0	7.596599636050882e-05	0.5149137510353492	33.0	1.0	False	False	False	False	False	False
ENSG00000154928	EPHB1	Heart	withoutHumans	0.009007707511976657	0.30596395101308693	28.0	-1.0	0.48590867515145075	0.050256449200401954	24.0	-1.0	0.6993353640938709	-0.027832605729189552	27.0	1.0	0.5641588602038562	0.07355363359604239	22.0	-1.0	0.008296203962618843	0.30828274959525825	30.0	-1.0	0.00223696601135228	0.4228578230910205	27.0	-1.0	False	False	False	False	False	False
ENSG00000155749	ALS2CR12	Heart	withoutHumans	2.1338816476970436e-05	0.5127201713248896	35.0	1.0	0.7732774194047245	-0.015345902163429015	31.0	1.0	0.635870129792196	-0.017687000551980248	34.0	1.0	0.07279677454729043	0.2647072538539358	29.0	1.0	2.115947163808744e-05	0.5324961688177416	35.0	1.0	3.614761354116582e-05	0.5308295825125331	34.0	1.0	False	False	False	False	False	False
ENSG00000155906	RMND1	Heart	withoutHumans	0.0005830332736281603	0.3829715932983898	35.0	-1.0	0.04697587062311197	0.2550536071324132	31.0	-1.0	0.24282556387539297	0.03650437566639331	34.0	-1.0	0.0004185427071796411	0.5488385315942297	29.0	-1.0	9.055791094223995e-06	0.538947164972139	37.0	-1.0	0.0004385842878106701	0.4284688938666684	34.0	-1.0	False	False	False	False	False	False
ENSG00000155980	KIF5A	Heart	withoutHumans	0.0023336422586728634	0.37539554705859723	29.0	-1.0	0.9590960193756477	-0.04235476661319115	25.0	-1.0	0.4599760713089468	-0.0010064058940488785	28.0	1.0	0.5996688098011769	0.0578638351223133	23.0	-1.0	0.015193535623395406	0.2608863582221925	31.0	-1.0	0.00394618922559169	0.3762450946160961	28.0	-1.0	False	False	False	False	False	False
ENSG00000156110	ADK	Heart	withoutHumans	0.0012496309286901422	0.34836359631975633	35.0	-1.0	0.2150930390683561	0.12645027781496587	31.0	-1.0	0.44516725580299427	0.0007543529945830407	34.0	1.0	0.5025187785323084	0.07166014383157271	29.0	-1.0	0.004813719350880824	0.28999345083410577	36.0	-1.0	0.12293750234799213	0.10392891346353328	34.0	-1.0	False	False	False	False	False	False
ENSG00000156219	ART3	Heart	withoutHumans	0.0014046772922333573	0.34293224003569167	35.0	-1.0	0.6849288304990511	-0.001449119661506293	31.0	-1.0	0.19831874988363568	0.04892285946834385	34.0	1.0	0.02611250992350217	0.3397566548713644	29.0	-1.0	2.4724298575823065e-05	0.5064312952908192	37.0	-1.0	0.012661929961799353	0.25092483404002686	34.0	-1.0	False	False	False	False	False	False
ENSG00000157036	EXOG	Heart	withoutHumans	0.003531301199227809	0.3633016565274749	28.0	1.0	0.9727134897699359	-0.044926997042757266	24.0	-1.0	0.2339797451505834	0.04985857815166528	27.0	-1.0	0.1829238789083641	0.24263955054841446	22.0	1.0	0.0020608996832809975	0.3896973798938682	30.0	1.0	0.003935250398217022	0.38833012018245483	27.0	1.0	False	False	False	False	False	False
ENSG00000157150	TIMP4	Heart	withoutHumans	0.002104706850590937	0.33192698315000924	34.0	-1.0	0.18631883607179672	0.14498455346429584	30.0	-1.0	0.9302240634691314	-0.03164438925547386	33.0	1.0	0.11999406533167747	0.23056625216364068	28.0	-1.0	0.0006625364162725034	0.38696446673038176	36.0	-1.0	0.057572072621656444	0.16038011338185498	33.0	-1.0	False	False	False	False	False	False
ENSG00000157184	CPT2	Heart	withoutHumans	0.0005936142538409118	0.3915313507462581	34.0	-1.0	0.4858492126844228	0.03782636507084591	31.0	-1.0	0.46213734515295163	-0.0012931540088578775	33.0	1.0	0.2664662689155984	0.1470478245287138	29.0	-1.0	0.0001826956086260061	0.4418844440556309	36.0	-1.0	0.023626627169751988	0.21922671669195337	33.0	-1.0	False	False	False	False	False	False
ENSG00000158125	XDH	Heart	withoutHumans	1.3354088529585492e-05	0.5400923324409033	34.0	-1.0	0.6652411338260563	0.002219260553411484	30.0	-1.0	0.9119486571669851	-0.03130066714710056	33.0	1.0	0.16454479025035285	0.20159719515145114	28.0	-1.0	0.0005331224307160034	0.396402985763173	36.0	-1.0	0.016704323981619727	0.2408205264757236	33.0	-1.0	False	False	False	False	False	False
ENSG00000158445	KCNB1	Heart	withoutHumans	0.0029883862199097323	0.3065917355947394	35.0	-1.0	0.32404026810612513	0.08357411233640777	31.0	-1.0	0.4124032425521402	0.005009403862652362	34.0	1.0	0.5587115464066607	0.0559663455737649	29.0	-1.0	0.03552310135150678	0.17078706034301983	37.0	-1.0	0.4555231699073123	0.010607836756992395	34.0	-1.0	False	False	False	False	False	False
ENSG00000158710	TAGLN2	Heart	withoutHumans	0.0004783879308932165	0.4215548740771864	32.0	-1.0	0.09109409552319986	0.2171776699494501	29.0	-1.0	0.7250949285356412	-0.02568712275931806	31.0	1.0	0.004842064456038304	0.46279922748619573	27.0	-1.0	0.00022635960506364083	0.45332139502346314	34.0	-1.0	0.009332580311426841	0.29257947026985853	31.0	-1.0	False	False	False	False	False	False
ENSG00000158717	RNF166	Heart	withoutHumans	1.9000920712621705e-05	0.5512227921772284	32.0	-1.0	0.6884167145564645	-0.0020917190044897893	29.0	-1.0	0.6478019594237042	-0.020404097860914128	31.0	-1.0	0.06630318558694887	0.2903957839726242	27.0	-1.0	2.758054877003729e-07	0.6717663689794021	34.0	-1.0	1.4294460553937475e-05	0.5999490635245679	31.0	-1.0	False	False	False	False	False	False
ENSG00000158856	DMTN	Heart	withoutHumans	0.00014691650019213736	0.4511355460966192	34.0	1.0	0.3487611242973937	0.07530285373467682	31.0	1.0	0.5127054693872474	-0.0070527626235172836	33.0	1.0	0.04659923004536779	0.2997268012819486	29.0	1.0	0.0008062359404443305	0.37805485801791516	36.0	1.0	0.0015785879804442351	0.37541060832604656	33.0	1.0	False	False	False	False	False	False
ENSG00000158864	NDUFS2	Heart	withoutHumans	0.0008606668212866998	0.3841301096936871	33.0	-1.0	0.4088654434604242	0.06176509345064751	29.0	-1.0	0.3996963797840845	0.007343783750287769	32.0	1.0	0.15547139869545518	0.2140205994861084	27.0	-1.0	3.720369460309317e-05	0.5241896757812765	34.0	-1.0	0.015791389625809067	0.25157405538084754	32.0	-1.0	False	False	False	False	False	False
ENSG00000159399	HK2	Heart	withoutHumans	7.413822118091591e-05	0.4675613369758769	35.0	-1.0	0.1512407707569321	0.15963201484513756	31.0	-1.0	0.7493695310659035	-0.024577451683931884	34.0	-1.0	0.27322914303747214	0.14408789376592746	29.0	-1.0	0.0018964432031831418	0.32941126121329767	37.0	-1.0	0.010253050012301491	0.263467693165949	34.0	-1.0	False	False	False	False	False	False
ENSG00000159792	PSKH1	Heart	withoutHumans	0.003922996181205676	0.3463130668260459	29.0	-1.0	0.655074133773134	0.005477178615748923	25.0	-1.0	0.4995779528143788	-0.006479100739515298	28.0	1.0	0.39967666840290866	0.13061168011725421	23.0	-1.0	0.02999321660097205	0.2152370770353199	31.0	-1.0	0.06502094879643373	0.17914964610151696	28.0	-1.0	False	False	False	False	False	False
ENSG00000159899	NPR2	Heart	withoutHumans	0.0009464392253210622	0.36090970720578563	35.0	-1.0	0.22282718734832338	0.12265814340933867	31.0	-1.0	0.6294033110370642	-0.01720735401653517	34.0	1.0	0.1341814793263118	0.2132396675949394	29.0	-1.0	0.00022919590714337622	0.4233328833817793	37.0	-1.0	0.010789644789700134	0.2605739662756973	34.0	-1.0	False	False	False	False	False	False
ENSG00000160190	SLC37A1	Heart	withoutHumans	0.00455112729455304	0.34839880821902425	28.0	-1.0	0.42602755533777986	0.0697864116973278	24.0	-1.0	0.8264000979836937	-0.035696893698487386	27.0	1.0	0.05902648113804609	0.3620075576264824	22.0	-1.0	0.019602659400088356	0.2520475747446842	30.0	-1.0	0.0393824418791959	0.22634622286609862	27.0	-1.0	False	False	False	False	False	False
ENSG00000160360	GPSM1	Heart	withoutHumans	3.910094841787292e-07	0.7483586457767906	26.0	-1.0	0.08273201786112344	0.2813363095574153	23.0	-1.0	0.9573135722363061	-0.04315114468584236	25.0	-1.0	0.13796541018846498	0.2880512589592794	21.0	-1.0	7.453867000210859e-06	0.6552545910914132	28.0	-1.0	0.00254991231012949	0.442541303118987	25.0	-1.0	False	False	False	False	False	False
ENSG00000160447	PKN3	Heart	withoutHumans	0.0009349927896932555	0.37998762668557584	33.0	-1.0	0.42677883351606893	0.05650109649294577	29.0	-1.0	0.43225046294387526	0.0025752932287185226	32.0	1.0	0.39481139852181824	0.11172153294896026	27.0	-1.0	0.014207793161729073	0.23664793958405106	35.0	-1.0	0.25637530351886106	0.05517359170626057	32.0	-1.0	False	False	False	False	False	False
ENSG00000160753	RUSC1	Heart	withoutHumans	0.004799091275518193	0.32474655513702066	30.0	-1.0	0.6101675538924433	0.01502462559965101	26.0	-1.0	0.5648315677226136	-0.013975792610634752	29.0	1.0	0.5397749090909563	0.07469782061725794	24.0	-1.0	0.015058673456836195	0.2695836685450623	30.0	-1.0	0.17259349547495992	0.09468401254734238	29.0	-1.0	False	False	False	False	False	False
ENSG00000160781	PAQR6	Heart	withoutHumans	0.0026783766206878866	0.32862464869056673	33.0	-1.0	0.40050831465165165	0.06436870244176274	29.0	-1.0	0.6227991025304014	-0.017797173644616082	32.0	1.0	0.6482178242026391	0.03408362381681218	27.0	-1.0	0.029326387865729768	0.19288115658503657	35.0	-1.0	0.35894269997374073	0.029326100577538372	32.0	-1.0	False	False	False	False	False	False
ENSG00000160796	NBEAL2	Heart	withoutHumans	0.0004944569319817193	0.39961236276740997	34.0	-1.0	0.9696422547459465	-0.033989083839586876	31.0	-1.0	0.8877967710962609	-0.030757166926694834	33.0	1.0	0.4796863068402074	0.07826937512826149	29.0	-1.0	0.001403101244534974	0.351828882462933	36.0	-1.0	0.0015099151513607628	0.3778181636044601	33.0	-1.0	False	False	False	False	False	False
ENSG00000160877	NACC1	Heart	withoutHumans	0.003688771788132036	0.384705605337637	26.0	-1.0	0.8232526265659188	-0.02965147623136577	23.0	-1.0	0.13611339760748928	0.10017303301056657	25.0	1.0	0.741327116679277	0.010745128979851915	21.0	-1.0	0.004714544210188334	0.3637659969677839	28.0	-1.0	0.09349092515450985	0.16838740525760654	25.0	-1.0	False	False	False	False	False	False
ENSG00000160883	HK3	Heart	withoutHumans	0.002289097613508189	0.32783620863561636	34.0	1.0	0.008700527451616235	0.3663865197448437	31.0	1.0	0.12253606930918232	0.0813947757738881	33.0	1.0	0.09018113302826869	0.24757381261900402	29.0	1.0	0.015320898799852916	0.22623197572119835	36.0	1.0	0.019268241298484427	0.23199287087231457	33.0	1.0	False	False	False	False	False	False
ENSG00000160973	FOXH1	Heart	withoutHumans	0.00044644640172916033	0.4595842030317777	29.0	1.0	0.9300022424763089	-0.03710568939523462	27.0	1.0	0.6484183729209841	-0.021915871630991957	29.0	1.0	0.9056765989246953	-0.03264991066230327	25.0	1.0	0.0009065682300111905	0.41122138162709454	32.0	1.0	0.0018469130455434986	0.4093640315633412	29.0	1.0	False	False	False	False	False	False
ENSG00000161682	FAM171A2	Heart	withoutHumans	0.0012029428028488586	0.38818900962729763	31.0	-1.0	0.25690107552686875	0.1197262706339316	28.0	-1.0	0.5760546792657611	-0.014642090043993417	30.0	1.0	0.039578467745989616	0.32199009137209045	28.0	-1.0	0.01704418656290638	0.23905353389357986	33.0	-1.0	0.14044728929137937	0.1077109178667387	30.0	-1.0	False	False	False	False	False	False
ENSG00000162383	SLC1A7	Heart	withoutHumans	0.0019992264111872867	0.40754907668698404	27.0	-1.0	0.33950730695010783	0.10772953428568155	23.0	-1.0	0.9191055719583937	-0.040601021070259646	26.0	1.0	0.48390434236371993	0.1088276867477237	21.0	-1.0	0.012307294573934941	0.29177484122085706	29.0	-1.0	0.20877022151722413	0.08852302391331568	26.0	-1.0	False	False	False	False	False	False
ENSG00000162461	SLC25A34	Heart	withoutHumans	0.0011075303428439876	0.39226066392129055	31.0	-1.0	0.8080599377524371	-0.021976681970413692	28.0	1.0	0.07265038934859831	0.12657144573929602	30.0	1.0	0.7370254896477589	0.009223199393736059	26.0	-1.0	0.0009458830272402318	0.39858536267672806	33.0	-1.0	0.07098509428792879	0.1608102707457414	30.0	-1.0	False	False	False	False	False	False
ENSG00000162520	SYNC	Heart	withoutHumans	0.000990066097896845	0.36796104817858744	34.0	-1.0	0.4703682404304597	0.04172750088747168	31.0	-1.0	0.8102984862898165	-0.028173093588181652	33.0	-1.0	0.43503503837029783	0.09121602294550113	29.0	-1.0	0.00028369100946667997	0.42384312773276456	36.0	-1.0	0.01343293825387195	0.2542696871985014	33.0	-1.0	False	False	False	False	False	False
ENSG00000162604	TM2D1	Heart	withoutHumans	0.0006824386443623179	0.3851505655687756	34.0	-1.0	0.504552789930131	0.033750619678473925	31.0	-1.0	0.7710320192970158	-0.025610813526655063	34.0	-1.0	0.3263122436685285	0.12465165340555029	29.0	-1.0	4.221395339767714e-05	0.48777244547305754	37.0	-1.0	0.0004889907694051214	0.4233303327211956	34.0	-1.0	False	False	False	False	False	False
ENSG00000162959	MEMO1	Heart	withoutHumans	0.00010661617633946881	0.45337569124839006	35.0	-1.0	0.7034759436373796	-0.004481840599723563	31.0	-1.0	0.7910630297836545	-0.02650303080886074	34.0	1.0	0.004180715317882052	0.44427959081317836	29.0	-1.0	1.1207125811823055e-07	0.6704226719393396	36.0	-1.0	0.0017515539552365007	0.36074260175422557	34.0	-1.0	False	False	False	False	False	False
ENSG00000163029	SMC6	Heart	withoutHumans	0.0059020803014228265	0.3554040099883693	26.0	-1.0	0.6272543526170375	0.01373663781660217	22.0	-1.0	0.6682890096841073	-0.027453244748259387	25.0	1.0	0.1051000011584361	0.33308175939539286	20.0	-1.0	0.0009697674437813351	0.45429319825695735	28.0	-1.0	0.0003056000410661467	0.5604735042761143	25.0	-1.0	False	False	False	False	False	False
ENSG00000163082	SGPP2	Heart	withoutHumans	0.002706410160198804	0.3114688153925238	35.0	1.0	0.8300857708319206	-0.022581328891359886	31.0	1.0	0.997778582492312	-0.031249014781297824	34.0	-1.0	0.10124839139576544	0.23789204590435875	29.0	1.0	0.0014795526392214124	0.341131117591829	37.0	1.0	0.0033247244073903873	0.32696506083016297	34.0	1.0	False	False	False	False	False	False
ENSG00000163322	ABRAXAS1	Heart	withoutHumans	0.0003273310088149476	0.42791172001000854	33.0	1.0	0.7556652229615193	-0.013533610746423008	29.0	1.0	0.33912900236362736	0.01756509971736886	32.0	1.0	0.513117523337655	0.07413614955003844	27.0	1.0	0.0003717244982741655	0.4216273274434562	35.0	1.0	0.00037487221447391676	0.4567694711089808	32.0	1.0	False	False	False	False	False	False
ENSG00000163399	ATP1A1	Heart	withoutHumans	0.0032571503774481117	0.30233765556130765	35.0	-1.0	0.9893419888700277	-0.034404143284652244	31.0	1.0	0.9557373919507853	-0.03100162279241303	34.0	-1.0	0.36207467069521476	0.11324814713390274	29.0	-1.0	0.0006758043433493841	0.37725340571198984	37.0	-1.0	0.0018469130455434986	0.35787998526198783	34.0	-1.0	False	False	False	False	False	False
ENSG00000163479	SSR2	Heart	withoutHumans	0.0009393589084876412	0.3612690252569247	35.0	1.0	0.061655290384108205	0.23470823167143884	31.0	1.0	0.005821685053477009	0.25822084267072476	34.0	1.0	0.29200928442415436	0.1371855421195708	29.0	1.0	0.0010088621094504846	0.35895374222650156	37.0	1.0	0.00020353980530520962	0.4624933737794056	34.0	1.0	False	False	False	False	False	False
ENSG00000163531	NFASC	Heart	withoutHumans	0.003090372247967997	0.30487313602390087	35.0	1.0	0.8631399220694052	-0.026392818928760997	31.0	1.0	0.7030210824269207	-0.022069905604524598	34.0	1.0	0.10356890535765428	0.23576786693896623	29.0	1.0	0.012321050673112665	0.23261696038845725	37.0	1.0	0.004932580386431095	0.30501673013920905	34.0	1.0	False	False	False	False	False	False
ENSG00000163751	CPA3	Heart	withoutHumans	0.003814226081025214	0.328006970438781	31.0	-1.0	0.09111049250005349	0.23261049722739113	27.0	-1.0	0.007609708451081779	0.27393924577813167	30.0	-1.0	0.11871630722445504	0.2581205460137914	25.0	-1.0	0.005857693863380909	0.30250191749417854	33.0	-1.0	0.001016851218116134	0.43000215275524456	30.0	-1.0	False	False	False	False	False	False
ENSG00000163793	DNAJC5G	Heart	withoutHumans	0.0011371996817200422	0.38070699110675377	32.0	1.0	0.34773948562397655	0.08114574257109697	29.0	1.0	0.7366167304255163	-0.0263396657936823	31.0	1.0	0.03920242302297708	0.3332714329899483	27.0	1.0	0.0018264483803440053	0.35636289807008914	34.0	1.0	0.003742268217060106	0.34752190964732443	31.0	1.0	False	False	False	False	False	False
ENSG00000163956	LRPAP1	Heart	withoutHumans	0.0007759022778822732	0.3888737479181237	33.0	1.0	0.4308387720731471	0.055243663558413036	29.0	1.0	0.26742223744085236	0.03279099168585198	32.0	1.0	0.6116242084893098	0.04484086704775003	27.0	1.0	0.035361295923495815	0.18058555573835644	35.0	1.0	0.01038758353911811	0.27788801475633873	32.0	1.0	False	False	False	False	False	False
ENSG00000164010	ERMAP	Heart	withoutHumans	0.0014109335679252195	0.34273548651069874	35.0	1.0	0.9033151343892437	-0.03014556984261696	31.0	1.0	0.5084768153928616	-0.006413612904696775	34.0	1.0	0.43437957683949235	0.09142415459046582	29.0	1.0	0.0374156219658349	0.1677475677518545	37.0	1.0	0.0028862585200639156	0.3344467629949677	34.0	1.0	False	False	False	False	False	False
ENSG00000164073	MFSD8	Heart	withoutHumans	0.006240268294194743	0.31915523149055547	29.0	-1.0	0.3550516246127061	0.09227072829521321	25.0	-1.0	0.8085850193358829	-0.03346409831613051	28.0	1.0	0.2647043492299552	0.18705720906405943	23.0	-1.0	0.019742448550301932	0.2597730057107096	29.0	-1.0	0.027006429367420468	0.24640806906030044	28.0	-1.0	False	False	False	False	False	False
ENSG00000164106	SCRG1	Heart	withoutHumans	0.0031986860809531527	0.30319492664679293	35.0	1.0	0.9573847798083696	-0.033537713148552584	31.0	1.0	0.8699081870808785	-0.02932296712085125	34.0	1.0	0.6867179199835322	0.02160020077335867	29.0	1.0	0.0021494952045943484	0.3232612082930958	37.0	1.0	0.01157531549961623	0.2564111186780449	34.0	1.0	False	False	False	False	False	False
ENSG00000164142	FAM160A1	Heart	withoutHumans	0.003220988414004004	0.302868751325557	35.0	-1.0	0.7766144349248733	-0.015868604228685967	31.0	-1.0	0.4147601250729966	0.004662119776757678	34.0	1.0	0.2548128550372197	0.1519623224508262	29.0	-1.0	0.0038268145506035957	0.29464642670795516	37.0	-1.0	0.08692796664494368	0.1280556955365416	34.0	-1.0	False	False	False	False	False	False
ENSG00000164362	TERT	Heart	withoutHumans	0.00036686340527499546	0.49544732754810716	27.0	-1.0	0.24222131729683355	0.14843739218984164	24.0	-1.0	0.12404398989531076	0.10365740833723669	26.0	-1.0	0.3331392644436849	0.1631403167065555	22.0	-1.0	0.07541199342672425	0.1586557734547599	29.0	-1.0	0.014163228974607435	0.3129638203037496	26.0	-1.0	False	False	False	False	False	False
ENSG00000164649	CDCA7L	Heart	withoutHumans	0.0006283786634563571	0.38888995096705437	34.0	1.0	0.01524858664622666	0.33296914098253616	31.0	1.0	0.07473112140862077	0.1129799573894189	33.0	1.0	0.18958016558079896	0.18137795356436093	29.0	1.0	0.008109826537066493	0.26228094635672605	36.0	1.0	0.012566528900277587	0.25846810418065536	33.0	1.0	False	False	False	False	False	False
ENSG00000164674	SYTL3	Heart	withoutHumans	0.0014982723890197944	0.339909298500885	35.0	1.0	0.6906524739656471	-0.002392315889574226	31.0	1.0	0.821631332328532	-0.027753126176489173	34.0	1.0	0.0630567829453947	0.2759471904239468	29.0	1.0	0.021236798308738813	0.2017077701108131	37.0	1.0	0.0015537090837498993	0.3668215889222859	34.0	1.0	False	False	False	False	False	False
ENSG00000164694	FNDC1	Heart	withoutHumans	0.0006597094170751967	0.37747392823338044	35.0	-1.0	0.9294230021583666	-0.031965144725554895	31.0	-1.0	0.6089707099848284	-0.01563688283778708	34.0	1.0	0.2430090168995401	0.15708737247133486	29.0	-1.0	0.0007048766699996109	0.37526559709753526	37.0	-1.0	0.027856405566003207	0.20259016429341448	34.0	-1.0	False	False	False	False	False	False
ENSG00000164808	SPIDR	Heart	withoutHumans	0.00011386419539022931	0.45076312510148475	35.0	1.0	0.2763667443155794	0.1000051974382069	31.0	1.0	0.007818939920611943	0.24226379360214734	34.0	1.0	0.4972916599629057	0.07285746130013515	29.0	1.0	0.0008193429391692796	0.3687422767585484	37.0	1.0	2.3362905771818746e-05	0.5465612894915151	34.0	1.0	False	False	False	False	False	False
ENSG00000164949	GEM	Heart	withoutHumans	0.002596922357077186	0.31343151456378027	35.0	1.0	0.5213501481409983	0.03005087525933159	31.0	1.0	0.26329275717127715	0.03163677891653316	34.0	1.0	0.3050294881092246	0.13254482622408537	29.0	1.0	0.007266856338547049	0.2615784436546451	37.0	1.0	0.0029400945448131467	0.3334474003144726	34.0	1.0	False	False	False	False	False	False
ENSG00000165060	FXN	Heart	withoutHumans	0.0037334208711100095	0.32930587609894046	31.0	-1.0	0.2195788371220456	0.13792358016565276	28.0	-1.0	0.4894194050294303	-0.004870300288635665	30.0	1.0	0.6478762595174316	0.035685811998836026	26.0	-1.0	0.0013473702785395992	0.3809715600568212	33.0	-1.0	0.1947858942340596	0.08158705263126986	30.0	-1.0	False	False	False	False	False	False
ENSG00000165061	ZMAT4	Heart	withoutHumans	0.0032966319176906092	0.31799188013109514	33.0	1.0	0.9552386216375014	-0.03591581902753904	29.0	-1.0	0.8228030388610925	-0.02963849708173827	32.0	1.0	0.20071694762903908	0.18839859990552388	27.0	1.0	0.008002555717513342	0.26989700725517196	35.0	1.0	0.003909293891079675	0.33549415439352737	32.0	1.0	False	False	False	False	False	False
ENSG00000165115	KIF27	Heart	withoutHumans	0.00045725600979099686	0.3935062648328883	35.0	1.0	0.8569557366216112	-0.02575403068652271	31.0	1.0	0.919449076678929	-0.03047095952180401	34.0	1.0	0.27964648381567253	0.14174514121182746	29.0	1.0	0.0005279107685749332	0.38794079928785263	37.0	1.0	0.007512705681444354	0.28134022808592796	34.0	1.0	False	False	False	False	False	False
ENSG00000165169	DYNLT3	Heart	withoutHumans	0.0015141256262466744	0.43644120068009007	26.0	-1.0	0.8914975634797682	-0.04214503283814475	22.0	-1.0	0.13018080610974878	0.10401344764293319	25.0	1.0	0.15701542591069226	0.28547535022392245	20.0	-1.0	0.00012124049648797295	0.5533568707713525	28.0	-1.0	5.972718898742798e-05	0.6340018321224591	25.0	-1.0	False	False	False	False	False	False
ENSG00000165194	PCDH19	Heart	withoutHumans	0.0029517449721482166	0.3072368982258601	35.0	-1.0	0.6915577280700775	-0.0025697563636204457	31.0	-1.0	0.2557849215640362	0.033356562445892024	34.0	1.0	0.541977657322129	0.06027207498821452	29.0	-1.0	0.016834452119481553	0.21519397454215017	37.0	-1.0	0.3561833896086625	0.02800988648728131	34.0	-1.0	False	False	False	False	False	False
ENSG00000165501	LRR1	Heart	withoutHumans	9.37017047253762e-05	0.458501051615847	35.0	1.0	0.20437043039663502	0.13104402295708895	31.0	1.0	0.811623705445597	-0.02735648802474877	34.0	-1.0	0.2071672710322457	0.1723562066390496	29.0	1.0	0.00047135851679375895	0.39288672124246793	37.0	1.0	0.08789398016297416	0.1273124416975845	34.0	1.0	False	False	False	False	False	False
ENSG00000165568	AKR1E2	Heart	withoutHumans	0.00032828066070708536	0.4077496019807261	35.0	-1.0	0.11557606844974062	0.18379924652743607	31.0	-1.0	0.12929300146216122	0.07554385217246229	34.0	-1.0	0.3505448578942883	0.117116610372341	29.0	-1.0	0.0003379902795273523	0.4071318314845622	37.0	-1.0	0.002195943847409607	0.3488491858742023	34.0	-1.0	False	False	False	False	False	False
ENSG00000165689	ENTR1	Heart	withoutHumans	1.7649603141234242e-07	0.7668878848883849	26.0	-1.0	0.19255736072406163	0.18567508850960657	23.0	-1.0	0.5278592780994343	-0.011193825744288066	25.0	1.0	0.023911349478340078	0.45515978855651995	21.0	-1.0	8.470553642769798e-07	0.7191071732565133	28.0	-1.0	4.5514878069146566e-05	0.6443554790742481	25.0	-1.0	False	False	False	False	False	False
ENSG00000165698	SPACA9	Heart	withoutHumans	0.0017039492963864095	0.34233977216066747	34.0	1.0	0.5184891458580863	0.03168923103138177	30.0	1.0	0.16690720252612493	0.061477483881540396	33.0	1.0	0.09929638582795966	0.24752551419571134	28.0	1.0	0.004661220028244421	0.2917374950029895	36.0	1.0	0.0037376003549301835	0.32907355425066476	33.0	1.0	False	False	False	False	False	False
ENSG00000165795	NDRG2	Heart	withoutHumans	0.0026886865720929126	0.31989020167330484	34.0	-1.0	0.7212454783715625	-0.007659891063723556	30.0	-1.0	0.08487803798781995	0.10482363861509081	33.0	1.0	0.4266235351872712	0.0973887446306575	28.0	-1.0	0.0012456258155437768	0.357421381625727	36.0	-1.0	0.1013310183024391	0.1209591728318975	33.0	-1.0	False	False	False	False	False	False
ENSG00000165887	ANKRD2	Heart	withoutHumans	3.869380833761034e-05	0.5133273548218535	33.0	1.0	0.42920932769750303	0.05364927708638223	30.0	1.0	0.47873471059601513	-0.0033450849415064265	32.0	1.0	0.057454762139579965	0.29283457076437314	28.0	1.0	9.247007138494295e-06	0.5596069054924069	35.0	1.0	0.0018433667807892181	0.3770680811581115	32.0	1.0	False	False	False	False	False	False
ENSG00000165914	TTC7B	Heart	withoutHumans	0.0009995671520049928	0.37693425982161954	33.0	-1.0	0.2540094473466357	0.11661628877642083	29.0	-1.0	0.35312191607484994	0.01504437948532722	32.0	1.0	0.24652163471708444	0.16721998415079709	27.0	-1.0	0.00036758419748689767	0.42219832519056744	35.0	-1.0	0.10469587112996516	0.12239283235195442	32.0	-1.0	False	False	False	False	False	False
ENSG00000165959	CLMN	Heart	withoutHumans	0.00010644401287791584	0.4534483218154437	35.0	1.0	0.9970589256108542	-0.03447583284681355	31.0	-1.0	0.7939636056340824	-0.026621749281516838	34.0	1.0	0.42018128743609057	0.0962835846616028	29.0	1.0	8.773166357920179e-07	0.6080145123234741	37.0	1.0	3.552760873122973e-05	0.5315500525872898	34.0	1.0	False	False	False	False	False	False
ENSG00000166002	SMCO4	Heart	withoutHumans	0.0003106312244500339	0.4521628797791437	31.0	1.0	0.13399541324416897	0.19627306699656077	27.0	1.0	0.0012282412959765477	0.37794477507827606	30.0	1.0	0.10585585228384559	0.26929297428293353	25.0	1.0	2.53306622838982e-05	0.5490936649515373	33.0	1.0	7.643779876919452e-07	0.700887863516158	30.0	1.0	False	False	False	False	False	False
ENSG00000166173	LARP6	Heart	withoutHumans	0.0014825877482650355	0.34044809158041256	35.0	1.0	0.04133870930494871	0.2651223691815533	31.0	1.0	0.044559977376273444	0.14145181595009093	34.0	1.0	0.0012775829704470161	0.5005666365451362	29.0	1.0	0.003740531526069812	0.29581457636781716	37.0	1.0	0.0004050016561239019	0.4319676142943044	34.0	1.0	False	False	False	False	False	False
ENSG00000166199	ALKBH3	Heart	withoutHumans	5.931985372691513e-06	0.5779590107330301	33.0	-1.0	0.24690829281851373	0.1200635629396739	29.0	-1.0	0.7596262547700585	-0.026739031207329678	32.0	1.0	0.2547365978301491	0.1634160868729706	27.0	-1.0	9.074964976225807e-06	0.5601616376710226	35.0	-1.0	0.0075805939697732964	0.2967488866407231	32.0	-1.0	False	False	False	False	False	False
ENSG00000166228	PCBD1	Heart	withoutHumans	0.000627024000658043	0.3796824785839652	35.0	1.0	0.6973555593934397	-0.003438735965950457	31.0	1.0	0.7956431632200729	-0.02669560860707021	34.0	1.0	0.6437163252226524	0.03290081528514355	29.0	1.0	0.003209990040641837	0.30353566427305634	37.0	1.0	0.00353045934480112	0.3236940330209702	34.0	1.0	False	False	False	False	False	False
ENSG00000166333	ILK	Heart	withoutHumans	0.0006579191301381454	0.37760376521291605	35.0	1.0	0.19837379166284513	0.13418942438730097	31.0	1.0	0.0006034869912598008	0.3726502603642662	34.0	1.0	0.5697964054075948	0.0528914966867966	29.0	1.0	0.0005871501125442891	0.3835123596970428	37.0	1.0	4.5826425354547636e-05	0.5221021402127286	34.0	1.0	False	False	False	False	False	False
ENSG00000166352	C11orf74	Heart	withoutHumans	0.00011979727964187264	0.518285383794405	29.0	-1.0	0.18525389029541983	0.1750983263077478	25.0	-1.0	0.23557552253739872	0.04738720606680835	28.0	1.0	0.44361470294193334	0.11393630432685509	23.0	-1.0	0.00015874059852435886	0.5021794062548675	31.0	-1.0	0.0047297057325686445	0.3648381784428858	28.0	-1.0	False	False	False	False	False	False
ENSG00000166669	ATF7IP2	Heart	withoutHumans	0.0031277144713050768	0.3042787364397367	35.0	1.0	0.9515926758646884	-0.03325289172465329	31.0	-1.0	0.7432712321724598	-0.024256376918788014	34.0	-1.0	0.3782566267867457	0.10878226850791062	29.0	1.0	0.004323090594126632	0.28837533251138336	37.0	1.0	0.02445477316311427	0.21102680735779877	34.0	1.0	False	False	False	False	False	False
ENSG00000166780	C16orf45	Heart	withoutHumans	8.934142026710374e-05	0.470804350070389	34.0	1.0	0.3895577476644088	0.06319411175646639	31.0	1.0	0.9723808079980162	-0.0321561972166986	33.0	-1.0	0.001306830476624669	0.4995355790916062	29.0	1.0	3.871823324051808e-05	0.5010834338437011	36.0	1.0	0.00037747140229898714	0.4454233704539683	33.0	1.0	False	False	False	False	False	False
ENSG00000166825	ANPEP	Heart	withoutHumans	0.0018571514025049766	0.36617276414587463	31.0	-1.0	0.49469408573714974	0.04015199067712527	28.0	-1.0	0.7552658929612759	-0.02836445054441694	30.0	1.0	0.46512829814363743	0.09288381454560724	26.0	-1.0	0.007869020026594748	0.2858203346353414	33.0	-1.0	0.08773477313908742	0.14467551422735414	30.0	-1.0	False	False	False	False	False	False
ENSG00000166856	GPR182	Heart	withoutHumans	0.0010487282280207469	0.37464656931618157	33.0	-1.0	0.398273599206429	0.0627083013716947	30.0	-1.0	0.0714114835822293	0.11584086355063405	33.0	1.0	0.31639064014210727	0.1329140627141162	28.0	-1.0	0.0090249800985391	0.26316669157450845	35.0	-1.0	0.485156918142771	0.006621770959258422	33.0	-1.0	False	False	False	False	False	False
ENSG00000166987	MBD6	Heart	withoutHumans	0.006048974046091566	0.32102088531844153	29.0	-1.0	0.8537200783905453	-0.03192593409675659	25.0	1.0	0.08663411535364535	0.12271232401343701	28.0	1.0	0.4749485044852782	0.10215786389401926	23.0	-1.0	0.0280370436460958	0.22010708208992535	31.0	-1.0	0.0020205314240066643	0.416287039778107	28.0	-1.0	False	False	False	False	False	False
ENSG00000167088	SNRPD1	Heart	withoutHumans	0.002116141287306186	0.34045159268073966	33.0	-1.0	0.7803174401208031	-0.01745834662474066	29.0	-1.0	0.20609886804094912	0.049704106336137865	32.0	1.0	0.0074281780223593415	0.43967067358209055	27.0	-1.0	1.2959706686016008e-05	0.5487750242034732	35.0	-1.0	0.015806347487101642	0.25150556904354293	32.0	-1.0	False	False	False	False	False	False
ENSG00000167118	URM1	Heart	withoutHumans	0.0007548031502317265	0.37126454253705377	35.0	1.0	0.0943907195216531	0.20079663229251687	31.0	1.0	0.004922901644167568	0.26744375720157587	34.0	1.0	0.15183188386318275	0.20166023745042183	29.0	1.0	0.00015797332000426712	0.4381802546671847	37.0	1.0	9.063807643808036e-05	0.4962793452735613	34.0	1.0	False	False	False	False	False	False
ENSG00000167515	TRAPPC2L	Heart	withoutHumans	0.00182368350852558	0.36707299303817953	31.0	-1.0	0.9327796921361869	-0.034537879422155804	29.0	-1.0	0.681570752088077	-0.022882712974167996	31.0	1.0	0.06887752836498287	0.2871166268579203	27.0	-1.0	0.00036708246532570946	0.43227884962180196	34.0	-1.0	0.0015123970489527988	0.39807339468540237	31.0	-1.0	False	False	False	False	False	False
ENSG00000167701	GPT	Heart	withoutHumans	0.0075896280339340745	0.3071142269375412	29.0	-1.0	0.7638840301820191	-0.01659729658848841	26.0	-1.0	0.5404846444891891	-0.01162139317832267	28.0	-1.0	0.22317959420753475	0.1999546328881603	24.0	-1.0	0.00015797332000426712	0.5023623846054783	31.0	-1.0	0.0013868939134873894	0.4376408264628785	28.0	-1.0	False	False	False	False	False	False
ENSG00000167862	MRPL58	Heart	withoutHumans	0.003136199238959602	0.3205030208808721	33.0	-1.0	0.1684378620407565	0.16027560510216476	29.0	-1.0	0.5116855223965524	-0.007130123467945282	32.0	1.0	0.5226390006362666	0.07075844014765609	27.0	-1.0	0.0028509021029051213	0.32501435150811553	35.0	-1.0	0.0949283055590578	0.12987752963108712	32.0	-1.0	False	False	False	False	False	False
ENSG00000167969	ECI1	Heart	withoutHumans	0.00014054456896971695	0.46365157106632626	33.0	-1.0	0.008079957834128085	0.392128582954821	29.0	-1.0	0.4867061014691185	-0.004305697293139676	32.0	1.0	0.008618774893749619	0.4308965957270765	27.0	-1.0	8.546674870970318e-06	0.5621436059472509	35.0	-1.0	0.030545882945397663	0.20876833940119544	32.0	-1.0	False	False	False	False	False	False
ENSG00000167972	ABCA3	Heart	withoutHumans	0.00620100840999108	0.34063224664391556	27.0	-1.0	0.33071000524660216	0.11198535697802481	23.0	-1.0	0.9789855990009799	-0.04158757066926122	26.0	1.0	0.09819861171267108	0.32570102009159496	21.0	-1.0	0.007499548356408293	0.32426252412138057	29.0	-1.0	0.003178782030529428	0.414557325531978	26.0	-1.0	False	False	False	False	False	False
ENSG00000168026	TTC21A	Heart	withoutHumans	0.0027149494459503755	0.3279760361395635	33.0	1.0	0.25811083321638834	0.11498140914456689	29.0	1.0	0.17699323133923406	0.059680235058697906	32.0	1.0	0.42636944898963264	0.10134467367288247	27.0	1.0	0.022683491741010142	0.20879654526536673	35.0	1.0	0.07253614192171867	0.1493463408655753	32.0	1.0	False	False	False	False	False	False
ENSG00000168060	NAALADL1	Heart	withoutHumans	2.181701796060123e-05	0.5117955003437976	35.0	1.0	0.019827294296061088	0.3168861419941371	31.0	1.0	0.17350550181089236	0.05713787360971567	34.0	1.0	0.007865153544890488	0.4113896179254952	29.0	1.0	0.00011978735786203757	0.4495201209598986	37.0	1.0	0.00036629408140525317	0.4362880873181647	34.0	1.0	False	False	False	False	False	False
ENSG00000168135	KCNJ4	Heart	withoutHumans	0.0002206508431652717	0.4450407870286269	33.0	1.0	5.291786840577891e-07	0.7302377120254928	30.0	1.0	0.10142132454317014	0.09649596301839392	32.0	1.0	0.0938320325537773	0.2525941728550176	28.0	1.0	0.00048278492463016474	0.4102148299171562	35.0	1.0	0.010392550284373619	0.277845597744393	32.0	1.0	False	False	False	False	False	False
ENSG00000168589	DYNLRB2	Heart	withoutHumans	0.003268768033349523	0.30217698679184213	35.0	1.0	0.6245404052687124	0.009380537760008245	31.0	1.0	0.5959832583589258	-0.01458791113947977	34.0	1.0	0.6424714976419477	0.03331064620076707	29.0	1.0	0.01308448769068005	0.229284102947658	37.0	1.0	0.08193381505834925	0.13204318063181342	34.0	1.0	False	False	False	False	False	False
ENSG00000168887	C2orf68	Heart	withoutHumans	0.0013181586945436692	0.36390479248999485	33.0	1.0	0.4990001380809271	0.03752265590034898	29.0	1.0	0.007445671982063045	0.2592226249128865	32.0	1.0	0.7015813839231462	0.019758269057610023	27.0	1.0	0.05413145546562253	0.15765346363606458	34.0	1.0	0.006384345015574119	0.307141083712444	32.0	1.0	False	False	False	False	False	False
ENSG00000169016	E2F6	Heart	withoutHumans	6.419279779369792e-05	0.5722137322479863	27.0	-1.0	0.3556326580726079	0.10074181066190624	23.0	-1.0	0.19519636450316025	0.06671091895569115	26.0	1.0	0.21282007882874343	0.23432720140190666	21.0	-1.0	0.00016876513886547159	0.5249443428102947	29.0	-1.0	0.0608986771634596	0.19860699130628923	26.0	-1.0	False	False	False	False	False	False
ENSG00000169744	LDB2	Heart	withoutHumans	0.0017256548003698057	0.3331974858361064	35.0	1.0	0.9226468468560891	-0.031505300297913985	31.0	1.0	0.998955488238241	-0.0312497139601966	34.0	1.0	0.4762712900643449	0.07923178452449997	29.0	1.0	0.012598114846904844	0.23139969547430073	37.0	1.0	0.021429152270755134	0.21910507045036387	34.0	1.0	False	False	False	False	False	False
ENSG00000169962	TAS1R3	Heart	withoutHumans	0.002473494804021343	0.34171137423159514	32.0	1.0	0.645367927373359	0.006091998041750757	29.0	1.0	0.3272307296833125	0.020580859156930642	31.0	1.0	0.6396712791637078	0.03694234831224408	27.0	1.0	0.0063582320469742605	0.290110020415842	34.0	1.0	0.004069795649645143	0.3426691383350703	31.0	1.0	False	False	False	False	False	False
ENSG00000170175	CHRNB1	Heart	withoutHumans	0.005822652911071787	0.30455916650677683	31.0	1.0	0.6371180285807391	0.007732334624042436	29.0	1.0	0.4661083589616349	-0.001861194863030713	31.0	1.0	0.2550061386608624	0.16329895333853206	27.0	1.0	0.005434832483450036	0.29848803360774656	34.0	1.0	0.022508853315243774	0.2359744506266258	31.0	1.0	False	False	False	False	False	False
ENSG00000170190	SLC16A5	Heart	withoutHumans	0.00017365510572455166	0.4443431676485905	34.0	1.0	0.017372778433518914	0.3250570513865919	31.0	1.0	0.10422505481473719	0.09170378819879377	33.0	1.0	0.22854506237136898	0.16315939726643658	29.0	1.0	0.0010901845752127083	0.36366109406708624	36.0	1.0	0.009325722506759209	0.2763648797162279	33.0	1.0	False	False	False	False	False	False
ENSG00000170222	ADPRM	Heart	withoutHumans	0.0025835965527471957	0.31368935275819465	35.0	-1.0	0.30806188240626275	0.08853944006612657	31.0	-1.0	0.4627665701342267	-0.0013669577890518259	34.0	1.0	0.022059586199998066	0.35040067666949104	29.0	-1.0	0.0014263281486739249	0.34288692929704845	37.0	-1.0	0.08460083172132338	0.12992598194263405	34.0	-1.0	False	False	False	False	False	False
ENSG00000170633	RNF34	Heart	withoutHumans	0.00010054967160469103	0.46615870741800314	34.0	1.0	0.8063840156813621	-0.019510789141312213	31.0	1.0	0.3668484854453958	0.011797015187188675	34.0	1.0	0.6269840983175528	0.03730073338764317	29.0	1.0	8.138662481319752e-06	0.5422539294341817	37.0	1.0	2.11744897947475e-05	0.5501152766958983	34.0	1.0	False	False	False	False	False	False
ENSG00000170791	CHCHD7	Heart	withoutHumans	0.00027150571993776767	0.4582152640811611	31.0	-1.0	0.32981605476453546	0.094669938688978	27.0	-1.0	0.3018739639527824	0.02689289900843872	30.0	-1.0	0.10148055878634284	0.27369515722629056	25.0	-1.0	1.5134044998421372e-05	0.5667343440453049	33.0	-1.0	2.44091147834792e-05	0.5941534414281078	30.0	-1.0	False	False	False	False	False	False
ENSG00000170819	BFSP2	Heart	withoutHumans	0.00020863885409244163	0.4268934294636211	35.0	-1.0	0.328661889506687	0.08222749637744409	31.0	-1.0	0.21176266368469374	0.04486687378442589	34.0	-1.0	0.36469249574087265	0.11249765441443649	29.0	-1.0	0.007582554287047654	0.259279457706458	37.0	-1.0	0.022471227271544082	0.21618499019078263	34.0	-1.0	False	False	False	False	False	False
ENSG00000171109	MFN1	Heart	withoutHumans	2.9613935915777505e-06	0.5761281478674325	35.0	-1.0	0.10564345885580911	0.19128425632443646	31.0	-1.0	0.9482106233070358	-0.03091493135279899	34.0	1.0	0.014633074490398376	0.3752244398137867	29.0	-1.0	3.884693105009146e-07	0.6293208205282461	37.0	-1.0	0.00036009557799490725	0.43710141063798225	34.0	-1.0	False	False	False	False	False	False
ENSG00000171204	TMEM126B	Heart	withoutHumans	0.0023055398437466213	0.36522083321459387	30.0	1.0	0.3728327704709456	0.08218642793380482	26.0	1.0	0.04467354571839561	0.16577649594891664	29.0	1.0	0.25130392644956984	0.1715100966436971	26.0	1.0	0.017750595122707283	0.24342741105521448	32.0	1.0	0.0023309433269473757	0.3960555347531429	29.0	1.0	False	False	False	False	False	False
ENSG00000171219	CDC42BPG	Heart	withoutHumans	2.294975964701433e-05	0.5099712260983604	35.0	-1.0	0.23843186687541862	0.11555778585362575	31.0	-1.0	0.036130344200251366	0.15411600627062594	34.0	-1.0	0.1983868501545642	0.1765170255499715	29.0	-1.0	9.381188974602421e-05	0.45893341882500716	37.0	-1.0	3.031600765408761e-05	0.5373822742673584	34.0	-1.0	False	False	False	False	False	False
ENSG00000171303	KCNK3	Heart	withoutHumans	0.0016890972860430407	0.35179291486043673	33.0	-1.0	0.4272481622120756	0.05633090596500723	29.0	-1.0	0.20795309322071867	0.049102003698103136	32.0	1.0	0.5655883852716729	0.05824960155896097	27.0	-1.0	0.02617492292104186	0.19993966370139482	35.0	-1.0	0.3829873211940667	0.024417385634894706	32.0	-1.0	False	False	False	False	False	False
ENSG00000171456	ASXL1	Heart	withoutHumans	0.0041946531622482275	0.3052880455283885	33.0	1.0	0.8009576851224999	-0.020224031667437137	29.0	1.0	0.12336477800342742	0.08360761560026064	32.0	1.0	0.7308002958232817	0.010968895151222124	27.0	1.0	0.0010441587991661505	0.3745972729236776	35.0	1.0	0.00024859047744985047	0.47590436525632196	32.0	1.0	False	False	False	False	False	False
ENSG00000171476	HOPX	Heart	withoutHumans	8.15768029374697e-06	0.5563960755038433	34.0	-1.0	0.4601869056162449	0.044101224231431924	31.0	-1.0	0.054379771818644944	0.13310146559173175	33.0	-1.0	0.17951431040115665	0.18630309194062644	29.0	-1.0	4.623086599161332e-05	0.49468541780956454	36.0	-1.0	2.2673013027067077e-06	0.631893782545484	33.0	-1.0	False	False	False	False	False	False
ENSG00000172159	FRMD3	Heart	withoutHumans	1.77464831905401e-08	0.7034473286282483	35.0	1.0	0.03604639158534026	0.27558885575072345	31.0	1.0	0.4864398644630737	-0.00405787453684181	34.0	1.0	0.09561399949211516	0.24258520765490577	29.0	1.0	6.7396774261603595e-06	0.5480799019243614	37.0	1.0	0.001946039563112435	0.35511309314777195	34.0	1.0	False	False	False	False	False	False
ENSG00000172171	TEFM	Heart	withoutHumans	0.0021020666115028883	0.38099917100380554	29.0	-1.0	0.3100811894791593	0.11032417233329017	25.0	-1.0	0.4323701153380906	0.003148734150829169	28.0	1.0	0.059563674625419054	0.34660454577056665	23.0	-1.0	3.401692638494897e-05	0.5631675128433281	31.0	-1.0	0.0018108661409059824	0.42288654641237566	28.0	-1.0	False	False	False	False	False	False
ENSG00000172172	MRPL13	Heart	withoutHumans	0.0029560349517785845	0.33256024667789585	32.0	-1.0	0.5116630604716724	0.03604252132476671	28.0	-1.0	0.3342967609471887	0.019176291567371218	31.0	-1.0	0.6842901393450459	0.02543704881673936	26.0	-1.0	0.0013898884991143425	0.3699150796531353	34.0	-1.0	0.013562314716765063	0.26882583948965333	31.0	-1.0	False	False	False	False	False	False
ENSG00000172315	TP53RK	Heart	withoutHumans	0.017102431431679804	0.3046007659796103	24.0	-1.0	0.7814789902549619	-0.02583601034936356	20.0	-1.0	0.7530858771573559	-0.03750114122950343	23.0	-1.0	0.13087543750513703	0.3408540022041686	18.0	-1.0	0.0028854974807814545	0.4186077620728068	26.0	-1.0	0.023441531308340015	0.3089790028935476	23.0	-1.0	False	False	False	False	False	False
ENSG00000172531	PPP1CA	Heart	withoutHumans	0.0006585583341970981	0.46682188396737967	27.0	-1.0	0.0132783100469676	0.4408746863392521	23.0	-1.0	0.5871019882994423	-0.018195446189229303	26.0	-1.0	0.05802138718516847	0.3788890114747405	21.0	-1.0	0.0010115805144025336	0.43934596244418567	29.0	-1.0	0.015869501376765648	0.3047429510926005	26.0	-1.0	False	False	False	False	False	False
ENSG00000172586	CHCHD1	Heart	withoutHumans	0.005737773362903156	0.3054009194938111	31.0	-1.0	0.22858903068267994	0.13304482253778194	28.0	-1.0	0.6324571889238386	-0.019833178782620475	30.0	-1.0	0.42745351230173617	0.10505977364257024	26.0	-1.0	0.0008739775505044828	0.4026643889922489	33.0	-1.0	0.01226348829062952	0.28383512840740865	30.0	-1.0	False	False	False	False	False	False
ENSG00000172594	SMPDL3A	Heart	withoutHumans	4.780737599701006e-05	0.48359602569648974	35.0	-1.0	0.18525389029541983	0.1407950887298841	31.0	-1.0	0.9162844817242292	-0.030408459000414556	34.0	1.0	0.3555826959542548	0.11534522015440529	29.0	-1.0	7.830253868738502e-05	0.4656813057580248	37.0	-1.0	0.009395717842738224	0.2684731849827475	34.0	-1.0	False	False	False	False	False	False
ENSG00000172819	RARG	Heart	withoutHumans	0.007317748968475254	0.32994072214480386	27.0	-1.0	0.6363491963634249	0.010776622389266799	23.0	-1.0	0.7170296585343375	-0.03034762408134739	26.0	1.0	0.397879750169254	0.1445098488099803	21.0	-1.0	0.0051098184530238965	0.34773622722113173	29.0	-1.0	0.04088869730093091	0.23164871881181603	26.0	-1.0	False	False	False	False	False	False
ENSG00000172936	MYD88	Heart	withoutHumans	0.006271849830363395	0.3188488780367754	29.0	-1.0	0.9132296538436645	-0.0389028329222072	25.0	-1.0	0.7462694168775008	-0.029973821400265166	28.0	1.0	0.6251653520736258	0.049085664989181654	23.0	-1.0	0.029814818232858583	0.21571557920651696	31.0	-1.0	0.018872400873014297	0.27226419146890746	28.0	-1.0	False	False	False	False	False	False
ENSG00000173156	RHOD	Heart	withoutHumans	0.0004067478951935441	0.4182171823653229	33.0	1.0	0.6386994897200056	0.007429847775608844	29.0	1.0	0.07833957792597207	0.11346290700714001	32.0	1.0	0.6205265885472042	0.04222366085111662	27.0	1.0	0.005122631159573855	0.29398199299780303	35.0	1.0	0.0005999463951755449	0.43488757601613315	32.0	1.0	False	False	False	False	False	False
ENSG00000173210	ABLIM3	Heart	withoutHumans	0.002088461464542576	0.3239628342773163	35.0	1.0	0.39471362158142154	0.06147794980882226	31.0	1.0	0.008276406189710404	0.23918058493612604	34.0	1.0	0.322528347887659	0.12599634120412972	29.0	1.0	0.0021110831044731638	0.3242803171647872	37.0	1.0	3.58707135038925e-05	0.5311059778875769	34.0	1.0	False	False	False	False	False	False
ENSG00000173264	GPR137	Heart	withoutHumans	0.0017540185207333774	0.34979127839403046	33.0	-1.0	0.5730464248861019	0.021280019891638524	29.0	-1.0	0.2618930139188816	0.034134771402870356	32.0	-1.0	0.045194604511952834	0.3228396105496847	27.0	-1.0	0.00016442333281066333	0.45602915472885686	35.0	-1.0	0.0007813060632007716	0.4219312199254135	32.0	-1.0	False	False	False	False	False	False
ENSG00000173442	EHBP1L1	Heart	withoutHumans	8.807122185652452e-06	0.5654459084938552	33.0	-1.0	0.3125398738836928	0.09339099954379293	29.0	-1.0	0.9269110433076934	-0.032643245957259426	32.0	-1.0	0.09327635950255254	0.26205450056077373	27.0	-1.0	0.00022765993421188522	0.44281258264915324	35.0	-1.0	0.0023469670782177788	0.3639331730879528	32.0	-1.0	False	False	False	False	False	False
ENSG00000173581	CCDC106	Heart	withoutHumans	0.0028844212879461447	0.3337772671685799	32.0	1.0	0.14649225050161782	0.17380379009032298	29.0	1.0	0.6831157927363378	-0.022990021689193174	31.0	1.0	0.0717582329613741	0.2843006958477682	27.0	1.0	0.03571626226909272	0.1964628226031696	32.0	1.0	0.21941538851730027	0.0695281397128531	31.0	1.0	False	False	False	False	False	False
ENSG00000173868	PHOSPHO1	Heart	withoutHumans	0.00014580489227381026	0.4850181814454082	31.0	-1.0	0.19147829149478357	0.1472061221150599	29.0	-1.0	0.08388489843939513	0.11258542969158503	31.0	1.0	0.17525967856206295	0.2025622905429837	27.0	-1.0	0.0016363564266264788	0.3617647068797667	34.0	-1.0	0.09823344642711808	0.1313650668015688	31.0	-1.0	False	False	False	False	False	False
ENSG00000173889	PHC3	Heart	withoutHumans	0.0031551483073103286	0.3038453799016879	35.0	1.0	0.9559067528453715	-0.03348275365185138	31.0	1.0	0.34429749982684876	0.015508007215921937	34.0	1.0	0.8969820793102677	-0.026338205151375638	29.0	1.0	0.0064289303759602085	0.2680375102877268	37.0	1.0	0.0003440199297151427	0.4392893117292015	34.0	1.0	False	False	False	False	False	False
ENSG00000173947	PIFO	Heart	withoutHumans	0.00029700214784053337	0.45433356527767044	31.0	1.0	0.07016032327944105	0.25601775078666933	27.0	1.0	0.53893721338917	-0.01069663323044967	30.0	1.0	0.004187541527557807	0.4992350252240957	25.0	1.0	0.00035949738059234504	0.44364835363984634	33.0	1.0	0.0009596146595522715	0.4329150041039981	30.0	1.0	False	False	False	False	False	False
ENSG00000174448	STARD6	Heart	withoutHumans	0.0003101847584638554	0.44097152367079595	32.0	-1.0	0.3341783501091654	0.08607529762197019	29.0	-1.0	0.7972494033923534	-0.02950901138586648	31.0	1.0	0.14531339609271784	0.22087573632633772	27.0	-1.0	0.0020446743013449553	0.3505694437015934	34.0	-1.0	0.10961713777093003	0.12290468660316023	31.0	-1.0	False	False	False	False	False	False
ENSG00000174611	KY	Heart	withoutHumans	0.002455959888047141	0.3161341295415665	35.0	-1.0	0.2258646293996719	0.12119854829886445	31.0	-1.0	0.8732791714160983	-0.02941550197149434	34.0	-1.0	0.48174737232538667	0.07743012483688605	29.0	-1.0	0.0014314105592672895	0.34272300091827446	37.0	-1.0	0.09099284971625334	0.1250316215958901	34.0	-1.0	False	False	False	False	False	False
ENSG00000174628	IQCK	Heart	withoutHumans	0.0007213795252718544	0.37327846082453275	35.0	1.0	0.5648878595138767	0.02131047690361454	31.0	1.0	0.7201054134443562	-0.023046493017947256	34.0	1.0	0.31157787925746955	0.1301397900673107	29.0	1.0	0.0021192282858957722	0.3240462113661272	37.0	1.0	0.0035146386596258718	0.32394688943912475	34.0	1.0	False	False	False	False	False	False
ENSG00000175093	SPSB4	Heart	withoutHumans	0.0012606419198142639	0.3757555838681984	32.0	-1.0	0.5122603437173673	0.03446142690105858	29.0	-1.0	0.14638285987585864	0.07472448124003794	31.0	1.0	0.23105944774419734	0.17402575038801327	27.0	-1.0	0.009044668858502034	0.2701548638806246	34.0	-1.0	0.33756575018427876	0.035210919147347086	31.0	-1.0	False	False	False	False	False	False
ENSG00000175198	PCCA	Heart	withoutHumans	4.00165162954782e-05	0.49011707950415684	35.0	-1.0	0.34443739270567436	0.07654834113478615	31.0	-1.0	0.6429212929160824	-0.018202411611365044	34.0	1.0	0.0064640472878643865	0.4223270145507193	29.0	-1.0	6.30576281457594e-06	0.5501135692221759	37.0	-1.0	0.006938016148782195	0.2859183419729706	34.0	-1.0	False	False	False	False	False	False
ENSG00000175445	LPL	Heart	withoutHumans	0.0007105503134383513	0.37391441227352273	35.0	-1.0	0.3933653316598278	0.06187404253735507	31.0	-1.0	0.41496294292116104	0.00463073459207497	34.0	1.0	0.08463310992631705	0.2522828003282246	29.0	-1.0	0.0003461141637833495	0.4061475945551506	37.0	-1.0	0.07677373580356896	0.1364439979161305	34.0	-1.0	False	False	False	False	False	False
ENSG00000175567	UCP2	Heart	withoutHumans	0.000883828723115527	0.403348087005892	31.0	-1.0	0.27064737435344327	0.11351030344056012	28.0	-1.0	0.4553164758658439	-0.0004280031210959212	31.0	-1.0	0.020989765128953602	0.38825648292913995	26.0	-1.0	0.0011245332748748475	0.38009727004495286	34.0	-1.0	0.007683286799441589	0.3046714029802595	31.0	-1.0	False	False	False	False	False	False
ENSG00000175826	CTDNEP1	Heart	withoutHumans	0.0023979800566758095	0.3529653067360584	31.0	-1.0	0.6364776582780143	0.008318414051183609	28.0	-1.0	0.011732326239079606	0.24738560072136961	30.0	-1.0	0.8170786626826915	-0.012052251125685531	26.0	-1.0	0.0008328817959829132	0.40494496042475914	33.0	-1.0	6.205499236279829e-05	0.5592457355889754	30.0	-1.0	False	False	False	False	False	False
ENSG00000175866	BAIAP2	Heart	withoutHumans	0.00020483281116925333	0.42756838606975966	35.0	-1.0	0.6770040735505168	-9.537601407272334e-05	31.0	-1.0	0.16272516073969476	0.061140375076579434	34.0	-1.0	0.7896175581523646	-0.004500270724614008	29.0	-1.0	0.0003879984849510648	0.40119688656513086	37.0	-1.0	0.00023188771130901097	0.45688761264750555	34.0	-1.0	False	False	False	False	False	False
ENSG00000175899	A2M	Heart	withoutHumans	0.0032614926086993183	0.36798800228840434	28.0	1.0	0.8445428787282215	-0.031805542746059734	24.0	-1.0	0.380826904893111	0.01266333966288069	27.0	-1.0	0.5878287890622191	0.06567212589602023	22.0	1.0	0.0015698101146498816	0.42807764486879507	28.0	1.0	0.03715389338985666	0.2308207872900554	27.0	1.0	False	False	False	False	False	False
ENSG00000176014	TUBB6	Heart	withoutHumans	0.0038187630960916353	0.31880419964593565	32.0	1.0	0.5408547439754069	0.029316949606838616	28.0	1.0	0.013608571970037342	0.23070977866586118	31.0	1.0	0.2342519031457895	0.1792098524593123	26.0	1.0	0.006773273657096355	0.2866266492592524	34.0	1.0	0.0015434402683959596	0.39695475056737073	31.0	1.0	False	False	False	False	False	False
ENSG00000176194	CIDEA	Heart	withoutHumans	3.875408653845542e-06	0.5679980479547133	35.0	-1.0	0.5802726397793683	0.01826451564458198	31.0	-1.0	0.615054620160075	-0.016132933427733143	34.0	-1.0	0.20372830557949154	0.17407519767922253	29.0	-1.0	0.00043537920153374163	0.39621395617614996	37.0	-1.0	0.00872973187712228	0.2728283590454299	34.0	-1.0	False	False	False	False	False	False
ENSG00000176444	CLK2	Heart	withoutHumans	0.0027550516373202215	0.36630262413096093	29.0	-1.0	0.610017812608701	0.015793408396560626	25.0	-1.0	0.354038594342724	0.01736265922689295	28.0	1.0	0.34221298936005623	0.15231337826576186	23.0	-1.0	0.003358167819418022	0.3520605190413173	31.0	-1.0	0.0092436853436807	0.3214941513252263	28.0	-1.0	False	False	False	False	False	False
ENSG00000176894	PXMP2	Heart	withoutHumans	0.0015149126598167988	0.3767430349259937	31.0	-1.0	0.5578539524123304	0.02546510906421462	28.0	-1.0	0.5885620294294658	-0.015363258376053901	31.0	1.0	0.78146135288474	-0.0023935264064234296	26.0	-1.0	0.0006137171872989193	0.4092251987652108	34.0	-1.0	0.05079384395492353	0.17970754543825274	31.0	-1.0	False	False	False	False	False	False
ENSG00000177098	SCN4B	Heart	withoutHumans	0.0002355392856927945	0.47658777747289927	30.0	-1.0	0.010953315371402686	0.39789195370087516	27.0	-1.0	0.260170951522469	0.038532852841310694	29.0	-1.0	0.13241006929116608	0.24807635808831874	25.0	-1.0	0.007572748508136066	0.29617199448057463	32.0	-1.0	0.06511785073310324	0.1728868116973279	29.0	-1.0	False	False	False	False	False	False
ENSG00000177169	ULK1	Heart	withoutHumans	0.0007911304196817398	0.3783942136104267	34.0	-1.0	0.4707462744084826	0.04158303271166319	31.0	-1.0	0.3720996018532469	0.011357033668610739	33.0	1.0	0.16336126204265164	0.19533915483607256	29.0	-1.0	0.0013157767416029924	0.3549150174601653	36.0	-1.0	0.0374840792603411	0.18933839494321825	33.0	-1.0	False	False	False	False	False	False
ENSG00000177238	TRIM72	Heart	withoutHumans	5.232370473460914e-08	0.691510079781612	34.0	-1.0	0.005648155379320916	0.40184111831997804	30.0	-1.0	0.2507292725895863	0.03572394528619738	33.0	-1.0	0.017620200042556964	0.3749979506167399	28.0	-1.0	6.961338319341775e-07	0.6253718883411941	36.0	-1.0	0.00017743007097580625	0.4795862547794556	33.0	-1.0	False	False	False	False	False	False
ENSG00000177646	ACAD9	Heart	withoutHumans	8.675931357344043e-05	0.4614682629053436	35.0	-1.0	0.055763354104837216	0.24222781663477588	31.0	-1.0	0.303784826334803	0.0229967350222392	34.0	-1.0	0.028706033990257257	0.33377638750754013	29.0	-1.0	0.001169827504229493	0.352058960767863	37.0	-1.0	0.00395246143985689	0.31742637376076943	34.0	-1.0	False	False	False	False	False	False
ENSG00000178537	SLC25A20	Heart	withoutHumans	0.002356926706995911	0.3748506733421232	29.0	-1.0	0.8486203311937826	-0.031057583328066185	25.0	-1.0	0.5175412532255697	-0.008796808848202664	28.0	1.0	0.5308928687272131	0.08130078449903255	23.0	-1.0	0.002126538216600799	0.3774133136480441	31.0	-1.0	0.02454931322924884	0.2536789913124131	28.0	-1.0	False	False	False	False	False	False
ENSG00000179292	TMEM151A	Heart	withoutHumans	0.00010465824055034463	0.4752849522519169	33.0	-1.0	0.062337887311227656	0.248947613166704	29.0	-1.0	0.611590313614347	-0.016856073158976415	32.0	1.0	0.07073948936760709	0.28535265721532355	27.0	-1.0	0.00038244333711957867	0.4204899271841396	35.0	-1.0	0.0940378394519106	0.1305590349837359	32.0	-1.0	False	False	False	False	False	False
ENSG00000179456	ZBTB18	Heart	withoutHumans	0.0002790668981135605	0.4245506643658289	34.0	-1.0	0.2922811010609355	0.09413197646559623	31.0	-1.0	0.678881576612864	-0.021253178910855652	33.0	-1.0	0.016289246701894473	0.3690136182479058	29.0	-1.0	4.39392742368188e-05	0.4965519970074115	36.0	-1.0	0.00112441884615634	0.39263359510017404	33.0	-1.0	False	False	False	False	False	False
ENSG00000179832	MROH1	Heart	withoutHumans	4.008085933687725e-05	0.5905740008821514	27.0	-1.0	0.15524352449283696	0.2116227863085377	23.0	-1.0	0.8786063710963318	-0.03937520347211243	26.0	-1.0	0.007943031133168455	0.5311470289966	21.0	-1.0	9.553798342633805e-05	0.5496602245447288	29.0	-1.0	0.00016408727423326643	0.574871022514704	26.0	-1.0	False	False	False	False	False	False
ENSG00000179958	DCTPP1	Heart	withoutHumans	0.0004216998468076604	0.42720587321343095	32.0	1.0	0.1652343204222519	0.16201540269522918	29.0	1.0	0.053256078191215986	0.14318106130607444	31.0	1.0	0.02717330029742087	0.3590780703018537	27.0	1.0	0.0007047033528358816	0.4026627382795346	34.0	1.0	0.00023380447827662056	0.4902897263492745	31.0	1.0	False	False	False	False	False	False
ENSG00000179988	PSTK	Heart	withoutHumans	0.0010423551056798737	0.3655532447789822	34.0	-1.0	0.011272586479877734	0.35155122716802123	31.0	-1.0	0.7342158119957105	-0.024540514809755942	33.0	-1.0	0.041624249751830454	0.308386073120851	29.0	-1.0	0.00026002041687112103	0.4276671237628269	36.0	-1.0	0.004682992347112334	0.31631895249185527	33.0	-1.0	False	False	False	False	False	False
ENSG00000181035	SLC25A42	Heart	withoutHumans	7.136296936412228e-05	0.5021346381616167	32.0	-1.0	0.5993088128563913	0.015531836147578026	29.0	-1.0	0.5317076987819775	-0.009566896457157803	31.0	1.0	0.11774097394886186	0.240671744655638	27.0	-1.0	0.00013281380620679774	0.47556354362570585	34.0	-1.0	0.03878410456853431	0.19894863169081756	31.0	-1.0	False	False	False	False	False	False
ENSG00000181513	ACBD4	Heart	withoutHumans	0.0022365717377422	0.3206886259264822	35.0	-1.0	0.5876227194343195	0.0168498522899041	31.0	-1.0	0.3073140023929172	0.02226497759149615	34.0	1.0	0.11043314024238413	0.22998762982286558	29.0	-1.0	0.0006137171872989193	0.38153668859508827	37.0	-1.0	0.012113165251780357	0.25364333092917346	34.0	-1.0	False	False	False	False	False	False
ENSG00000181778	TMEM252	Heart	withoutHumans	0.0007097207417986061	0.3740031185831577	35.0	-1.0	0.4893862765608532	0.03694621009675647	31.0	-1.0	0.33617067526198463	0.016920420464276886	34.0	1.0	0.43324320157678325	0.09199221577485572	29.0	-1.0	0.017777252193522348	0.2120373547227632	37.0	-1.0	0.3206415972194013	0.03545039231300928	34.0	-1.0	False	False	False	False	False	False
ENSG00000182199	SHMT2	Heart	withoutHumans	0.005826086440292996	0.3233500303950956	29.0	-1.0	0.6145093858448007	0.014694938195902951	25.0	-1.0	0.6816062385438356	-0.025458844667544334	28.0	-1.0	0.6972953462371762	0.024959419777975556	23.0	-1.0	0.00601411135051602	0.3185159345932075	31.0	-1.0	0.0006006077736735076	0.48318148590834475	28.0	-1.0	False	False	False	False	False	False
ENSG00000182324	KCNJ14	Heart	withoutHumans	0.0004137346454289438	0.46308114648354926	29.0	-1.0	0.24750324909499175	0.13974271667532145	25.0	-1.0	0.7027444392655096	-0.02703060456851003	28.0	1.0	0.5226390006362666	0.08425395091747123	23.0	-1.0	0.19079100265923515	0.07806250954232175	31.0	-1.0	0.0364874967540273	0.22427602659591417	28.0	-1.0	False	False	False	False	False	False
ENSG00000182568	SATB1	Heart	withoutHumans	0.0028839755123614523	0.30832015056546547	35.0	1.0	0.5023467993375842	0.03422430547020561	31.0	1.0	0.10170644766606751	0.09041987596547729	34.0	1.0	0.6707278388213337	0.025748696673973615	29.0	1.0	0.002953955684113567	0.30760844925208275	37.0	1.0	0.001499508628398706	0.3686668596845243	34.0	1.0	False	False	False	False	False	False
ENSG00000182985	CADM1	Heart	withoutHumans	0.0010013751550687576	0.35843190060520846	35.0	1.0	0.4830350507539523	0.038437404167662614	31.0	1.0	0.4025424665399219	0.006400906056951872	34.0	1.0	0.5141500511416192	0.06806962125575478	29.0	1.0	0.0055404891377422065	0.275463595076195	37.0	1.0	0.018396188708527165	0.22818748014439394	34.0	1.0	False	False	False	False	False	False
ENSG00000183172	SMDT1	Heart	withoutHumans	0.0016414744247176048	0.40621141567247365	28.0	-1.0	0.8444453829580247	-0.03044556076905236	25.0	-1.0	0.020836903124891972	0.225426330034867	28.0	1.0	0.13750787783216586	0.2642326611308594	23.0	-1.0	4.020474857914666e-05	0.5569219142892649	31.0	-1.0	0.00020874762806040749	0.5342852430277821	28.0	-1.0	False	False	False	False	False	False
ENSG00000183258	DDX41	Heart	withoutHumans	0.00033982300586535904	0.406220122769519	35.0	1.0	0.3070991272277897	0.088847564798897	31.0	1.0	0.08757506702325496	0.09969896761030206	34.0	1.0	0.4479957698502589	0.08777718137321233	29.0	1.0	0.0001513612873249557	0.44002383155553493	37.0	1.0	6.504615152304366e-05	0.5093972444371878	34.0	1.0	False	False	False	False	False	False
ENSG00000183580	FBXL7	Heart	withoutHumans	0.00022906776054818797	0.4230136283084448	35.0	1.0	0.09929082467758815	0.19645337125766038	31.0	1.0	0.1348116737142131	0.07295414286217661	34.0	1.0	0.16336126204265164	0.19532221959157836	29.0	1.0	0.00015290381650874673	0.43963997292421464	37.0	1.0	0.00025792771041213686	0.4522088252619375	34.0	1.0	False	False	False	False	False	False
ENSG00000183798	EMILIN3	Heart	withoutHumans	0.0005437195818882106	0.39541712508108473	34.0	1.0	0.00035856845785982154	0.5195842962578163	31.0	1.0	0.04212935862688129	0.14491019507769742	34.0	1.0	0.35679642009728724	0.11494951765785166	29.0	1.0	0.0038704875008826107	0.3013496111237215	36.0	1.0	0.015678792202504628	0.2381186804445251	34.0	1.0	False	False	False	False	False	False
ENSG00000183840	GPR39	Heart	withoutHumans	0.0008396865734697605	0.45431487687253524	27.0	-1.0	0.43938769057631355	0.06822216680461513	23.0	-1.0	0.9657054173615458	-0.04146253426920232	26.0	1.0	0.4206513227788902	0.13537231508346992	21.0	-1.0	0.003620574107987748	0.3686113243834428	29.0	-1.0	0.02465337479839396	0.27171979279255176	26.0	-1.0	False	False	False	False	False	False
ENSG00000184584	TMEM173	Heart	withoutHumans	0.001317497685775953	0.34598383479166916	35.0	1.0	0.2571731520449369	0.10762077364090938	31.0	1.0	0.5680098687521808	-0.012224945653039665	34.0	1.0	0.08246890147606781	0.2544139080491091	29.0	1.0	0.00013281380620679774	0.4452906918384012	37.0	1.0	0.009005844295128513	0.27099680276271876	34.0	1.0	False	False	False	False	False	False
ENSG00000184983	NDUFA6	Heart	withoutHumans	0.0005725698036408363	0.40299205846804864	33.0	-1.0	0.25104796022772613	0.1180959439142476	29.0	-1.0	0.6158836619922189	-0.017228348559077178	32.0	1.0	0.33065662580953664	0.13277655114778075	27.0	-1.0	2.178920847843664e-05	0.5315333186798699	35.0	-1.0	0.028555969292677872	0.21315852400934243	32.0	-1.0	False	False	False	False	False	False
ENSG00000184992	BRI3BP	Heart	withoutHumans	7.264133150294465e-06	0.6828868115997806	25.0	-1.0	0.29550548034544655	0.13361877684580414	22.0	-1.0	0.41400127622005517	0.007608417734052519	24.0	1.0	0.3296241732303015	0.18185722304062513	20.0	-1.0	5.365696498930165e-05	0.6009107979013655	27.0	-1.0	0.0001392730161118022	0.6151545444376727	24.0	-1.0	False	False	False	False	False	False
ENSG00000185000	DGAT1	Heart	withoutHumans	0.00036642787137173725	0.433526379234058	32.0	-1.0	0.14306371535354032	0.1763247084526932	29.0	-1.0	0.640289445710056	-0.019824955638500397	31.0	1.0	0.1693414523861916	0.20606482945110227	27.0	-1.0	0.001951622621869393	0.3529550864271649	34.0	-1.0	0.11207429546928029	0.1211521379399565	31.0	-1.0	False	False	False	False	False	False
ENSG00000185010	F8	Heart	withoutHumans	0.00034796661594139355	0.40521525603916475	35.0	1.0	0.4707462744084826	0.0415854354905103	31.0	1.0	0.0988954352759637	0.09215083850144556	34.0	1.0	0.3208021575658127	0.12656986419809124	29.0	1.0	0.001655494176197924	0.33575562734745945	37.0	1.0	0.00023380447827662056	0.45653451190137195	34.0	1.0	False	False	False	False	False	False
ENSG00000185105	MYADML2	Heart	withoutHumans	0.003425197645258553	0.3159260806016184	33.0	-1.0	0.3983026150148868	0.06049282336932371	31.0	-1.0	0.04016447453738813	0.1522420421438977	33.0	1.0	0.4749414649294119	0.0796747304483687	29.0	-1.0	0.0023703489935719283	0.32616830179293654	36.0	-1.0	0.28075570302822717	0.04652576399109498	33.0	-1.0	False	False	False	False	False	False
ENSG00000185189	NRBP2	Heart	withoutHumans	0.00019238068401264164	0.4981858516605049	29.0	-1.0	0.667925700239952	0.0021683534418808215	26.0	-1.0	0.3925576894240592	0.009959554016005456	28.0	1.0	0.58327497976289	0.06119069482725803	24.0	-1.0	0.0038126381014930984	0.34494057815562695	31.0	-1.0	0.052134775242838806	0.1967343380544201	28.0	-1.0	False	False	False	False	False	False
ENSG00000185267	CDNF	Heart	withoutHumans	0.0011800880859742667	0.3509253620056877	35.0	-1.0	0.8446697836475487	-0.024297154092948414	31.0	-1.0	0.462256485935317	-0.0013046519138555368	34.0	1.0	0.5309260303191548	0.0631135822569091	29.0	-1.0	0.00082761360335856	0.3682986741352179	37.0	-1.0	0.02264649223721638	0.21562860961153874	34.0	-1.0	False	False	False	False	False	False
ENSG00000185515	BRCC3	Heart	withoutHumans	0.004073754777742413	0.391592952407568	25.0	-1.0	0.9577888684840036	-0.05117526605962497	21.0	-1.0	0.049928608479129936	0.1912025855472197	24.0	1.0	0.08739977895888922	0.37030591918724853	19.0	-1.0	7.101459657657045e-05	0.5899206124035867	27.0	-1.0	4.516335139857868e-05	0.6613481558006781	24.0	-1.0	False	False	False	False	False	False
ENSG00000185624	P4HB	Heart	withoutHumans	0.011703105360831119	0.3094072110251599	26.0	-1.0	0.32157260494086387	0.11578114462383882	23.0	-1.0	0.6978435163302383	-0.02884499549205244	26.0	1.0	0.21292898462502333	0.23419743741613608	21.0	-1.0	0.018428387100101574	0.26448123451164907	29.0	-1.0	0.06954440554706366	0.1873349448634103	26.0	-1.0	False	False	False	False	False	False
ENSG00000186073	C15orf41	Heart	withoutHumans	3.0975622556114754e-05	0.5860519346100301	28.0	1.0	0.7647286501390197	-0.01815227960873922	24.0	1.0	0.03196933357498197	0.20271046989494357	27.0	-1.0	0.3069621554812091	0.17526789889322802	22.0	1.0	6.363893000940341e-07	0.6995530907807588	30.0	1.0	0.0005007829750903813	0.5060814937545903	27.0	1.0	False	False	False	False	False	False
ENSG00000186628	FSD2	Heart	withoutHumans	0.00044403365948189025	0.40439972073368546	34.0	-1.0	0.7316686686574191	-0.009397375939138364	30.0	-1.0	0.45273666266215973	-0.00012861932732799453	33.0	-1.0	0.15266358400817995	0.2082917679035302	28.0	-1.0	3.142356530876202e-05	0.5084915991156932	36.0	-1.0	5.5676358641942865e-05	0.5264856484930975	33.0	-1.0	False	False	False	False	False	False
ENSG00000186806	VSIG10L	Heart	withoutHumans	0.0023859999875531657	0.34359305826694275	32.0	-1.0	0.2953699729537753	0.10363154728033641	28.0	-1.0	0.7988434459391642	-0.02958019345945062	31.0	1.0	0.3807579193370593	0.12099710155736376	26.0	-1.0	0.0032761501870276584	0.3260421076357426	34.0	-1.0	0.09977943204531163	0.13018059253954628	31.0	-1.0	False	False	False	False	False	False
ENSG00000186867	QRFPR	Heart	withoutHumans	0.000829963689704224	0.3670774191784605	35.0	1.0	0.22528893647376202	0.12155217532675056	31.0	1.0	0.7250434083808449	-0.023310335464812315	34.0	1.0	2.7596372664879148e-05	0.6428171453292293	29.0	1.0	0.00017557475486410738	0.43398549614996185	37.0	1.0	0.004324897616191072	0.31257178553785303	34.0	1.0	False	False	False	False	False	False
ENSG00000186868	MAPT	Heart	withoutHumans	0.0008732257540876394	0.4039403641235896	31.0	-1.0	0.3184778981604228	0.09873092976129128	27.0	-1.0	0.9230061847039329	-0.034891045523807396	30.0	-1.0	0.8165490689389207	-0.012344245566025647	25.0	-1.0	0.0048753162479321785	0.3214141068632166	32.0	-1.0	0.05809036563305802	0.17568901045184926	30.0	-1.0	False	False	False	False	False	False
ENSG00000187860	CCDC157	Heart	withoutHumans	0.0019484094529861773	0.42216446234102967	26.0	-1.0	0.19666861542818193	0.1915087103519465	22.0	-1.0	0.7219840551184394	-0.03201683167952707	25.0	-1.0	0.250963547860007	0.22410984882028273	20.0	-1.0	0.00691319670578895	0.3398490771958629	28.0	-1.0	0.002096929196805469	0.4545651092367343	25.0	-1.0	False	False	False	False	False	False
ENSG00000188010	MORN2	Heart	withoutHumans	5.097296623427321e-05	0.5396636851724774	30.0	1.0	0.3231616939943025	0.09699391941752733	27.0	1.0	0.19564260555136379	0.05907297614008655	29.0	1.0	0.30776813345340204	0.1415098674372306	27.0	1.0	0.00011917741081300707	0.5027762732899751	32.0	1.0	0.006703873500854238	0.33218387312475073	29.0	1.0	False	False	False	False	False	False
ENSG00000188322	SBK1	Heart	withoutHumans	0.0004525697166462907	0.5309229097222807	24.0	-1.0	0.274108779653114	0.15171628670116855	21.0	-1.0	0.5494139887277866	-0.015411958475257226	23.0	-1.0	0.055886131222060854	0.4176498372038674	19.0	-1.0	0.00020936384671439433	0.5583227413908182	26.0	-1.0	0.006330113816269345	0.41089904024373625	23.0	-1.0	False	False	False	False	False	False
ENSG00000188338	SLC38A3	Heart	withoutHumans	7.996600738354982e-06	0.5570121548966958	34.0	-1.0	0.01184331577309379	0.3485367429908425	31.0	-1.0	0.07379084124295301	0.11378203322096148	33.0	-1.0	0.0031142244399556336	0.45917647918868587	29.0	-1.0	2.855824721009203e-06	0.5851359355968284	36.0	-1.0	0.00019355454167606722	0.47570606306719776	33.0	-1.0	False	False	False	False	False	False
ENSG00000189058	APOD	Heart	withoutHumans	2.1372735686465792e-05	0.5350214667371059	33.0	1.0	0.3240616656423585	0.08965183338608584	29.0	1.0	0.01450712169929237	0.21998647477250866	32.0	1.0	0.22498128412143203	0.17695585059515373	27.0	1.0	0.005629862973624859	0.28888310421258856	35.0	1.0	0.00015458178745124377	0.49672520958012634	32.0	1.0	False	False	False	False	False	False
ENSG00000196352	CD55	Heart	withoutHumans	0.0005734125224271044	0.4355713711304877	30.0	1.0	0.8800665958618303	-0.032527148794078364	27.0	1.0	0.07245056384671548	0.12676357048130693	30.0	1.0	0.5702983722379343	0.06205449207889846	25.0	1.0	0.020105983462469192	0.22871148216966963	33.0	1.0	2.2954658108061828e-05	0.5964099813812687	30.0	1.0	False	False	False	False	False	False
ENSG00000196419	XRCC6	Heart	withoutHumans	0.00271806525243715	0.3670689562148699	29.0	1.0	0.8652715318924902	-0.03342487599466448	25.0	1.0	0.06577947563907068	0.14317499186471105	28.0	1.0	0.03229240028030098	0.39919798142439966	23.0	1.0	0.007837554828164625	0.3027408638563197	31.0	1.0	0.001830085157889951	0.4220945504891992	28.0	1.0	False	False	False	False	False	False
ENSG00000196468	FGF16	Heart	withoutHumans	0.0004347217007450444	0.39572537781321215	35.0	-1.0	0.14247494025195517	0.16536719154473634	31.0	-1.0	0.6727402562051381	-0.020220227335358	34.0	-1.0	0.11068621608201902	0.2298279302694165	29.0	-1.0	7.265384947796869e-05	0.46834032690060967	37.0	-1.0	0.002149393295453179	0.3500113953160433	34.0	-1.0	False	False	False	False	False	False
ENSG00000197150	ABCB8	Heart	withoutHumans	8.534795788421767e-05	0.4726823188609367	34.0	-1.0	0.6898466482153806	-0.0022380443545919615	31.0	-1.0	0.8737100594297609	-0.03037446428259516	33.0	1.0	0.1489358987632161	0.2035527721955236	29.0	-1.0	0.0001251460333202943	0.4573868876484033	36.0	-1.0	0.0027043069603597107	0.34694407859966936	33.0	-1.0	False	False	False	False	False	False
ENSG00000197170	PSMD12	Heart	withoutHumans	0.0034980460523223776	0.3148605279838701	33.0	-1.0	0.5356895408397001	0.029236898967854974	29.0	-1.0	0.12553166738466506	0.08247621224353385	32.0	1.0	0.30837296273304154	0.14119311567585813	27.0	-1.0	0.0010548876037936063	0.37394993933744236	35.0	-1.0	0.16235719874417942	0.08990298012335374	32.0	-1.0	False	False	False	False	False	False
ENSG00000197580	BCO2	Heart	withoutHumans	0.0007498404386302237	0.3715439303263355	35.0	1.0	0.9935354598503847	-0.03445727340062721	31.0	1.0	0.37259567680224276	0.010893025904001652	34.0	1.0	0.6150430450704746	0.04050262389348136	29.0	1.0	0.004037940334930172	0.29186961766648467	37.0	1.0	0.000369258766082795	0.43593067805030483	34.0	1.0	False	False	False	False	False	False
ENSG00000197785	ATAD3A	Heart	withoutHumans	0.00039783851534584724	0.4526083879253662	30.0	-1.0	0.35612270247419303	0.08461064838045473	27.0	-1.0	0.7701995330709405	-0.0291852790123015	30.0	1.0	0.07250283061097701	0.3043286260014362	25.0	-1.0	0.0006109876952340285	0.4195558290491965	33.0	-1.0	0.01022805047131624	0.295724723601523	30.0	-1.0	False	False	False	False	False	False
ENSG00000198060	MARCH5	Heart	withoutHumans	0.0012698727217976687	0.34765787078045574	35.0	-1.0	0.5720576152218567	0.019942742939609848	31.0	-1.0	0.35879161370636026	0.013095249801571063	34.0	1.0	0.2565748325428274	0.15126016757952432	29.0	-1.0	0.0019564507296433815	0.3278470941971816	37.0	-1.0	0.07454278905220979	0.13848035282679494	34.0	-1.0	False	False	False	False	False	False
ENSG00000198515	CNGA1	Heart	withoutHumans	0.0013111385162743363	0.3840767843843914	31.0	1.0	0.9633601274067074	-0.03769696834902958	28.0	-1.0	0.43393066557127524	0.0026123695796986812	30.0	1.0	0.7309774952839158	0.011449895053099901	26.0	1.0	0.001155999780363466	0.38846092886613537	33.0	1.0	0.0004662158053914556	0.47011829786236126	30.0	1.0	False	False	False	False	False	False
ENSG00000198598	MMP17	Heart	withoutHumans	0.00011498636035569322	0.4607454905300953	34.0	-1.0	0.33071000524660216	0.08153208418204483	31.0	-1.0	0.03368579583248504	0.16299489222612484	33.0	-1.0	0.13363644310536638	0.21370110008625753	29.0	-1.0	0.001515134728131287	0.3480867855000964	36.0	-1.0	0.0015362835870967745	0.37693888382237195	33.0	-1.0	False	False	False	False	False	False
ENSG00000198663	C6orf89	Heart	withoutHumans	1.665154769357125e-06	0.6159144290436676	33.0	-1.0	0.00805327854419814	0.3923768164564192	29.0	-1.0	0.4473541848505297	0.0005866944576703448	32.0	-1.0	0.019304353282752058	0.380741712905451	27.0	-1.0	2.924233027507907e-05	0.5216486970024613	35.0	-1.0	0.0009435306423358747	0.41155866155023135	32.0	-1.0	False	False	False	False	False	False
ENSG00000198858	R3HDM4	Heart	withoutHumans	0.00036239085432486306	0.43404690372020316	32.0	-1.0	0.7105298266121964	-0.005928902634294353	29.0	-1.0	0.16208300938491293	0.06771986960148912	31.0	1.0	0.2911833984764762	0.1479493897927303	27.0	-1.0	0.0005957048249097696	0.4105647579330315	34.0	-1.0	0.05866104318217441	0.16936162361788787	31.0	-1.0	False	False	False	False	False	False
ENSG00000204257	HLA-DMA	Heart	withoutHumans	0.004479402355949703	0.3493306106412367	28.0	1.0	0.20314463504102548	0.17107402380003656	24.0	1.0	0.008259180564342954	0.2966128478259238	27.0	1.0	0.694684010570763	0.027262849762827113	22.0	1.0	0.0328408142992886	0.21548710217327227	30.0	1.0	0.008357453389056548	0.3392052985681643	27.0	1.0	False	False	False	False	False	False
ENSG00000204394	VARS	Heart	withoutHumans	0.001941534976468159	0.32750231115930384	35.0	-1.0	0.4386527800086123	0.049377584149549736	31.0	-1.0	0.3768879033193015	0.010208127287500313	34.0	1.0	0.2846429511769505	0.1397214133498489	29.0	-1.0	0.0045324167077705375	0.28593317417699515	37.0	-1.0	0.14207669111343807	0.09375486469691385	34.0	-1.0	False	False	False	False	False	False
ENSG00000204427	ABHD16A	Heart	withoutHumans	0.001092628550714437	0.3544946451475057	35.0	-1.0	0.4100622320852922	0.056958449135114275	31.0	-1.0	0.29698666117189776	0.024347104994690616	34.0	1.0	0.3925153919920089	0.10436521415998745	29.0	-1.0	0.006345264744376355	0.2687150690832443	37.0	-1.0	0.241581084694584	0.05602638962094597	34.0	-1.0	False	False	False	False	False	False
ENSG00000205221	VIT	Heart	withoutHumans	0.00040086556591404125	0.4087722055501911	34.0	1.0	0.42025898292290176	0.056185622000610946	30.0	1.0	0.2044052944116206	0.04861657288342125	33.0	1.0	0.037448746275737584	0.3257489079469126	28.0	1.0	0.00015425205659581006	0.4692596923451201	34.0	1.0	0.0011608899171149818	0.39095737487677773	33.0	1.0	False	False	False	False	False	False
ENSG00000205707	ETFRF1	Heart	withoutHumans	0.004903214203900215	0.3235385796210366	30.0	-1.0	0.41864920342952916	0.06097197290152356	28.0	-1.0	0.4295686349826838	0.003234965373335341	30.0	1.0	0.283968900104245	0.15653285229626535	26.0	-1.0	0.002571134656936746	0.3476561325151185	33.0	-1.0	0.10456714371069192	0.13083172924426678	30.0	-1.0	False	False	False	False	False	False
ENSG00000213064	SFT2D2	Heart	withoutHumans	0.0038001149494840416	0.3191624154842774	32.0	-1.0	0.1690748178714204	0.1599817052674637	29.0	-1.0	0.6484167683563616	-0.020448930775400997	31.0	-1.0	0.16638509244784394	0.20788574728942688	27.0	-1.0	0.00046372335860937357	0.42183194220261844	34.0	-1.0	0.014429759661337378	0.2648553109334667	31.0	-1.0	False	False	False	False	False	False
ENSG00000213085	CFAP45	Heart	withoutHumans	0.0012294616463532717	0.3490695285809402	35.0	-1.0	0.4637714870677499	0.04319333465454456	31.0	-1.0	0.7220837567927729	-0.023152678931191994	34.0	-1.0	0.6273067962207561	0.03718498366040002	29.0	-1.0	0.01089921742731735	0.2393607719207841	37.0	-1.0	0.05547091583146832	0.15817148092740752	34.0	-1.0	False	False	False	False	False	False
ENSG00000213139	CRYGS	Heart	withoutHumans	0.0002446163247954154	0.4514331029682602	32.0	1.0	0.607651684390395	0.013698723584891548	29.0	1.0	0.6574411711988534	-0.02113716630044582	31.0	1.0	0.0555528183830161	0.30548493509577157	27.0	1.0	5.334357066246336e-05	0.5108834272822624	34.0	1.0	0.0003741122095901352	0.4683606583111515	31.0	1.0	False	False	False	False	False	False
ENSG00000213199	ASIC3	Heart	withoutHumans	0.001154170383433812	0.3608491918096849	34.0	1.0	0.6353112693077972	0.007516778848054684	31.0	1.0	0.7442702932683805	-0.025081125856274866	33.0	1.0	0.004422843514130138	0.4414509007513697	29.0	1.0	0.056845969803634364	0.1457882502785086	36.0	1.0	0.001237760201089032	0.3876722019539639	33.0	1.0	False	False	False	False	False	False
ENSG00000214022	REPIN1	Heart	withoutHumans	0.00041057426135417585	0.4763507261861004	28.0	1.0	0.9408074713178906	-0.03783409772160584	27.0	-1.0	0.6386332982581562	-0.022707715192714195	27.0	1.0	0.8806985896269659	-0.02785347331554977	25.0	-1.0	0.0030917418785243447	0.3668759963542698	30.0	1.0	0.0018019712675570662	0.43600463098000397	27.0	1.0	False	False	False	False	False	False
ENSG00000214941	ZSWIM7	Heart	withoutHumans	0.004403835019356673	0.30268425583829095	33.0	1.0	0.9713247430540761	-0.034043061291234356	31.0	1.0	0.5577146737062831	-0.01161316486307018	33.0	1.0	0.37000494264684497	0.11106299398459174	29.0	1.0	4.766847329744581e-05	0.49353534914827824	36.0	1.0	0.0024652494203503033	0.3519187863038099	33.0	1.0	False	False	False	False	False	False
ENSG00000233670	PIRT	Heart	withoutHumans	0.000110325037140853	0.496373494022333	31.0	-1.0	0.18833457613547855	0.14898843919798388	29.0	-1.0	0.6499084219792493	-0.020565561841208613	31.0	-1.0	0.14039447805153155	0.20925902532254081	29.0	-1.0	0.010585823343582849	0.2606905452127839	34.0	-1.0	0.03817739965684706	0.200026196804867	31.0	-1.0	False	False	False	False	False	False
ENSG00000239306	RBM14	Heart	withoutHumans	0.0007186440778950359	0.3734323757410697	35.0	1.0	0.7667828957114082	-0.014310500735565057	31.0	1.0	0.15484586717090815	0.06428535671116775	34.0	1.0	0.45341138344952464	0.08626989245014782	29.0	1.0	0.0009726827331632453	0.3607344956134958	37.0	1.0	0.0003921209518626761	0.43345051435817605	34.0	1.0	False	False	False	False	False	False
ENSG00000239388	ASB14	Heart	withoutHumans	0.003750072494103345	0.3112059782301403	33.0	-1.0	0.04986577658133962	0.26655373203990407	29.0	-1.0	0.7371730856939466	-0.025505843604308964	32.0	1.0	0.2454069166814978	0.16775466071526068	27.0	-1.0	0.0014580887514064052	0.35853957672056413	35.0	-1.0	0.08626449115561476	0.1367381658298027	32.0	-1.0	False	False	False	False	False	False
ENSG00000242110	AMACR	Heart	withoutHumans	0.0019190443844993741	0.37494680809512315	30.0	-1.0	0.5178689294081465	0.03741644123779286	26.0	-1.0	0.9949027498638567	-0.037032187286761165	29.0	1.0	0.44028451260760115	0.10993530980490462	24.0	-1.0	0.0002255084024052767	0.475401253946966	32.0	-1.0	0.003771771429849162	0.3677421174857015	29.0	-1.0	False	False	False	False	False	False
ENSG00000242252	BGLAP	Heart	withoutHumans	0.005970284913138169	0.35467660648821564	26.0	1.0	0.6070818823360432	0.018293090688646596	23.0	1.0	0.5128924803937837	-0.009120682488496401	25.0	1.0	0.970984844400049	-0.05092372211818086	21.0	-1.0	0.005454610659054685	0.35444620029785057	28.0	1.0	0.011292264771238143	0.34163096275248317	25.0	1.0	False	False	False	False	False	False
ENSG00000244274	DBNDD2	Heart	withoutHumans	2.9555263100383752e-05	0.501225071840339	35.0	1.0	0.577909191896447	0.018732087372023143	31.0	1.0	0.6432396503779102	-0.018226244485704424	34.0	1.0	0.06472512846300055	0.27364431195945516	29.0	1.0	0.0001487660994071745	0.44083746053381634	37.0	1.0	0.0007235916556685675	0.4051106172938085	34.0	1.0	False	False	False	False	False	False
ENSG00000244588	RAD21L1	Heart	withoutHumans	0.0036535695558082295	0.3401826936557053	30.0	1.0	0.8510364646091415	-0.03016400156747845	26.0	1.0	0.5858228213165494	-0.01615029665940182	29.0	1.0	0.5554935663677248	0.06983082738752633	24.0	1.0	0.0019231908919261627	0.3726651562607556	32.0	1.0	0.008231145385701742	0.31913856359982706	29.0	1.0	False	False	False	False	False	False
ENSG00000248485	PCP4L1	Heart	withoutHumans	0.0004067478951935441	0.40812867394540653	34.0	-1.0	0.28029575680935725	0.10206280523067524	30.0	-1.0	0.36291860249315144	0.012851851410619175	33.0	-1.0	0.02483217926423808	0.3535507369781721	28.0	-1.0	1.1932579034051491e-05	0.5405074368027536	36.0	-1.0	4.681873469234979e-06	0.6109129834122016	33.0	-1.0	False	False	False	False	False	False
ENSG00000249242	TMEM150C	Heart	withoutHumans	0.0005653010007911032	0.3937061451865683	34.0	1.0	0.0983688491078522	0.19719376139051314	31.0	1.0	0.2466573104620358	0.03675158396627787	33.0	1.0	0.21820539035125572	0.16715651121867603	29.0	1.0	0.0030534420202720223	0.3134981599833194	36.0	1.0	0.027391413472752205	0.2096333043629297	33.0	1.0	False	False	False	False	False	False
ENSG00000256269	HMBS	Heart	withoutHumans	0.0023683708444137003	0.3179280676924151	35.0	-1.0	0.6190695185403433	0.010529038598302787	31.0	-1.0	0.11164333936202275	0.08462510072670237	34.0	1.0	0.34911144007078965	0.11762171875905203	29.0	-1.0	0.0015668579828347579	0.33843084814253255	37.0	-1.0	0.14977281657902813	0.09006051139095383	34.0	-1.0	False	False	False	False	False	False
ENSG00000257103	LSM14A	Heart	withoutHumans	0.0021504510950228527	0.35860041893122996	31.0	-1.0	0.9634281828896739	-0.039206913022344914	27.0	-1.0	0.5350021854681137	-0.010263738897716923	30.0	1.0	0.1268904306528404	0.25208687802021224	25.0	-1.0	0.0011691075173363556	0.38795248218296396	33.0	-1.0	0.027730340079317815	0.22886309954181072	30.0	-1.0	False	False	False	False	False	False
ENSG00000258986	TMEM179	Heart	withoutHumans	0.005146574833752975	0.3028163465824423	32.0	-1.0	0.5044298607839117	0.03636373276374871	29.0	-1.0	0.11024393026628586	0.09406053218977417	31.0	1.0	0.4875211246257256	0.08188864469777557	27.0	-1.0	0.11848826470363077	0.10438732972243425	34.0	-1.0	0.6766905858812268	-0.017008477228853236	31.0	-1.0	True	False	False	False	False	False
ENSG00000259494	MRPL46	Heart	withoutHumans	0.0017039492963864095	0.3513063186829217	33.0	1.0	0.3976350029276281	0.06518547514482553	29.0	1.0	0.10065337860596013	0.09701690087722714	32.0	1.0	0.16862791392523627	0.20648062481378804	27.0	1.0	0.014319313955727796	0.23620083020733074	35.0	1.0	0.0030517138917106083	0.3494362673315291	32.0	1.0	False	False	False	False	False	False
ENSG00000269113	TRABD2B	Heart	withoutHumans	0.0035084047632427044	0.31468760476367896	33.0	-1.0	0.5221017273917898	0.03216736749160065	29.0	-1.0	0.12023466111793081	0.08531226330139119	32.0	1.0	0.5896624791085304	0.05184952251296582	27.0	-1.0	0.036916841066048554	0.17799730164581995	35.0	-1.0	0.4319731848608653	0.015467285284949006	32.0	-1.0	False	False	False	False	False	False
ENSG00000272047	GTF2H5	Heart	withoutHumans	0.010333563631076188	0.3072608102539395	27.0	-1.0	0.5233732041246604	0.0415257264292469	23.0	-1.0	0.022057497417897552	0.23802204139267735	26.0	-1.0	0.19391942859503566	0.2465384704233432	21.0	-1.0	0.01649374357201227	0.27216072053454976	29.0	-1.0	0.0008900682875405622	0.4894963091772039	26.0	-1.0	False	False	False	False	False	False
ENSG00000273559	CWC25	Heart	withoutHumans	0.0013896626196269661	0.343410162940329	35.0	1.0	0.4804698121202672	0.039018278499100334	31.0	1.0	0.762962860238476	-0.02523020890385319	34.0	1.0	0.6854366499022798	0.022027482733530945	29.0	1.0	0.000202965400805948	0.4282035131768027	37.0	1.0	0.006465659383376331	0.2899837602737586	34.0	1.0	False	False	False	False	False	False
ENSG00000275074	NUDT18	Heart	withoutHumans	8.379268529355955e-06	0.5554882021828258	34.0	-1.0	0.278451645327367	0.099313711154432	31.0	-1.0	0.9051212958821006	-0.031157492974663636	33.0	-1.0	0.03852570690644206	0.31374526154118865	29.0	-1.0	0.00024275594378654101	0.4303897795662007	36.0	-1.0	0.00868830143497301	0.2806764361972911	33.0	-1.0	False	False	False	False	False	False
ENSG00000275700	AATF	Heart	withoutHumans	4.247226685989088e-05	0.4879436857944084	35.0	1.0	0.7343565770591404	-0.009459485852361782	31.0	1.0	0.8200086329592117	-0.027688591687464514	34.0	1.0	0.18785604866909403	0.1821378478272685	29.0	1.0	4.096770002768316e-06	0.5636583933930326	37.0	1.0	2.107505318221487e-05	0.5502761595141099	34.0	1.0	False	False	False	False	False	False
ENSG00000148248	SURF4	Heart	withoutHumans	0.0056783176625988365	0.3462518828015988	27.0	-1.0	0.6595454944961039	0.004992746518058366	23.0	-1.0	0.11384281458971159	0.11057286076846373	26.0	1.0	0.13990294632028735	0.286381838898331	21.0	-1.0	0.003218088937563598	0.3754788875663325	29.0	-1.0	0.026295698405129145	0.26659665773326924	26.0	-1.0	False	False	False	False	False	False
ENSG00000073756	PTGS2	Lung	withoutHumans	0.008439056853946235	0.3102403862206111	28.0	1.0	0.15897507705450134	0.1849401374948605	26.0	1.0	0.14591998713266527	0.09040161638538757	26.0	1.0	0.02110067123749758	0.40108617830283577	25.0	1.0	0.0014716659873850804	0.41940341948105575	29.0	1.0	0.1547828629135419	0.1073822102157811	28.0	1.0	False	False	False	False	False	False
ENSG00000162551	ALPL	Lung	withoutHumans	0.005818699083429411	0.3966578443032064	23.0	-1.0	0.5305128605669905	0.043870209041783736	21.0	-1.0	0.7268553605887524	-0.03904218120126335	21.0	-1.0	0.38393929269245103	0.15826702208214938	20.0	-1.0	0.0014848636478989009	0.48786061169188133	24.0	-1.0	0.040254130497008385	0.26232487369003865	23.0	-1.0	False	False	False	False	False	False
ENSG00000144649	GASK1A	Lung	withoutHumans	0.009769903492037059	0.333240082806772	25.0	1.0	0.05086261954394893	0.3044485744843648	25.0	1.0	0.09339756395295327	0.13183677534751748	25.0	1.0	0.02466619488943496	0.404647750847258	24.0	1.0	0.0027878232951153506	0.4208662584789048	26.0	1.0	0.18107350698446123	0.10620909509066612	25.0	1.0	False	False	False	False	False	False
ENSG00000104047	DTWD1	Lung	withoutHumans	0.006420963801445776	0.3275312846447529	28.0	1.0	0.36388914968699887	0.08536720265852316	26.0	1.0	0.7808767463048741	-0.03464636024178325	26.0	1.0	0.2957109805289145	0.15792040400044371	25.0	1.0	0.09107021155850833	0.14382983133480554	29.0	1.0	0.1547828629135419	0.10738092805946065	28.0	1.0	True	False	False	False	False	False
ENSG00000005102	MEOX1	Lung	withoutHumans	0.0013804717802430992	0.41540610408410084	28.0	-1.0	0.7822500579296141	-0.01984647385469729	26.0	-1.0	0.01932208969197795	0.24766102448323923	26.0	-1.0	0.8801102264040328	-0.0277628691037326	25.0	-1.0	0.06189744291908041	0.17406092274739982	29.0	-1.0	0.005835066397982561	0.35161169649651214	28.0	-1.0	False	False	False	False	False	False
ENSG00000166797	CIAO2A	Lung	withoutHumans	0.0046752332496410995	0.48233367194977295	19.0	1.0	0.18009847675284033	0.26365585566635796	17.0	1.0	0.060833863455760785	0.24809830257635868	17.0	1.0	0.05188131874271884	0.49148939967582095	16.0	1.0	0.037641153597197594	0.30384883365269066	20.0	1.0	0.006753132120908217	0.47662356367133873	19.0	1.0	False	False	False	False	False	False
ENSG00000215271	HOMEZ	Lung	withoutHumans	0.0001991052279889663	0.5100567820636455	28.0	1.0	0.07067014174676972	0.26463889144945285	26.0	1.0	0.06578343570350358	0.15445592364079852	26.0	1.0	0.02835971537860361	0.3810266772744667	25.0	1.0	2.582454820339397e-06	0.6743643162625532	29.0	1.0	0.03624834671474994	0.2247893759252736	28.0	1.0	False	False	False	False	False	False
ENSG00000031698	SARS	Lung	withoutHumans	0.0026288100610350317	0.38015906143776645	28.0	1.0	0.028062368996271236	0.3432804619355533	26.0	1.0	0.00028942916856048155	0.5021750228251836	26.0	1.0	8.151921016467499e-05	0.6675857565192018	25.0	1.0	5.953266114164215e-06	0.6479605591926203	29.0	1.0	0.006811819102076874	0.34156763173339	28.0	1.0	False	False	False	False	False	False
ENSG00000092850	TEKT2	Lung	withoutHumans	0.010444310313354107	0.3065531207958221	27.0	-1.0	0.9932971843503411	-0.043442611628165206	25.0	-1.0	0.007147781450897168	0.3282581497838669	25.0	-1.0	0.8526748917279817	-0.021985820908641873	24.0	-1.0	0.003874588030043808	0.3756900204039223	28.0	-1.0	1.6860654182466232e-05	0.6498377121043613	27.0	-1.0	False	False	False	False	False	False
ENSG00000063241	ISOC2	Lung	withoutHumans	0.0022930937889938914	0.44120230886198897	24.0	-1.0	0.22427417900206575	0.1737111484740318	22.0	-1.0	0.001047912102967957	0.49755053866001575	22.0	-1.0	0.10367937775409425	0.31979535241586887	21.0	-1.0	5.280590493618462e-05	0.6327432687447145	25.0	-1.0	0.014571000791044376	0.33440794076745894	24.0	-1.0	False	False	False	False	False	False
ENSG00000198791	CNOT7	Lung	withoutHumans	0.0004162153313861124	0.6095597307909002	20.0	1.0	0.4314045926195642	0.09363713363003912	18.0	1.0	0.8016722651075805	-0.05350979161994229	18.0	1.0	0.43008119078750007	0.16473168995232845	17.0	1.0	0.7346380339164691	-0.03459632161537107	21.0	1.0	0.025994961359058485	0.3418835381100541	20.0	1.0	False	False	False	False	False	False
ENSG00000121104	FAM117A	Lung	withoutHumans	0.00019523112216876306	0.5109202488879265	28.0	-1.0	0.4601230944677031	0.05352710626341106	26.0	-1.0	0.03286356217650452	0.2083193118785166	26.0	-1.0	0.18771138647914135	0.21118616546772273	25.0	-1.0	4.5947834662115084e-05	0.5782278788878394	29.0	-1.0	3.302182251371767e-05	0.6108991102274793	28.0	-1.0	False	False	False	False	False	False
ENSG00000205678	TECRL	Lung	withoutHumans	0.00937523629482737	0.3135328712853883	27.0	-1.0	0.5125684731811937	0.04059193884143275	25.0	-1.0	0.003694348630471441	0.3722983592631952	25.0	-1.0	0.21139350724860936	0.20586568039314745	24.0	-1.0	0.05052053031715751	0.19682872718973587	28.0	-1.0	0.035446625827199964	0.23456728641524272	27.0	-1.0	False	False	False	False	False	False
ENSG00000004939	SLC4A1	Lung	withoutHumans	5.418322131175654e-05	0.5642964577349255	28.0	-1.0	0.1006804820355887	0.2318131210269082	26.0	-1.0	7.659516972254783e-07	0.7273095600452066	26.0	-1.0	0.033194838506544505	0.36939761040381414	25.0	-1.0	0.0023512335514159566	0.3934365618053415	29.0	-1.0	0.00043842461271062424	0.4989544950956253	28.0	-1.0	False	False	False	False	False	False
ENSG00000005073	HOXA11	Lung	withoutHumans	0.03793485947494029	0.31786580347527726	18.0	1.0	0.8378378758839129	-0.0419418528549913	18.0	-1.0	0.505032133746034	-0.010404919868156393	18.0	1.0	0.4144565182364339	0.17273009105515202	17.0	1.0	0.04330975243816214	0.3046941315506356	19.0	1.0	0.007292222001768246	0.49194092465259476	18.0	1.0	False	False	False	False	False	False
ENSG00000005882	PDK2	Lung	withoutHumans	0.0056828214737358025	0.33519727831161883	28.0	-1.0	0.9629310628639084	-0.040809248665512055	26.0	1.0	0.7393181198445623	-0.03193485221554826	26.0	-1.0	0.9335015397784179	-0.037180794293578234	25.0	1.0	0.04889077885800468	0.19276748568929147	29.0	-1.0	0.019113174095601107	0.27137912153042254	28.0	-1.0	False	False	False	False	False	False
ENSG00000006118	TMEM132A	Lung	withoutHumans	0.0180319728670142	0.3127445898969381	23.0	-1.0	0.43770069120377236	0.0761765204031728	21.0	-1.0	0.6551390863776054	-0.031501864910860045	21.0	-1.0	0.023199002513700717	0.47594162883845414	20.0	-1.0	0.0005504615679100945	0.5430741426698565	24.0	-1.0	0.3390323480528819	0.04867842280059809	23.0	-1.0	False	False	False	False	False	False
ENSG00000006282	SPATA20	Lung	withoutHumans	0.00018730985438950314	0.5416824896134536	26.0	1.0	0.35397789026179066	0.08886374184102386	26.0	1.0	0.14008117686254867	0.09373629837937325	26.0	1.0	0.11759586204408021	0.2592633532879488	25.0	1.0	3.059647541720268e-05	0.6221790254551938	27.0	1.0	0.008237081211113453	0.35173854773000746	26.0	1.0	False	False	False	False	False	False
ENSG00000007314	SCN4A	Lung	withoutHumans	0.005887979692275703	0.3438800303532542	27.0	-1.0	0.48144788671252503	0.04925011533951251	25.0	-1.0	7.876954634195986e-05	0.578800071497063	25.0	-1.0	0.5804166664104286	0.062412228188725716	24.0	-1.0	0.01850710155197668	0.27295662324394465	28.0	-1.0	0.0008564432957907403	0.47773458885882736	27.0	-1.0	False	False	False	False	False	False
ENSG00000008311	AASS	Lung	withoutHumans	0.007663432811067022	0.3164261081171147	28.0	1.0	0.9189263439449239	-0.03775569165363324	26.0	1.0	0.8971138789956546	-0.03999240169095164	26.0	-1.0	0.5996228046116727	0.052754403957610885	25.0	1.0	0.015285359188360471	0.2771886994193411	29.0	1.0	0.33922955355746154	0.038961139418516866	28.0	1.0	False	False	False	False	False	False
ENSG00000010626	LRRC23	Lung	withoutHumans	0.00434205862078884	0.40141562960936217	24.0	-1.0	0.7822126005088269	-0.023543795136587997	22.0	-1.0	0.12748094183287353	0.12127049130117784	22.0	-1.0	0.6396712791637078	0.049214957705856266	21.0	-1.0	0.06553466355628774	0.1969050027075817	25.0	-1.0	0.003589980991236836	0.43503952538044866	24.0	-1.0	False	False	False	False	False	False
ENSG00000010932	FMO1	Lung	withoutHumans	0.018056175468112508	0.34002884806393685	21.0	-1.0	0.9400549003867759	-0.04966216071314755	21.0	1.0	0.9898113164841096	-0.05260830769793112	21.0	-1.0	0.27419878407843085	0.21002170717898883	20.0	-1.0	0.0021421356124083054	0.49914116042220025	22.0	-1.0	0.0817640854612536	0.21523542912078353	21.0	-1.0	False	False	False	False	False	False
ENSG00000013306	SLC25A39	Lung	withoutHumans	0.0006943454377536429	0.47795303267903533	26.0	-1.0	0.3120596730033522	0.11433882426913478	24.0	-1.0	0.0036380116014181024	0.3868147738989217	24.0	-1.0	0.12754016480003727	0.2725961614438085	23.0	-1.0	2.3344436709125393e-08	0.8105642517358105	27.0	-1.0	0.00034751562119234556	0.5388678222160384	26.0	-1.0	False	False	False	False	False	False
ENSG00000015413	DPEP1	Lung	withoutHumans	0.0019850878228265313	0.39568256970744087	28.0	-1.0	0.2152470712756386	0.1513462574965897	26.0	-1.0	0.06518333999105261	0.1551937548482114	26.0	-1.0	0.4552925540829788	0.10038721224698388	25.0	-1.0	0.0001251460333202943	0.53823889046047	29.0	-1.0	0.07546190004370974	0.16735714932511736	28.0	-1.0	False	False	False	False	False	False
ENSG00000020129	NCDN	Lung	withoutHumans	0.0010893434512350942	0.44063750331337925	27.0	-1.0	0.47227545472836335	0.0522347000127118	25.0	-1.0	0.07823447528440704	0.14651630053347242	25.0	-1.0	0.17204265480367678	0.22940306240317	24.0	-1.0	0.012732037990238353	0.29898178848049883	28.0	-1.0	0.014391716864126207	0.3011650866557428	27.0	-1.0	False	False	False	False	False	False
ENSG00000021762	OSBPL5	Lung	withoutHumans	0.007341201828377785	0.3190892175685741	28.0	-1.0	0.0374187637461211	0.320833887812884	26.0	-1.0	0.023052819190967484	0.23481232456557666	26.0	-1.0	0.030278588165462535	0.3760077158988516	25.0	-1.0	0.002146819969816993	0.3986762333225137	29.0	-1.0	0.2536710948079077	0.0646189148290992	28.0	-1.0	False	False	False	False	False	False
ENSG00000025772	TOMM34	Lung	withoutHumans	9.433186103017192e-07	0.7112888423864543	27.0	-1.0	0.24823584204383928	0.1393598547307019	25.0	-1.0	0.00369389995650182	0.37230915918671104	25.0	-1.0	0.0514229784891669	0.3466569357146647	24.0	-1.0	8.783219339902583e-06	0.6498618332053313	28.0	-1.0	2.4591747559856763e-05	0.6362029790274368	27.0	-1.0	False	False	False	False	False	False
ENSG00000028116	VRK2	Lung	withoutHumans	0.001473094973195268	0.41200617715966814	28.0	1.0	0.3686578662556343	0.08376104910957471	26.0	1.0	0.42019223142104134	0.005641932878924005	26.0	1.0	0.1088452573537003	0.26640402628070503	25.0	1.0	0.000919052104493174	0.44463513085402573	29.0	1.0	0.055691796552164205	0.19137920291636967	28.0	1.0	False	False	False	False	False	False
ENSG00000036448	MYOM2	Lung	withoutHumans	0.0026779872745799982	0.3791382069719478	28.0	-1.0	0.23225030977804184	0.142015049886964	26.0	-1.0	0.0035077029237407303	0.3631355450993611	26.0	-1.0	0.24801223596853017	0.18012934147908355	25.0	-1.0	0.02995564738496543	0.22963454072182776	29.0	-1.0	0.038586383136874784	0.22007165194410916	28.0	-1.0	False	False	False	False	False	False
ENSG00000036828	CASR	Lung	withoutHumans	0.006301379432020034	0.3287484887505875	28.0	-1.0	0.660892989487381	0.0037971890266553787	26.0	-1.0	0.3766374827850127	0.014131385247469486	26.0	-1.0	0.5475294165797437	0.06908188557958528	25.0	-1.0	0.034786027815378685	0.21815332577685298	29.0	-1.0	0.30030991381416755	0.04967153817834091	28.0	-1.0	False	False	False	False	False	False
ENSG00000048462	TNFRSF17	Lung	withoutHumans	0.007663432811067022	0.37710382666597564	23.0	1.0	0.3721326085539044	0.10406636026563643	21.0	1.0	0.014995928548252092	0.32476103815512825	21.0	1.0	0.00042429079323306405	0.6994480401591019	20.0	1.0	0.00022765993421188522	0.5867359499302663	24.0	1.0	0.009688385726126715	0.3793782114147869	23.0	1.0	False	False	False	False	False	False
ENSG00000049283	EPN3	Lung	withoutHumans	0.0002707343893915518	0.5245713084456459	26.0	-1.0	0.2988585588429617	0.11018764981734064	26.0	-1.0	0.16403881749996221	0.08081335698367054	26.0	-1.0	0.5151114791798902	0.07963214730673018	25.0	-1.0	0.00032054492079058806	0.5236348468119529	27.0	-1.0	0.008829713550223864	0.3468767187301569	26.0	-1.0	False	False	False	False	False	False
ENSG00000049860	HEXB	Lung	withoutHumans	0.00198408998991552	0.46559780617963487	23.0	1.0	0.24747697027648533	0.1676400489444515	21.0	1.0	0.13563720987673392	0.12123596824392258	21.0	1.0	0.0020815898846459034	0.626615627837031	20.0	1.0	0.0007648623306628784	0.5257106585607233	24.0	1.0	0.04668947707340002	0.24869156951858884	23.0	1.0	False	False	False	False	False	False
ENSG00000054267	ARID4B	Lung	withoutHumans	0.016162367001373645	0.3347053562275015	22.0	1.0	0.419996111581035	0.07901409286244065	22.0	1.0	0.03057486999196428	0.2517850411842181	22.0	1.0	0.6180319182802957	0.05708138197000978	21.0	1.0	0.014462653810573321	0.3471283300283079	23.0	1.0	0.038923398787989796	0.2769334286560686	22.0	1.0	False	False	False	False	False	False
ENSG00000055118	KCNH2	Lung	withoutHumans	0.00036607612675637364	0.4818682630641272	28.0	-1.0	0.2131134171242571	0.1522928736413084	26.0	-1.0	0.20258997333889792	0.06367852592127365	26.0	-1.0	0.06547863331709024	0.3128634683185064	25.0	-1.0	0.015833141771256456	0.2748198322453861	29.0	-1.0	0.0981039698127655	0.14587034355038597	28.0	-1.0	False	False	False	False	False	False
ENSG00000057757	PITHD1	Lung	withoutHumans	0.0002576785884327466	0.5940087802476759	22.0	1.0	0.14898946146497197	0.24941208356126154	20.0	1.0	0.017350791762468724	0.32720620867330075	20.0	1.0	0.04714467049293932	0.43482216825811015	19.0	1.0	0.00036561287857009143	0.5811066594548866	23.0	1.0	0.0029516458038645176	0.48050439835542746	22.0	1.0	False	False	False	False	False	False
ENSG00000058404	CAMK2B	Lung	withoutHumans	3.675298751613712e-06	0.6583187870963584	28.0	-1.0	0.06976095226047634	0.26583925475650094	26.0	-1.0	0.005922305868339489	0.329014813844711	26.0	-1.0	0.04621056322756735	0.34365182452413423	25.0	-1.0	0.003089911733834672	0.37775641369859847	29.0	-1.0	0.006431681448980168	0.34538820658253433	28.0	-1.0	False	False	False	False	False	False
ENSG00000059573	ALDH18A1	Lung	withoutHumans	0.009289884128805622	0.349459006186401	24.0	1.0	0.8930353764970547	-0.04233800538524868	22.0	1.0	0.005731596022458663	0.384257418060888	22.0	1.0	0.9946277134341139	-0.05256838455234503	21.0	1.0	0.10825260135648973	0.1516643697371427	25.0	1.0	0.0013312794620360014	0.49725792709397465	24.0	1.0	False	False	False	False	False	False
ENSG00000059588	TARBP1	Lung	withoutHumans	0.0004562706657400344	0.4993058903410994	26.0	1.0	0.16204229952282354	0.18291303370666234	26.0	1.0	0.19360362583090307	0.06737766803507339	26.0	1.0	0.04006691272541508	0.3553440609010662	25.0	1.0	0.001494694589732905	0.4437875934135036	27.0	1.0	0.2253895085342301	0.08135356826329865	26.0	1.0	False	False	False	False	False	False
ENSG00000060709	RIMBP2	Lung	withoutHumans	0.0037635725930129805	0.35959274403283537	28.0	-1.0	0.5956838661309113	0.018498668715057676	26.0	-1.0	0.5632116411727957	-0.015392460353361725	26.0	1.0	0.7247025133423203	0.013991838602093298	25.0	-1.0	0.18127350854118698	0.08815321705861012	29.0	-1.0	0.9893870641368979	-0.038427430955442654	28.0	-1.0	True	False	False	False	False	False
ENSG00000061656	SPAG4	Lung	withoutHumans	0.0008483536045766978	0.5322025373041669	22.0	-1.0	0.4182973932167875	0.07956756530995335	22.0	-1.0	0.06184546599099056	0.18896528082970998	22.0	-1.0	0.826250112211626	-0.017815827543706808	21.0	-1.0	0.07828594564713724	0.19692701098242527	23.0	-1.0	0.022923002777676137	0.3238753361836567	22.0	-1.0	False	False	False	False	False	False
ENSG00000061936	SFSWAP	Lung	withoutHumans	0.003446786889647764	0.376352990077225	27.0	-1.0	0.4607556513902143	0.05571196769236797	25.0	-1.0	0.10182365651295694	0.12458354907018254	25.0	-1.0	0.7224733811896307	0.015471379124745499	24.0	-1.0	0.08507418928070538	0.15466815403697654	28.0	-1.0	0.22712241577057532	0.07740356337644483	27.0	-1.0	True	False	False	False	False	False
ENSG00000062282	DGAT2	Lung	withoutHumans	0.01163026942917242	0.3098232920638265	26.0	-1.0	0.001996075058038886	0.5413886696039483	24.0	-1.0	0.0014316934826105634	0.446130969344283	24.0	-1.0	0.004235616438873969	0.5311917282883998	23.0	-1.0	0.044149387928526115	0.21510687413902307	27.0	-1.0	0.21464464141392467	0.08596143259665634	26.0	-1.0	False	False	False	False	False	False
ENSG00000063015	SEZ6	Lung	withoutHumans	4.2761581709581145e-05	0.653305110325033	23.0	-1.0	0.6979166319111448	-0.004547257178872499	21.0	-1.0	0.7953432132452936	-0.044708834810791576	21.0	-1.0	0.4479957698502589	0.1306443325205131	20.0	-1.0	0.04950321383685283	0.23100912360438752	24.0	-1.0	0.43013083454755774	0.02332174133529996	23.0	-1.0	False	False	False	False	False	False
ENSG00000064012	CASP8	Lung	withoutHumans	0.009583528657849836	0.3018772381337158	28.0	1.0	0.596556145370021	0.01830179456178138	26.0	1.0	0.018654518862861506	0.2502132332579451	26.0	1.0	0.7091010701518256	0.01877644045061766	25.0	1.0	0.16386716050593655	0.09654794567991432	29.0	1.0	0.0033899583676718784	0.38564454065261466	28.0	1.0	False	False	False	False	False	False
ENSG00000066248	NGEF	Lung	withoutHumans	5.490583880002438e-08	0.7648119268596905	28.0	-1.0	0.029418649422474505	0.33968361993356244	26.0	-1.0	0.03686876500820157	0.19967168712963657	26.0	-1.0	0.00674964445561916	0.4735022743972199	25.0	-1.0	0.00012794791604571975	0.5372597884693122	29.0	-1.0	0.022333723626503023	0.2604653176025531	28.0	-1.0	False	False	False	False	False	False
ENSG00000066322	ELOVL1	Lung	withoutHumans	0.002652645462163606	0.3916521796587312	27.0	-1.0	0.0021022552530752876	0.5223101651403739	25.0	-1.0	0.015532794927860149	0.273188734080949	25.0	-1.0	0.013519783626797484	0.4451206500148416	24.0	-1.0	0.00016450352012895155	0.5396247243675771	28.0	-1.0	0.19432343019038553	0.09144389994040136	27.0	-1.0	False	False	False	False	False	False
ENSG00000067836	ROGDI	Lung	withoutHumans	0.0016726371497204537	0.4051653645979514	28.0	-1.0	0.07730331103519354	0.2567744163979798	26.0	-1.0	0.23496683135510738	0.05164987932809906	26.0	-1.0	0.003371079130721574	0.5105598335528384	25.0	-1.0	0.10080981525881634	0.1359747884381971	29.0	-1.0	0.1659711284824415	0.10155138899070748	28.0	-1.0	False	False	False	False	False	False
ENSG00000068120	COASY	Lung	withoutHumans	0.004745584216643305	0.3459494490136079	28.0	-1.0	0.22310336972867736	0.14683235983889875	26.0	-1.0	0.032734207724827505	0.20860907215858404	26.0	-1.0	0.09989673988930044	0.2751868167842543	25.0	-1.0	0.00021751663781033288	0.513828025096998	29.0	-1.0	0.00176303489816353	0.42430543266677556	28.0	-1.0	False	False	False	False	False	False
ENSG00000068615	REEP1	Lung	withoutHumans	0.00029986971827034606	0.49141299507886005	28.0	-1.0	0.11755238302265668	0.2168630451185608	26.0	-1.0	0.0015955196666473913	0.41118116549925143	26.0	-1.0	0.013455784505062766	0.43075576234175017	25.0	-1.0	0.0077810293592510725	0.3219212585471173	29.0	-1.0	0.01821569890660358	0.27462593954895187	28.0	-1.0	False	False	False	False	False	False
ENSG00000068976	PYGM	Lung	withoutHumans	0.00534096464919472	0.3389649492465343	28.0	-1.0	0.7783891464802238	-0.019252904431191098	26.0	-1.0	0.0781363248557211	0.14079742944797147	26.0	-1.0	0.7975798385020104	-0.0070956789775120654	25.0	-1.0	0.16340971271174023	0.09675281892084131	29.0	-1.0	0.05476309919346316	0.19284084880839447	28.0	-1.0	True	False	False	False	False	False
ENSG00000069275	NUCKS1	Lung	withoutHumans	0.0034490061030292667	0.37631548003789406	27.0	1.0	0.27517361545319285	0.12584470488477373	25.0	1.0	1.6798310560749562e-07	0.7814575099135709	25.0	1.0	0.35056100902644355	0.14249725860366091	24.0	1.0	0.004752755195605877	0.36324418931813407	28.0	1.0	0.00015809562497201606	0.5614166218271973	27.0	1.0	False	False	False	False	False	False
ENSG00000069482	GAL	Lung	withoutHumans	0.0008111098747354599	0.44290094403502833	28.0	-1.0	0.44240354657787284	0.058638807387570546	26.0	-1.0	4.208207584397208e-06	0.6760375786152846	26.0	-1.0	0.58503006746773	0.057923767632818035	25.0	-1.0	0.05612241874955368	0.18178230467127932	29.0	-1.0	0.0005603910270723396	0.48652809233879146	28.0	-1.0	False	False	False	False	False	False
ENSG00000070019	GUCY2C	Lung	withoutHumans	0.0024962755488485595	0.38305589494437897	28.0	1.0	0.00010493003599768235	0.6379367292678808	26.0	1.0	0.031119763615920348	0.2123812050838112	26.0	1.0	0.14651837561392575	0.23729520318975206	25.0	1.0	0.13912972567867593	0.11005416673781099	29.0	1.0	0.18351307043908857	0.09308648856118673	28.0	1.0	False	False	False	False	False	False
ENSG00000071462	BUD23	Lung	withoutHumans	0.0006838490754308627	0.4514689311079738	28.0	1.0	0.14494399872736058	0.19515683318093213	26.0	1.0	0.4978865998708583	-0.006675752715795458	26.0	1.0	0.5505966145242829	0.06795307024596509	25.0	1.0	0.030459615268194077	0.22839370201973852	29.0	1.0	0.3482697021702741	0.03667433750622395	28.0	1.0	False	False	False	False	False	False
ENSG00000071889	FAM3A	Lung	withoutHumans	0.004174408223144671	0.35350205528841205	28.0	-1.0	0.24436120053802293	0.13561018920829093	26.0	-1.0	0.0009574627875398785	0.4400826628498743	26.0	-1.0	0.008681253460765391	0.4583271394581905	25.0	-1.0	0.0006802192744184674	0.4598502468241318	29.0	-1.0	0.0005105758201826252	0.49132241535886445	28.0	-1.0	False	False	False	False	False	False
ENSG00000072071	ADGRL1	Lung	withoutHumans	0.008085174504743858	0.3129426260448036	28.0	-1.0	0.45944167739549746	0.05378874858660365	26.0	-1.0	0.6689341048291626	-0.026407815425530057	26.0	1.0	0.44627698939579963	0.10330701150883292	25.0	-1.0	0.10145454796691783	0.13547564262469436	29.0	-1.0	0.8758959379216888	-0.03502138548492062	28.0	-1.0	True	False	False	False	False	False
ENSG00000072195	SPEG	Lung	withoutHumans	0.005730235605202663	0.3833347430707772	24.0	-1.0	0.7679929148425088	-0.020548466740030635	22.0	-1.0	0.04508496686331638	0.21793245503360648	22.0	-1.0	0.8178951332684304	-0.015164742066723136	21.0	-1.0	0.9886164936497247	-0.043445074202327794	25.0	1.0	0.12721857185577448	0.14561158550398035	24.0	-1.0	False	False	False	False	False	False
ENSG00000073050	XRCC1	Lung	withoutHumans	0.004579485870204615	0.4285191463304857	22.0	-1.0	0.10983968378982739	0.2883010841300023	20.0	-1.0	0.49566000409327293	-0.00779086332705714	20.0	-1.0	0.24643134206154	0.23874985022877315	19.0	-1.0	0.03302590859853608	0.27766752866156363	23.0	-1.0	0.934861440693941	-0.04867145260422978	22.0	-1.0	False	False	False	False	False	False
ENSG00000073060	SCARB1	Lung	withoutHumans	0.003344250888155317	0.3906584388835437	26.0	-1.0	0.34316497157056514	0.09283292700490198	26.0	-1.0	0.4091192756728747	0.007714354678631019	26.0	-1.0	0.10356890535765428	0.2715782418971623	25.0	-1.0	0.000578503496912145	0.49462319701909174	27.0	-1.0	0.1002672696248202	0.15536371147916295	26.0	-1.0	False	False	False	False	False	False
ENSG00000075340	ADD2	Lung	withoutHumans	0.0012246241507348308	0.42166258477477025	28.0	-1.0	0.5657951976081095	0.025896306948650305	26.0	-1.0	0.5653036584417899	-0.015651704568843794	26.0	-1.0	0.7187395936716672	0.01569914120655458	25.0	-1.0	0.13908201315134477	0.11008873619672987	29.0	-1.0	0.5615768971201894	-0.004163255760997631	28.0	-1.0	True	False	False	False	False	False
ENSG00000075399	VPS9D1	Lung	withoutHumans	0.007275913179845938	0.3196965020576461	28.0	-1.0	0.021730410071118148	0.3625449227713914	26.0	-1.0	0.08796840398283294	0.13130725117118824	26.0	-1.0	0.0010906953686650555	0.5657227025646344	25.0	-1.0	0.07656503014583951	0.15751581854116758	29.0	-1.0	0.368211206716775	0.03183776323629617	28.0	-1.0	False	False	False	False	False	False
ENSG00000075702	WDR62	Lung	withoutHumans	0.004339421364049476	0.41629598456954897	23.0	-1.0	0.8903484062921441	-0.044171848992845986	21.0	-1.0	0.005781503739817151	0.3995102070387502	21.0	-1.0	0.4429876220674623	0.1327611271577348	20.0	-1.0	0.10085860490335116	0.1650585282873317	24.0	-1.0	0.012243818176462792	0.36137323098934604	23.0	-1.0	False	False	False	False	False	False
ENSG00000075856	SART3	Lung	withoutHumans	0.003816511189027866	0.37024717124920836	27.0	1.0	0.4943558974105351	0.04565067683292601	25.0	1.0	0.28752289577122686	0.037078550776296626	25.0	1.0	0.6822358209160226	0.02858854049594939	24.0	1.0	0.08693185134130599	0.1529597872863807	28.0	1.0	0.1963663011171815	0.09054634048823462	27.0	1.0	True	False	False	False	False	False
ENSG00000078804	TP53INP2	Lung	withoutHumans	0.0003291839115040032	0.5006874138099793	27.0	-1.0	0.16740497428878343	0.18679839882323868	25.0	-1.0	0.5101848031782392	-0.008697112938204299	25.0	-1.0	0.1266109464503024	0.26238869521985286	24.0	-1.0	0.07447219215336287	0.16541731130027093	28.0	-1.0	0.2745992570762081	0.05982473852379344	27.0	-1.0	True	False	False	False	False	False
ENSG00000079156	OSBPL6	Lung	withoutHumans	0.0038274716068160543	0.35852295940435674	28.0	-1.0	0.42342222315094397	0.06471852582750526	26.0	-1.0	0.9391132915754233	-0.041046364546141856	26.0	1.0	0.06600676033542982	0.31215674097990576	25.0	-1.0	0.021732855701517537	0.2527393678398486	29.0	-1.0	0.41695290612518865	0.021016151881101508	28.0	-1.0	False	False	False	False	False	False
ENSG00000079393	DUSP13	Lung	withoutHumans	0.017578573853114975	0.30251109808223975	24.0	-1.0	0.2632766653678834	0.15037485458568778	22.0	-1.0	0.7011055210174328	-0.03474655545173544	22.0	-1.0	0.49465487950561454	0.1043557778475448	21.0	-1.0	0.35953693220005334	0.03579851630196429	25.0	-1.0	0.30319932950712397	0.05792498657735823	24.0	-1.0	True	False	False	False	False	False
ENSG00000079435	LIPE	Lung	withoutHumans	0.00016026094245546625	0.5981126176852768	23.0	-1.0	0.20579671034391173	0.19440367135546055	21.0	-1.0	0.04437514320594077	0.22979493236215165	21.0	-1.0	0.06329226500283207	0.3866537780187832	20.0	-1.0	0.0009172012033751506	0.515741715646161	24.0	-1.0	0.12252976234855223	0.1560558380791417	23.0	-1.0	False	False	False	False	False	False
ENSG00000081721	DUSP12	Lung	withoutHumans	0.006375460257962247	0.3388265912307723	27.0	1.0	0.8007283590903638	-0.023536474628663706	25.0	-1.0	0.42874056979035247	0.004418504279768309	25.0	1.0	0.8699770746228338	-0.02642960662377103	24.0	1.0	0.022700443158672885	0.25816834641529174	28.0	1.0	0.036533442375506854	0.2322049337845924	27.0	1.0	False	False	False	False	False	False
ENSG00000082397	EPB41L3	Lung	withoutHumans	0.01743054329228785	0.3031488703977214	24.0	1.0	0.6700142533287664	0.002034696409930148	24.0	1.0	0.9807411465404602	-0.045381535467583056	24.0	1.0	0.8336005140865941	-0.018402196550308725	23.0	1.0	0.05201657908717196	0.2173636215512016	25.0	1.0	0.6614242546479625	-0.020056868026913532	24.0	1.0	True	False	False	False	False	False
ENSG00000082482	KCNK2	Lung	withoutHumans	0.003305686373268043	0.3671657079720616	28.0	-1.0	0.24171803556752636	0.1370280769493839	26.0	-1.0	0.1399071035758445	0.09383194040587817	26.0	-1.0	0.05074867806096625	0.33521409860758766	25.0	-1.0	0.00017557475486410738	0.5232584532350112	29.0	-1.0	0.11880473130555591	0.12981660161628672	28.0	-1.0	False	False	False	False	False	False
ENSG00000083807	SLC27A5	Lung	withoutHumans	0.006322934437692219	0.32853904865042083	28.0	1.0	0.8514576580853807	-0.030256689485153476	26.0	1.0	0.14746708128500668	0.08951457509174077	26.0	1.0	0.14398276487014292	0.23898456210148844	25.0	1.0	5.618722069506465e-05	0.5704091219258166	29.0	1.0	0.005224137066761615	0.35850730264689434	28.0	1.0	False	False	False	False	False	False
ENSG00000086232	EIF2AK1	Lung	withoutHumans	0.0010783521951995129	0.45483913161146383	26.0	-1.0	0.24230167031652738	0.13655990151934772	26.0	-1.0	0.031586626163960733	0.21132410132924606	26.0	-1.0	0.05987223064349677	0.3208911779668885	25.0	-1.0	0.0011448587637615266	0.4583444489425148	27.0	-1.0	0.053912273155827355	0.20883636018055063	26.0	-1.0	False	False	False	False	False	False
ENSG00000086717	PPEF1	Lung	withoutHumans	0.00015940456885272744	0.5339655815195674	27.0	1.0	0.34502500426781385	0.09601886854264419	25.0	1.0	0.0034339087396532664	0.3771636253000331	25.0	1.0	0.4940098651275475	0.09052763688670451	24.0	1.0	0.028248486774994343	0.2505999380582149	27.0	1.0	0.00030156621084780197	0.5306620351138265	27.0	1.0	False	False	False	False	False	False
ENSG00000087263	OGFOD1	Lung	withoutHumans	0.00010139607036127393	0.5390503506308457	28.0	1.0	0.10091474895522254	0.2316119327407783	26.0	1.0	0.15990352782845613	0.0829368745099176	26.0	1.0	0.06364652811922361	0.31551630665015185	25.0	1.0	0.0005178308335962571	0.4731364386170773	29.0	1.0	0.15861419003553756	0.10533798915381742	28.0	1.0	False	False	False	False	False	False
ENSG00000088448	ANKRD10	Lung	withoutHumans	0.003935651063024218	0.3806756287612414	26.0	1.0	0.5730464248861019	0.024178263970002556	26.0	1.0	0.12584227842105228	0.1025132062649704	26.0	1.0	0.7083974983824896	0.019189577459633567	25.0	1.0	0.0036341068340792642	0.39161230867975394	27.0	1.0	0.01741925884728522	0.2977083572506032	26.0	1.0	False	False	False	False	False	False
ENSG00000088833	NSFL1C	Lung	withoutHumans	0.0060296847117551015	0.366490109196394	25.0	-1.0	0.00941986930074192	0.4341751948090211	25.0	-1.0	0.02506511605047819	0.23742347272658315	25.0	-1.0	0.26685140656698453	0.17787496727932073	24.0	-1.0	0.015168182665019283	0.30719626179582393	26.0	-1.0	0.27077005207299887	0.06658213535700153	25.0	-1.0	False	False	False	False	False	False
ENSG00000088836	SLC4A11	Lung	withoutHumans	0.004009369318224461	0.3559033532495618	28.0	-1.0	0.17994203087527866	0.1715849307101961	26.0	-1.0	0.00021066457752705878	0.5175951000133716	26.0	-1.0	0.08365647923420859	0.2910402954453223	25.0	-1.0	0.006379846935283885	0.3344011513580075	29.0	-1.0	0.0010210028506457626	0.4542903861159463	28.0	-1.0	False	False	False	False	False	False
ENSG00000088992	TESC	Lung	withoutHumans	0.0003140438342035907	0.5029265052260099	27.0	1.0	0.0032188421646716196	0.49884789536890106	25.0	1.0	0.31578899458408427	0.029279510579879986	25.0	1.0	0.02524208839610787	0.4027450738846	24.0	1.0	0.0028403709216302526	0.39437487232607693	28.0	1.0	0.4912760021718144	0.00738652170689591	27.0	1.0	False	False	False	False	False	False
ENSG00000089693	MLF2	Lung	withoutHumans	0.0034096107704467433	0.3653602527753975	28.0	-1.0	0.5446239359826434	0.031085109338132355	26.0	-1.0	9.357448326114146e-07	0.7216254139995111	26.0	-1.0	0.28376070672091797	0.16301554988151923	25.0	-1.0	0.003981767637675632	0.36286585692775886	29.0	-1.0	0.00021689170892858384	0.5325017181204217	28.0	-1.0	False	False	False	False	False	False
ENSG00000089820	ARHGAP4	Lung	withoutHumans	0.006926098393750662	0.3227473572865427	28.0	1.0	0.555817492994624	0.02815035297361823	26.0	1.0	0.04166942198311907	0.19038782179566793	26.0	1.0	0.8185014472845908	-0.012986741586159312	25.0	1.0	0.02363225434422151	0.2468107135063472	29.0	1.0	0.0004104589622384543	0.5021058056646922	28.0	1.0	False	False	False	False	False	False
ENSG00000090539	CHRD	Lung	withoutHumans	0.019712782554187142	0.3055036365535797	23.0	1.0	0.24980496398595167	0.16626869733229677	21.0	1.0	0.3884975974017226	0.015394287103262183	21.0	1.0	0.057783272308178715	0.39613968683254064	20.0	1.0	0.07295065653884512	0.19514764814380592	24.0	1.0	0.39073162988223137	0.03341678342947685	23.0	1.0	True	False	False	False	False	False
ENSG00000090889	KIF4A	Lung	withoutHumans	0.0011007464636500043	0.44006507023041774	27.0	-1.0	0.914835489224358	-0.03902995067722648	25.0	-1.0	0.036521623299510586	0.2083893501060079	25.0	-1.0	0.43594327587627596	0.11125338391581185	24.0	-1.0	0.02150914617041103	0.26201566807672283	28.0	-1.0	0.03471506177307466	0.236236076444315	27.0	-1.0	False	False	False	False	False	False
ENSG00000091129	NRCAM	Lung	withoutHumans	0.0067616842031700585	0.3242543925325443	28.0	-1.0	0.6368622304998178	0.008982496296367493	26.0	-1.0	0.35095103339332023	0.019675194344048963	26.0	-1.0	0.28273653561727347	0.1634627138925825	25.0	-1.0	0.07852708642683642	0.15550554661522087	29.0	-1.0	0.29123910834635997	0.0523441118760829	28.0	-1.0	True	False	False	False	False	False
ENSG00000091138	SLC26A3	Lung	withoutHumans	0.006115086867037479	0.33052959307509744	28.0	-1.0	0.5250044276582926	0.035661180522725044	26.0	-1.0	0.07979733847301744	0.13903770690821915	26.0	-1.0	0.7028941024479772	0.021154880104233054	25.0	-1.0	0.05085029324420604	0.1896210771771778	29.0	-1.0	0.055351198111498016	0.19193575216006098	28.0	-1.0	True	False	False	False	False	False
ENSG00000091656	ZFHX4	Lung	withoutHumans	0.010173689234707474	0.3190283949831816	26.0	-1.0	0.2131134171242571	0.1522915091844712	26.0	-1.0	0.42144471660980437	0.005423214583214708	26.0	-1.0	0.3782566267867457	0.12706657381157294	25.0	-1.0	0.07771053038178934	0.16809439226714928	27.0	-1.0	0.9705185209922641	-0.04141177801877349	26.0	-1.0	True	False	False	False	False	False
ENSG00000091844	RGS17	Lung	withoutHumans	0.008429463784892193	0.3318345812190433	26.0	1.0	0.906971913521827	-0.036741286985809474	26.0	1.0	0.16630330398960919	0.07968398279178546	26.0	1.0	0.9842103068916846	-0.043040107300663655	25.0	1.0	0.022012740686647752	0.2693677912555027	27.0	1.0	0.0008865491958284042	0.4897169245604144	26.0	1.0	False	False	False	False	False	False
ENSG00000091972	CD200	Lung	withoutHumans	9.29929682536566e-05	0.5569773101036575	27.0	-1.0	0.11250707868002244	0.22987708163741294	25.0	-1.0	0.00017022702446265522	0.5432277968745052	25.0	-1.0	0.04205071904066521	0.3645857915983409	24.0	-1.0	0.023161123406986686	0.25666314031808724	28.0	-1.0	0.009222679772290071	0.33232422263572003	27.0	-1.0	False	False	False	False	False	False
ENSG00000092295	TGM1	Lung	withoutHumans	0.00407361868618677	0.35494376602596933	28.0	-1.0	0.1368682081161549	0.201418233252889	26.0	-1.0	0.00019691085681867112	0.5209039210784012	26.0	-1.0	0.12081360125662502	0.25644070445387834	25.0	-1.0	0.005414878874667933	0.34419936711303944	29.0	-1.0	0.0006787902101175039	0.4766091007673764	28.0	-1.0	False	False	False	False	False	False
ENSG00000094841	UPRT	Lung	withoutHumans	0.0036474015081276127	0.3614822362361786	28.0	1.0	0.7425991953641708	-0.012629792998756217	26.0	1.0	0.8110519442843532	-0.036366029636270225	26.0	1.0	0.8303159627960578	-0.01599918063124739	25.0	1.0	0.34737559060374085	0.0330997301638013	29.0	1.0	0.3923589078036862	0.026247238252776084	28.0	1.0	True	False	False	False	False	False
ENSG00000095383	TBC1D2	Lung	withoutHumans	0.003763868479894798	0.38344061552480946	26.0	1.0	0.6083125708291541	0.015391045909161849	26.0	1.0	0.00340328602681511	0.3650202231551588	26.0	1.0	0.5862480875551564	0.057564846862273145	25.0	1.0	0.0068585845369014825	0.35146097741609306	27.0	1.0	0.00351624388200526	0.4083244905439496	26.0	1.0	False	False	False	False	False	False
ENSG00000096060	FKBP5	Lung	withoutHumans	0.0004075628650931386	0.4766986795609476	28.0	1.0	0.15000823590037007	0.19123525705246558	26.0	1.0	0.14183116185123346	0.09270926001479052	26.0	1.0	0.36068276818894424	0.13269869099963305	25.0	1.0	0.05065659700656438	0.18993481978647486	29.0	1.0	0.11245538461174016	0.13426008812048462	28.0	1.0	True	False	False	False	False	False
ENSG00000099203	TMED1	Lung	withoutHumans	0.008958307312946778	0.3393905526814477	25.0	-1.0	0.055763354104837216	0.2964540003557946	25.0	-1.0	6.281801828155566e-06	0.6786309010809215	25.0	-1.0	0.13977734679838394	0.25193822349152395	24.0	-1.0	0.006746960877425003	0.36447581200772794	26.0	-1.0	0.009512705836301578	0.3537263185151597	25.0	-1.0	False	False	False	False	False	False
ENSG00000099953	MMP11	Lung	withoutHumans	0.0017373592881685356	0.4906055117625042	22.0	-1.0	0.9383702298333884	-0.047050900776495874	22.0	-1.0	0.3759696234258501	0.017563720087906742	22.0	-1.0	0.3910409045467264	0.14709902363424254	21.0	-1.0	0.0009400278840858027	0.5310468265125452	23.0	-1.0	0.005802815467852028	0.4330571083616992	22.0	-1.0	False	False	False	False	False	False
ENSG00000099998	GGT5	Lung	withoutHumans	8.033042620012117e-05	0.578367360627223	26.0	-1.0	0.30477642530089943	0.11740807467774761	24.0	-1.0	0.01603857866530994	0.28147792164899	24.0	-1.0	0.7432572787289812	0.00875697710199963	23.0	-1.0	0.024514687041095554	0.26113142752452756	27.0	-1.0	0.00622749055402948	0.3707924767517642	26.0	-1.0	False	False	False	False	False	False
ENSG00000100036	SLC35E4	Lung	withoutHumans	0.0019797255060802817	0.39584646002744983	28.0	-1.0	0.09637818210418628	0.2359707888442868	26.0	-1.0	0.08213246983683478	0.13673218997944703	26.0	-1.0	0.12465881616765433	0.2536874747687561	25.0	-1.0	0.0011506433094406303	0.4324665564468051	29.0	-1.0	0.2187862316277421	0.07774311061498584	28.0	-1.0	False	False	False	False	False	False
ENSG00000166165	CKB	Lung	withoutHumans	0.01592140771125036	0.31002828599902377	24.0	-1.0	0.726031465737774	-0.01129384370443276	22.0	-1.0	0.09926145737481967	0.1449587242099425	22.0	-1.0	0.4639102045393958	0.11754254823529597	21.0	-1.0	0.0012404765567531704	0.48261530412258713	25.0	-1.0	0.020481546131415233	0.30780515987126567	24.0	-1.0	False	False	False	False	False	False
ENSG00000100220	RTCB	Lung	withoutHumans	0.000676039702763023	0.5268888773164647	23.0	-1.0	0.12644462816350338	0.25875900329040613	21.0	-1.0	0.010399399893824674	0.3543767209859515	21.0	-1.0	0.47448490447525987	0.1192390915469208	20.0	-1.0	0.3088264557341658	0.052833882256165365	24.0	-1.0	0.08213392369328593	0.19580258374446147	23.0	-1.0	False	False	False	False	False	False
ENSG00000100335	MIEF1	Lung	withoutHumans	0.016683311538451148	0.31888237695372335	23.0	-1.0	0.6328453557405206	0.011584258006764103	23.0	-1.0	0.0767186568434564	0.16154080563158657	23.0	-1.0	0.58327497976289	0.0675179342946256	22.0	-1.0	0.029353014547077193	0.276946482716835	24.0	-1.0	0.021009371601219278	0.3180227525975472	23.0	-1.0	False	False	False	False	False	False
ENSG00000100412	ACO2	Lung	withoutHumans	2.8901998388941636e-05	0.5885680653472709	28.0	-1.0	0.4724477819005516	0.049951954946565014	26.0	-1.0	0.12207934755078376	0.10494846994309659	26.0	-1.0	0.022666392594268635	0.39644933192283915	25.0	-1.0	0.0008223673048469709	0.4504265140533401	29.0	-1.0	0.015417368063201993	0.28671099082251306	28.0	-1.0	False	False	False	False	False	False
ENSG00000100413	POLR3H	Lung	withoutHumans	0.002897517969017056	0.37467218150403925	28.0	-1.0	0.21590949031748696	0.15092614475654786	26.0	-1.0	0.1115519247285833	0.11218130001519155	26.0	-1.0	0.14143438058707386	0.24092269047453996	25.0	-1.0	0.31211962161219603	0.04193076089312653	29.0	-1.0	0.7042992151818648	-0.02183131637711755	28.0	-1.0	True	False	False	False	False	False
ENSG00000100417	PMM1	Lung	withoutHumans	2.6174207143549188e-08	0.8064216943962308	26.0	-1.0	0.10696853328514834	0.22602398325965833	26.0	-1.0	0.006349207982693332	0.32457450248368525	26.0	-1.0	0.08581144298517539	0.28909625908631753	25.0	-1.0	0.00010883926125364667	0.572543817034207	27.0	-1.0	0.0475455099303122	0.21913036024235544	26.0	-1.0	False	False	False	False	False	False
ENSG00000100427	MLC1	Lung	withoutHumans	0.0074214585720599816	0.3184277506903831	28.0	-1.0	0.35782125755227506	0.08750623298711824	26.0	-1.0	0.9408644728923566	-0.04107903671694979	26.0	1.0	0.4244486066620116	0.11086549308353133	25.0	-1.0	0.05486418234155844	0.19007046383226023	28.0	-1.0	0.5628966070055266	-0.0043743272330503125	28.0	-1.0	True	False	False	False	False	False
ENSG00000100503	NIN	Lung	withoutHumans	0.013252226408740167	0.3504042522928378	22.0	1.0	0.667554836653621	0.003134904833269503	22.0	1.0	0.13323234436546552	0.11702771367926523	22.0	1.0	0.7313500871806156	0.01480703538127548	21.0	1.0	0.020043691195369976	0.32103303390279747	23.0	1.0	0.03903399061300359	0.27668539890890076	22.0	1.0	False	False	False	False	False	False
ENSG00000100577	GSTZ1	Lung	withoutHumans	0.004383729048365402	0.3506022839942158	28.0	-1.0	0.08592180526068752	0.2467597664377803	26.0	-1.0	0.003993687547433258	0.3548739771037348	26.0	-1.0	0.14133028007784718	0.24106447644461704	25.0	-1.0	0.0037273151590193946	0.3668197033203988	29.0	-1.0	0.10800026643618842	0.1376916637662663	28.0	-1.0	False	False	False	False	False	False
ENSG00000101190	TCFL5	Lung	withoutHumans	0.0005289502280252723	0.477783578095044	27.0	1.0	0.5735757318104314	0.02512975975289733	25.0	1.0	0.0679602223148802	0.15815088024693502	25.0	1.0	0.6388439437392227	0.04249427391192917	24.0	1.0	7.316299505957671e-06	0.6558584830774378	28.0	1.0	0.009408543252928026	0.3309816622363563	27.0	1.0	False	False	False	False	False	False
ENSG00000101193	GID8	Lung	withoutHumans	0.00211865498999814	0.4043366802535213	27.0	-1.0	0.004249039147762475	0.48313121870981446	25.0	-1.0	0.08187159512542586	0.14270260626292708	25.0	-1.0	0.18593105165026047	0.22086064729749544	24.0	-1.0	0.17194321881821895	0.09600066284189157	28.0	-1.0	0.2454597899913769	0.07033093122794964	27.0	-1.0	False	False	False	False	False	False
ENSG00000101276	SLC52A3	Lung	withoutHumans	2.4766376777501203e-05	0.7310069799145049	20.0	-1.0	0.42342222315094397	0.08656918110192147	20.0	-1.0	0.46465010068305124	-0.001575842860444432	20.0	-1.0	0.20829675576641263	0.2619122784235747	19.0	-1.0	0.0007776691916184967	0.5785891508264042	21.0	-1.0	0.3946536527510474	0.03816109521930133	20.0	-1.0	False	False	False	False	False	False
ENSG00000101294	HM13	Lung	withoutHumans	0.00013828985474241312	0.5708043842433772	25.0	-1.0	0.08097294821597818	0.2618841068936154	25.0	-1.0	0.045302434435897765	0.19127639212342917	25.0	-1.0	0.15580791062039392	0.23991591927928935	24.0	-1.0	0.00015395626211363656	0.5722564560062644	26.0	-1.0	0.0027631558046243695	0.4374464175969429	25.0	-1.0	False	False	False	False	False	False
ENSG00000101306	MYLK2	Lung	withoutHumans	0.004555578520479198	0.3716581779356257	26.0	-1.0	0.26619351234681543	0.12474704595606234	26.0	-1.0	0.0806568375744146	0.13815606255272916	26.0	-1.0	0.3358905875089547	0.14186421807933658	25.0	-1.0	0.012297291400268437	0.3116101630233976	27.0	-1.0	0.046449011542302375	0.2210754263927639	26.0	-1.0	False	False	False	False	False	False
ENSG00000101412	E2F1	Lung	withoutHumans	0.0036718319793002563	0.3610558193581589	28.0	-1.0	0.9424106170964495	-0.039519662210816486	26.0	-1.0	0.5589844999447087	-0.014878765603698385	26.0	-1.0	0.19628710697829985	0.20597228033707116	25.0	-1.0	0.06588910578274895	0.16929314724537636	29.0	-1.0	0.15112717518367358	0.10947551174602654	28.0	-1.0	True	False	False	False	False	False
ENSG00000101425	BPI	Lung	withoutHumans	0.0003768113371914322	0.5400108978853033	24.0	1.0	0.7667828957114082	-0.018540772299121322	24.0	1.0	0.08260731864738192	0.14809992813532635	24.0	1.0	0.32176544380210653	0.16041906786709137	23.0	1.0	0.0008294158791115657	0.5054222460482697	25.0	1.0	0.0038982780178683876	0.4295328894516298	24.0	1.0	False	False	False	False	False	False
ENSG00000101460	MAP1LC3A	Lung	withoutHumans	0.001356208368130802	0.4289926466214822	27.0	-1.0	0.9597865031210544	-0.04241037831491301	25.0	1.0	0.15891751337586582	0.0870369001483986	25.0	-1.0	0.9511392676670896	-0.0416384999043391	24.0	-1.0	0.0030687972750304813	0.38966229895869786	28.0	-1.0	0.00010474489196397894	0.5793619743599234	27.0	-1.0	False	False	False	False	False	False
ENSG00000101464	PIGU	Lung	withoutHumans	0.00012673827232445424	0.5296201780133212	28.0	-1.0	0.09586329233293421	0.23645284772295305	26.0	-1.0	0.00018073780679319	0.5248889717534592	26.0	-1.0	0.1282133511859447	0.25117630426970405	25.0	-1.0	0.0049614173929631725	0.3495255486262786	29.0	-1.0	0.02968666219753832	0.23948750180869582	28.0	-1.0	False	False	False	False	False	False
ENSG00000101745	ANKRD12	Lung	withoutHumans	0.005888644138363004	0.4277952154110779	21.0	1.0	0.5937838566838237	0.024585314887350496	21.0	1.0	0.024667518898278302	0.28251817516085276	21.0	1.0	0.40410695409675895	0.149379994893295	20.0	1.0	0.00016425712596225428	0.637304574465472	22.0	1.0	0.005726066886664219	0.4511779810219314	21.0	1.0	False	False	False	False	False	False
ENSG00000102038	SMARCA1	Lung	withoutHumans	0.008035715197022049	0.3238040391657394	27.0	1.0	0.5446605841341338	0.032475264864114006	25.0	1.0	0.9139397835214356	-0.042221334380521336	25.0	1.0	0.20803028081154493	0.20774145443758407	24.0	1.0	0.17481501422658727	0.09460192215731533	28.0	1.0	0.17546014576022248	0.10068645497696571	27.0	1.0	True	False	False	False	False	False
ENSG00000102125	TAZ	Lung	withoutHumans	0.0008053612489097551	0.44327056178462176	28.0	-1.0	0.15809641517509976	0.18552292725857167	26.0	-1.0	4.846476297864856e-05	0.5837750563865541	26.0	-1.0	0.017078124949581837	0.41533139991136836	25.0	-1.0	0.001252862627388794	0.42801652167514126	29.0	-1.0	0.010317623360105015	0.3143305060861238	28.0	-1.0	False	False	False	False	False	False
ENSG00000102145	GATA1	Lung	withoutHumans	0.002173389631518802	0.4444100090737607	24.0	-1.0	0.2840431506914099	0.13946758364706535	22.0	-1.0	2.0436542329221775e-07	0.8223787806115089	22.0	-1.0	0.3745173069133538	0.15404407441281298	21.0	-1.0	0.0008577440663316912	0.5037117488241571	25.0	-1.0	0.0006027927666746423	0.5425919106130055	24.0	-1.0	False	False	False	False	False	False
ENSG00000102302	FGD1	Lung	withoutHumans	0.0006946417973061601	0.4506151673982831	28.0	-1.0	0.8617324152542416	-0.031637609143890355	26.0	-1.0	0.01717645979911556	0.2560462338012358	26.0	-1.0	0.5958335117407132	0.05444149643411411	25.0	-1.0	0.016561012690760324	0.2718969356985854	29.0	-1.0	0.0020744007423660854	0.4148746287150008	28.0	-1.0	False	False	False	False	False	False
ENSG00000102359	SRPX2	Lung	withoutHumans	0.00023325896539002047	0.5029490022454326	28.0	-1.0	0.3902685279647109	0.07612935994895909	26.0	-1.0	0.04350466347536398	0.18705985458386143	26.0	-1.0	0.7431443448223414	0.007877782708525904	25.0	-1.0	0.13545060504914552	0.11213950829420716	29.0	-1.0	0.026808877664764	0.2469264373351473	28.0	-1.0	False	False	False	False	False	False
ENSG00000102385	DRP2	Lung	withoutHumans	0.005279173544119298	0.3397128214398236	28.0	-1.0	0.40401364987532207	0.07115144109225058	26.0	-1.0	0.2408115678030551	0.04968970875090373	26.0	-1.0	0.5560601787903383	0.06654951014951094	25.0	-1.0	0.019347015733578835	0.2611029444262867	29.0	-1.0	0.10116158693865687	0.14321506872995282	28.0	-1.0	False	False	False	False	False	False
ENSG00000102445	RUBCNL	Lung	withoutHumans	0.0027851505693249215	0.40154570833043757	26.0	1.0	0.13868066521319822	0.21636767412713687	24.0	1.0	0.007191677516743176	0.3401597526322714	24.0	1.0	0.6885403275707779	0.027839661266089055	23.0	1.0	0.21561054059994156	0.07935194336531037	27.0	1.0	0.08194023470846915	0.17317387611928203	26.0	1.0	False	False	False	False	False	False
ENSG00000102743	SLC25A15	Lung	withoutHumans	0.005498269872518091	0.348197815257307	27.0	-1.0	0.7789338718081923	-0.020112957486938754	25.0	-1.0	0.549609391190264	-0.014232663557345315	25.0	-1.0	0.8224244391674512	-0.01451836945688556	24.0	-1.0	0.4767030685982103	0.007530737204503257	28.0	-1.0	0.29307079514991036	0.05390092695625204	27.0	-1.0	True	False	False	False	False	False
ENSG00000102781	KATNAL1	Lung	withoutHumans	0.017057604749874847	0.31705418936557184	23.0	1.0	0.6120012495358799	0.01907905482900496	21.0	1.0	0.05435242310777305	0.21055333662120235	21.0	1.0	0.5545328259358997	0.08589127420943565	20.0	1.0	0.001566012228076827	0.484736152759338	24.0	1.0	0.025816146761032843	0.3008158319304176	23.0	1.0	False	False	False	False	False	False
ENSG00000102890	ELMO3	Lung	withoutHumans	0.003199788705848843	0.36902249954160904	28.0	-1.0	0.47381996168173873	0.049382058773243975	26.0	-1.0	0.002770686133133136	0.37778260257328955	26.0	-1.0	0.4923134558186111	0.08723549009991372	25.0	-1.0	0.027593804518296045	0.23580814713894782	29.0	-1.0	0.0017083869810003097	0.4261344454927599	28.0	-1.0	False	False	False	False	False	False
ENSG00000102984	ZNF821	Lung	withoutHumans	0.010551531993908169	0.3058855190616908	27.0	-1.0	0.03733719960861609	0.33269962128783304	25.0	-1.0	1.875222008160972e-06	0.7170096360706967	25.0	-1.0	0.013455784505062766	0.44553417345567536	24.0	-1.0	2.5497482102826807e-05	0.613941327770529	28.0	-1.0	0.007973564567917158	0.34228064147497705	27.0	-1.0	False	False	False	False	False	False
[truncated: 1,174 more rows]
