# Supplementary material for: Machine Learning Analysis of Longevity-Associated Gene Expression Landscapes in Mammals
Source: Int J Mol Sci. 2021 Jan 22;22(3):1073. doi: 10.3390/ijms22031073 (PMC7865694; doi:10.3390/ijms22031073)
Supplement: Supplementary file 1 [file ijms-22-01073-s001.zip › Supplementary/Table_S3_Pathway_Simple_Linear_Models.csv]

	geneset	organ	human_samples	maxlifespan_adjpval	maxlifespan_r2_adj	maxlifespan_n_obs	maxlifespan_sign	mass_adjpval	mass_r2_adj	mass_n_obs	mass_sign	temperature_adjpval	temperature_r2_adj	temperature_n_obs	temperature_sign	metabolicRate_adjpval	metabolicRate_r2_adj	metabolicRate_n_obs	metabolicRate_sign	gestation_adjpval	gestation_r2_adj	gestation_n_obs	gestation_sign	mtGC_adjpval	mtGC_r2_adj	mtGC_n_obs	mtGC_sign	maxlifespan_uniquely_associated	mass_uniquely_associated	temperature_uniquely_associated	metabolicRate_uniquely_associated	gestation_uniquely_associated	mtGC_uniquely_associated
Alanine, aspartate and glutamate metabolism%KEGG%hsa00250	Alanine, aspartate and glutamate metabolism%KEGG%hsa00250	Brain	withHumans	2.87E-06	0.2164615446	111	-1	0.1258500035	0.0382350153	104	-1	0.1249380064	0.02153583059	110	1	0.2422773567	0.03682325878	95	-1	4.76E-05	0.1722372431	111	-1	0.001475695429	0.1149798265	108	-1	FALSE	FALSE	FALSE	FALSE	FALSE	FALSE
Arginine and proline metabolism%KEGG%hsa00330	Arginine and proline metabolism%KEGG%hsa00330	Brain	withHumans	0.09240309003	0.02893066712	111	1	0.05414027007	0.06300537091	104	1	0.724901001	-0.007156161681	110	1	0.5436670805	0.006410433209	95	1	0.005400152094	0.08527098465	111	1	0.06504969168	0.0376119555	108	1	FALSE	FALSE	FALSE	FALSE	TRUE	FALSE
Ascorbate and aldarate metabolism%KEGG%hsa00053	Ascorbate and aldarate metabolism%KEGG%hsa00053	Brain	withHumans	0.02230723845	0.05643467713	111	1	0.07238039058	0.05362770146	104	1	0.748055573	-0.007500657021	110	1	0.9343079722	-0.01009675346	95	1	0.03353590399	0.04937779401	111	1	0.136007622	0.02251338938	108	1	FALSE	FALSE	FALSE	FALSE	FALSE	FALSE
Caffeine metabolism%KEGG%hsa00232	Caffeine metabolism%KEGG%hsa00232	Brain	withHumans	8.32E-10	0.3357791497	111	-1	0.5941359509	-0.001605923226	104	1	0.226187625	0.01068283055	110	-1	0.4402434858	0.01408437278	95	-1	8.37E-05	0.1625212936	111	-1	8.54E-08	0.2931591304	108	-1	FALSE	FALSE	FALSE	FALSE	FALSE	FALSE
Citrate cycle (TCA cycle)%KEGG%hsa00020	Citrate cycle (TCA cycle)%KEGG%hsa00020	Brain	withHumans	9.65E-05	0.1582728858	111	-1	0.9959850176	-0.009802704138	104	-1	0.5582367065	-0.004007618237	110	-1	0.937840258	-0.01014540894	95	1	0.01733313726	0.06245475458	111	-1	0.0547383523	0.04123068865	108	-1	FALSE	FALSE	FALSE	FALSE	FALSE	FALSE
Cyanoamino acid metabolism%KEGG%hsa00460	Cyanoamino acid metabolism%KEGG%hsa00460	Brain	withHumans	0.5050861187	-0.002015145606	111	1	0.5773059588	-0.0009273000207	104	1	0.4172096363	0.0001325922489	110	1	0.8553111486	-0.008330965584	95	1	0.457029776	-0.0001669019035	111	1	0.2447488617	0.01070810692	108	1	FALSE	FALSE	FALSE	FALSE	FALSE	FALSE
Cysteine and methionine metabolism%KEGG%hsa00270	Cysteine and methionine metabolism%KEGG%hsa00270	Brain	withHumans	0.1337901303	0.02166472608	111	1	0.4849787747	0.002899897428	104	1	0.2071738737	0.01233956762	110	-1	0.5660230725	0.004065046828	95	1	0.4162912633	0.001414806564	111	1	0.4209174216	0.0008977144837	108	1	FALSE	FALSE	FALSE	FALSE	FALSE	FALSE
D-Arginine and D-ornithine metabolism%KEGG%hsa00472	D-Arginine and D-ornithine metabolism%KEGG%hsa00472	Brain	withHumans	0.123142128	0.02320769226	111	1	0.09575868031	0.04604185686	104	1	0.02066031935	0.05412997994	110	-1	0.9018902183	-0.009430047715	95	1	0.03858743625	0.04660446104	111	1	0.1854899884	0.01597568128	108	1	FALSE	FALSE	FALSE	FALSE	FALSE	FALSE
D-Glutamine and D-glutamate metabolism%KEGG%hsa00471	D-Glutamine and D-glutamate metabolism%KEGG%hsa00471	Brain	withHumans	0.670069435	-0.005939982533	111	1	0.9688385207	-0.009705938456	104	1	5.35E-09	0.3105711419	110	1	0.997067072	-0.01075019115	95	1	0.3212360512	0.005683739407	111	1	0.02850517292	0.054129209	108	1	FALSE	FALSE	FALSE	FALSE	FALSE	FALSE
Fatty acid biosynthesis%KEGG%hsa00061	Fatty acid biosynthesis%KEGG%hsa00061	Brain	withHumans	1.98E-05	0.1845839079	111	1	0.5661118158	-0.0004104434041	104	1	0.01342204439	0.06230555595	110	-1	0.9739181273	-0.01060377956	95	-1	2.36E-05	0.1850072994	111	1	1.00E-05	0.2126095098	108	1	FALSE	FALSE	FALSE	FALSE	FALSE	FALSE
Fatty acid elongation in mitochondria%KEGG%hsa00062	Fatty acid elongation in mitochondria%KEGG%hsa00062	Brain	withHumans	0.01484147372	0.06464059332	111	1	0.6237805337	-0.002770930626	104	-1	0.2745795741	0.007232060179	110	-1	0.8648317985	-0.008531667786	95	-1	0.1742432479	0.01711355972	111	1	0.09099511745	0.03066862753	108	1	TRUE	FALSE	FALSE	FALSE	FALSE	FALSE
Fatty acid metabolism%KEGG%hsa00071	Fatty acid metabolism%KEGG%hsa00071	Brain	withHumans	0.002929409048	0.09604056354	111	-1	0.1054847522	0.04286540532	104	1	0.8162824237	-0.008310945538	110	-1	0.5474227059	0.005333702688	95	1	0.03132225388	0.05061375203	111	-1	0.0008266711449	0.1265237029	108	-1	FALSE	FALSE	FALSE	FALSE	FALSE	FALSE
Fructose and mannose metabolism%KEGG%hsa00051	Fructose and mannose metabolism%KEGG%hsa00051	Brain	withHumans	7.17E-08	0.2735280725	111	-1	0.5686870605	-0.0005230080451	104	-1	0.5656176474	-0.004205140773	110	1	0.8686089345	-0.008585206766	95	1	2.48E-09	0.3309025091	111	-1	6.61E-06	0.2200631538	108	-1	FALSE	FALSE	FALSE	FALSE	FALSE	FALSE
Galactose metabolism%KEGG%hsa00052	Galactose metabolism%KEGG%hsa00052	Brain	withHumans	0.0007744049039	0.1213859634	111	-1	0.6637866246	-0.003933947055	104	-1	0.326386347	0.004107882401	110	1	0.9896287142	-0.01068980757	95	-1	0.004334393064	0.08919318601	111	-1	0.05741216706	0.04034438114	108	-1	FALSE	FALSE	FALSE	FALSE	FALSE	FALSE
Glutathione metabolism%KEGG%hsa00480	Glutathione metabolism%KEGG%hsa00480	Brain	withHumans	0.3676930845	0.003216948309	111	-1	0.9953067099	-0.009801052145	104	-1	0.0007637147926	0.1173561863	110	-1	0.897381563	-0.009254415427	95	-1	0.5618556226	-0.003497463832	111	-1	0.05597849245	0.04083105621	108	-1	FALSE	FALSE	TRUE	FALSE	FALSE	FALSE
Glycine, serine and threonine metabolism%KEGG%hsa00260	Glycine, serine and threonine metabolism%KEGG%hsa00260	Brain	withHumans	0.6901135244	-0.006310509053	111	1	0.2799792779	0.01669876818	104	1	0.06486826533	0.03328557507	110	1	0.695473022	-0.002309522004	95	1	0.4486419537	0.0001359180353	111	1	0.2476981116	0.01050530933	108	1	FALSE	FALSE	FALSE	FALSE	FALSE	FALSE
Glycolysis / Gluconeogenesis%KEGG%hsa00010	Glycolysis / Gluconeogenesis%KEGG%hsa00010	Brain	withHumans	0.03331679695	0.04863671375	111	-1	0.9953067099	-0.009800929665	104	-1	0.9599508186	-0.009193916775	110	1	0.8198897639	-0.007565699811	95	-1	0.1491071221	0.02030075209	111	-1	0.1407191461	0.02183460135	108	-1	TRUE	FALSE	FALSE	FALSE	FALSE	FALSE
Histidine metabolism%KEGG%hsa00340	Histidine metabolism%KEGG%hsa00340	Brain	withHumans	0.08352157663	0.03090845575	111	1	0.1089921817	0.04206767179	104	1	0.03019665584	0.04740185376	110	-1	0.6832138421	-0.00185846918	95	1	0.02928896035	0.05203533772	111	1	0.2628856398	0.009402478675	108	1	FALSE	FALSE	FALSE	FALSE	FALSE	FALSE
Lysine biosynthesis%KEGG%hsa00300	Lysine biosynthesis%KEGG%hsa00300	Brain	withHumans	0.6275492177	-0.005107287637	111	1	0.9717893573	-0.009723938128	104	-1	0.1975781141	0.01329637028	110	1	0.6785886377	-0.001635687717	95	-1	0.9030934365	-0.008877965605	111	1	0.4042625394	0.001644291182	108	1	FALSE	FALSE	FALSE	FALSE	FALSE	FALSE
Lysine degradation%KEGG%hsa00310	Lysine degradation%KEGG%hsa00310	Brain	withHumans	0.1144502053	0.02457901783	111	1	0.2864652226	0.01582068029	104	1	0.1366300451	0.01977708858	110	-1	0.9954262589	-0.01073944442	95	-1	0.037635004	0.04711080118	111	1	0.2720083228	0.008760534966	108	1	FALSE	FALSE	FALSE	FALSE	TRUE	FALSE
Oxidative phosphorylation%KEGG%hsa00190	Oxidative phosphorylation%KEGG%hsa00190	Brain	withHumans	0.9539333756	-0.009092792874	111	1	0.9688385207	-0.009707439623	104	-1	0.1314258285	0.02057125199	110	1	0.9935917685	-0.01073224259	95	1	0.665399076	-0.005833118977	111	1	0.4346504309	0.0003701429135	108	1	FALSE	FALSE	FALSE	FALSE	FALSE	FALSE
Pentose and glucuronate interconversions%KEGG%hsa00040	Pentose and glucuronate interconversions%KEGG%hsa00040	Brain	withHumans	2.79E-12	0.4087169115	111	1	0.07270647713	0.05317631185	104	1	0.006426715272	0.07628762819	110	-1	0.2772507602	0.03231862146	95	1	6.66E-09	0.3163972807	111	1	3.62E-08	0.3080029099	108	1	FALSE	FALSE	FALSE	FALSE	FALSE	FALSE
Pentose phosphate pathway%KEGG%hsa00030	Pentose phosphate pathway%KEGG%hsa00030	Brain	withHumans	0.7064512029	-0.006589742592	111	1	0.143201897	0.03450756632	104	1	0.1913228008	0.01392328179	110	1	0.4371121285	0.01431557354	95	1	0.9226594971	-0.008998367357	111	1	0.6261974169	-0.00539431735	108	1	FALSE	FALSE	FALSE	FALSE	FALSE	FALSE
Phenylalanine metabolism%KEGG%hsa00360	Phenylalanine metabolism%KEGG%hsa00360	Brain	withHumans	0.9378537778	-0.00902657602	111	1	0.2064116433	0.02445501493	104	1	0.6854926692	-0.006597613106	110	-1	0.8124024653	-0.007357800317	95	1	0.722290693	-0.006781621233	111	1	0.8903316683	-0.00898964801	108	1	FALSE	FALSE	FALSE	FALSE	FALSE	FALSE
Phenylalanine, tyrosine and tryptophan biosynthesis%KEGG%hsa00400	Phenylalanine, tyrosine and tryptophan biosynthesis%KEGG%hsa00400	Brain	withHumans	0.03456307648	0.04793094358	111	1	0.3481534807	0.01080629645	104	1	0.9905390816	-0.009254609264	110	1	0.6461977303	-0.0003894876053	95	1	0.6281602634	-0.00502716598	111	1	0.3015190151	0.006674015985	108	1	TRUE	FALSE	FALSE	FALSE	FALSE	FALSE
Primary bile acid biosynthesis%KEGG%hsa00120	Primary bile acid biosynthesis%KEGG%hsa00120	Brain	withHumans	1.26E-05	0.1931061833	111	1	0.07408586527	0.0522690092	104	1	0.1511964436	0.01805283471	110	-1	0.1397958008	0.05432976223	95	1	0.002903034684	0.09679495287	111	1	0.004951257045	0.09096731881	108	1	FALSE	FALSE	FALSE	FALSE	FALSE	FALSE
Purine metabolism%KEGG%hsa00230	Purine metabolism%KEGG%hsa00230	Brain	withHumans	0.5445590303	-0.003100768314	111	1	0.9227293792	-0.009356517911	104	1	0.1742461007	0.01557215189	110	1	0.9689950506	-0.0105646416	95	1	0.2435391185	0.01072539399	111	1	0.02337982785	0.05837577534	108	1	FALSE	FALSE	FALSE	FALSE	FALSE	TRUE
Pyrimidine metabolism%KEGG%hsa00240	Pyrimidine metabolism%KEGG%hsa00240	Brain	withHumans	0.02869057829	0.05149523681	111	1	0.89663737	-0.009110752075	104	1	2.70E-08	0.2846204991	110	-1	0.8109005612	-0.007264121612	95	1	0.04489745563	0.04354685622	111	1	0.3007636194	0.006734612933	108	1	FALSE	FALSE	FALSE	FALSE	FALSE	FALSE
Selenocompound metabolism%KEGG%hsa00450	Selenocompound metabolism%KEGG%hsa00450	Brain	withHumans	0.0005860811544	0.1266242211	111	1	0.981846716	-0.009766186545	104	-1	0.631744132	-0.005675255835	110	1	0.7280646456	-0.004052543502	95	-1	0.0009466522517	0.1178912973	111	1	0.004621460294	0.09252868242	108	1	FALSE	FALSE	FALSE	FALSE	FALSE	FALSE
Starch and sucrose metabolism%KEGG%hsa00500	Starch and sucrose metabolism%KEGG%hsa00500	Brain	withHumans	0.0002545664289	0.1413278771	111	-1	0.8636823174	-0.008673206141	104	-1	0.1044361283	0.02467347664	110	1	0.7938342804	-0.00664140982	95	-1	0.0007241541624	0.1231888694	111	-1	0.09470683861	0.02993569322	108	-1	FALSE	FALSE	FALSE	FALSE	FALSE	FALSE
Steroid biosynthesis%KEGG%hsa00100	Steroid biosynthesis%KEGG%hsa00100	Brain	withHumans	0.0274861164	0.05230447503	111	1	0.3802964919	0.008568576078	104	1	7.05E-07	0.2369381139	110	1	0.7632624983	-0.005527605195	95	1	0.1883249823	0.01563434384	111	1	0.003710923537	0.09707983983	108	1	FALSE	FALSE	FALSE	FALSE	FALSE	FALSE
Steroid hormone biosynthesis%KEGG%hsa00140	Steroid hormone biosynthesis%KEGG%hsa00140	Brain	withHumans	0.6810172518	-0.006158283079	111	-1	0.7244566889	-0.005844263417	104	-1	0.0218495316	0.05311633954	110	-1	0.4096293172	0.01687442256	95	-1	0.4820420953	-0.001044925674	111	-1	0.9097346562	-0.009129739185	108	1	FALSE	FALSE	TRUE	FALSE	FALSE	FALSE
Synthesis and degradation of ketone bodies%KEGG%hsa00072	Synthesis and degradation of ketone bodies%KEGG%hsa00072	Brain	withHumans	0.01332174015	0.066635986	111	1	0.292846788	0.01529804318	104	1	0.4031625269	0.0007128934259	110	1	0.6524558897	-0.0006158948085	95	1	0.000889657509	0.1191299838	111	1	0.002351377629	0.1057973986	108	1	FALSE	FALSE	FALSE	FALSE	FALSE	FALSE
Taurine and hypotaurine metabolism%KEGG%hsa00430	Taurine and hypotaurine metabolism%KEGG%hsa00430	Brain	withHumans	2.49E-06	0.2186125111	111	-1	0.02564766552	0.08899697891	104	-1	0.2639213348	0.007907205481	110	-1	0.1397958008	0.05433916599	95	-1	3.30E-05	0.1787152621	111	-1	0.0004291177792	0.1407527614	108	-1	FALSE	FALSE	FALSE	FALSE	FALSE	FALSE
Tryptophan metabolism%KEGG%hsa00380	Tryptophan metabolism%KEGG%hsa00380	Brain	withHumans	0.9995411934	-0.009174308851	111	1	0.03699303907	0.07433086419	104	1	0.2264398158	0.01064817605	110	-1	0.6516362353	-0.0005868088783	95	1	0.9712255818	-0.009147047339	111	1	0.8775097697	-0.008896101436	108	-1	FALSE	TRUE	FALSE	FALSE	FALSE	FALSE
Tyrosine metabolism%KEGG%hsa00350	Tyrosine metabolism%KEGG%hsa00350	Brain	withHumans	0.7656970475	-0.00747587994	111	-1	0.5880452293	-0.001399618459	104	1	5.37E-06	0.2044844252	110	-1	0.9534968903	-0.01038819083	95	1	0.9569299272	-0.009114050849	111	-1	0.6786171689	-0.006388241933	108	-1	FALSE	FALSE	TRUE	FALSE	FALSE	FALSE
Ubiquinone and other terpenoid-quinone biosynthesis%KEGG%hsa00130	Ubiquinone and other terpenoid-quinone biosynthesis%KEGG%hsa00130	Brain	withHumans	4.21E-11	0.3733614507	111	-1	0.4248778837	0.005960454859	104	-1	0.003708465688	0.08655915339	110	-1	0.9343079722	-0.01010740252	95	-1	1.66E-08	0.3034428183	111	-1	1.08E-07	0.2885409406	108	-1	FALSE	FALSE	FALSE	FALSE	FALSE	FALSE
Valine, leucine and isoleucine biosynthesis%KEGG%hsa00290	Valine, leucine and isoleucine biosynthesis%KEGG%hsa00290	Brain	withHumans	0.8017290327	-0.007920365098	111	-1	0.3863684382	0.008141965804	104	-1	0.1212322128	0.02204546413	110	1	0.9534968903	-0.01037553639	95	1	0.2910322091	0.007450850562	111	-1	0.7306000559	-0.007259711633	108	1	FALSE	FALSE	FALSE	FALSE	FALSE	FALSE
Valine, leucine and isoleucine degradation%KEGG%hsa00280	Valine, leucine and isoleucine degradation%KEGG%hsa00280	Brain	withHumans	0.1648953215	0.01762386031	111	-1	0.8508653966	-0.008443727172	104	1	0.4157272905	0.0002240597486	110	-1	0.9160857599	-0.009747423085	95	-1	0.2391844927	0.01114230093	111	-1	0.1622357996	0.01869511427	108	-1	FALSE	FALSE	FALSE	FALSE	FALSE	FALSE
beta-Alanine metabolism%KEGG%hsa00410	beta-Alanine metabolism%KEGG%hsa00410	Brain	withHumans	0.1322180503	0.02186570592	111	1	0.9100597956	-0.009253643128	104	1	0.0004503984443	0.1269880001	110	-1	0.8183984406	-0.007507141232	95	-1	0.4163719591	0.00138932772	111	1	0.8198236456	-0.008368957607	108	-1	FALSE	FALSE	TRUE	FALSE	FALSE	FALSE
Amino sugar and nucleotide sugar metabolism%KEGG%hsa00520	Amino sugar and nucleotide sugar metabolism%KEGG%hsa00520	Brain	withHumans	0.07486707576	0.03312821285	111	-1	0.3672885616	0.009406421539	104	-1	0.2680394902	0.007675220666	110	-1	0.9437215837	-0.01023796223	95	-1	0.1391290121	0.02157269191	111	-1	0.4932864957	-0.001772626829	108	-1	FALSE	FALSE	FALSE	FALSE	FALSE	FALSE
Arachidonic acid metabolism%KEGG%hsa00590	Arachidonic acid metabolism%KEGG%hsa00590	Brain	withHumans	0.9536308696	-0.009089064827	111	1	0.7462875281	-0.006516621894	104	1	0.08757104816	0.02792041444	110	-1	0.5757535483	0.003703318347	95	1	0.5359338777	-0.002723988362	111	-1	0.8198236456	-0.008380120042	108	-1	FALSE	FALSE	FALSE	FALSE	FALSE	FALSE
Biotin metabolism%KEGG%hsa00780	Biotin metabolism%KEGG%hsa00780	Brain	withHumans	0.003028005318	0.09515951516	111	1	0.1361825175	0.03596543586	104	1	0.155218573	0.01752417555	110	-1	0.2627477513	0.03416623902	95	1	0.0004672072868	0.1313713801	111	1	0.04286135661	0.04588639864	108	1	FALSE	FALSE	FALSE	FALSE	FALSE	FALSE
Butanoate metabolism%KEGG%hsa00650	Butanoate metabolism%KEGG%hsa00650	Brain	withHumans	0.8264678537	-0.008244992156	111	1	0.5880452293	-0.001389215204	104	-1	0.5593103059	-0.004033328296	110	1	0.7488997108	-0.005046998113	95	-1	0.9010557312	-0.008859815741	111	-1	0.6490021808	-0.005878058668	108	1	FALSE	FALSE	FALSE	FALSE	FALSE	FALSE
Butirosin and neomycin biosynthesis%KEGG%hsa00524	Butirosin and neomycin biosynthesis%KEGG%hsa00524	Brain	withHumans	0.2005860072	0.01419678141	111	-1	0.9947583305	-0.009797249261	104	1	0.3440954621	0.0031688772	110	1	0.9168475418	-0.009765477712	95	1	0.03907857081	0.04632987864	111	-1	0.02885466389	0.05382492119	108	-1	FALSE	FALSE	FALSE	FALSE	FALSE	FALSE
Ether lipid metabolism%KEGG%hsa00565	Ether lipid metabolism%KEGG%hsa00565	Brain	withHumans	0.4770303674	-0.001159986632	111	-1	0.1499040646	0.03323082766	104	1	0.8451349468	-0.008543792158	110	-1	0.4673221431	0.01083309243	95	1	0.9324597834	-0.009041282818	111	1	0.6222160716	-0.00528741281	108	-1	FALSE	FALSE	FALSE	FALSE	FALSE	FALSE
Folate biosynthesis%KEGG%hsa00790	Folate biosynthesis%KEGG%hsa00790	Brain	withHumans	0.0008193258486	0.1202266693	111	1	0.1051660526	0.04310421381	104	1	0.0006586989623	0.119881218	110	1	0.5757535483	0.003712926607	95	1	0.005429912987	0.08509066768	111	1	0.0001737382734	0.1588894348	108	1	FALSE	FALSE	FALSE	FALSE	FALSE	FALSE
Glycerolipid metabolism%KEGG%hsa00561	Glycerolipid metabolism%KEGG%hsa00561	Brain	withHumans	2.63E-07	0.2535933773	111	-1	0.1128692385	0.04112969844	104	-1	0.001823694354	0.1000907654	110	1	0.3753833442	0.02103883423	95	-1	2.57E-08	0.296852009	111	-1	0.0001999175854	0.1558957627	108	-1	FALSE	FALSE	FALSE	FALSE	FALSE	FALSE
Glycerophospholipid metabolism%KEGG%hsa00564	Glycerophospholipid metabolism%KEGG%hsa00564	Brain	withHumans	5.29E-16	0.509380613	111	-1	0.08064369725	0.05022571926	104	-1	0.5040412416	-0.002541605377	110	1	0.6174426773	0.001479081007	95	-1	1.37E-14	0.4821595756	111	-1	2.14E-09	0.3565743195	108	-1	FALSE	FALSE	FALSE	FALSE	FALSE	FALSE
Glycosaminoglycan biosynthesis - chondroitin sulfate%KEGG%hsa00532	Glycosaminoglycan biosynthesis - chondroitin sulfate%KEGG%hsa00532	Brain	withHumans	0.0190468792	0.05978276874	111	-1	0.1956853498	0.02586795554	104	-1	8.95E-05	0.155977209	110	1	0.5809315882	0.003539010559	95	-1	0.00259139638	0.09884734231	111	-1	0.2735014313	0.008644017908	108	-1	FALSE	FALSE	FALSE	FALSE	FALSE	FALSE
Glycosaminoglycan biosynthesis - heparan sulfate%KEGG%hsa00534	Glycosaminoglycan biosynthesis - heparan sulfate%KEGG%hsa00534	Brain	withHumans	1.88E-07	0.2587254174	111	-1	0.1950026327	0.02594749092	104	-1	0.004971285916	0.08103899096	110	1	0.8084660354	-0.007154261348	95	-1	2.48E-09	0.3312175822	111	-1	9.34E-05	0.1700332764	108	-1	FALSE	FALSE	FALSE	FALSE	FALSE	FALSE
Glycosaminoglycan biosynthesis - keratan sulfate%KEGG%hsa00533	Glycosaminoglycan biosynthesis - keratan sulfate%KEGG%hsa00533	Brain	withHumans	2.05E-07	0.2573407656	111	-1	0.9959850176	-0.009802274499	104	1	0.4148032384	0.0002926491559	110	1	0.4841989626	0.009664020983	95	1	3.39E-06	0.2184140335	111	-1	4.00E-05	0.1864366639	108	-1	FALSE	FALSE	FALSE	FALSE	FALSE	FALSE
Glycosaminoglycan degradation%KEGG%hsa00531	Glycosaminoglycan degradation%KEGG%hsa00531	Brain	withHumans	0.4980408676	-0.0017709491	111	1	0.3605947839	0.01002093816	104	1	0.1374123423	0.01966971546	110	1	0.4059252528	0.01754279448	95	1	0.958376296	-0.009117429288	111	1	0.2628856398	0.009409583089	108	1	FALSE	FALSE	FALSE	FALSE	FALSE	FALSE
Glycosphingolipid biosynthesis - ganglio series%KEGG%hsa00604	Glycosphingolipid biosynthesis - ganglio series%KEGG%hsa00604	Brain	withHumans	1.26E-05	0.1927556246	111	-1	0.007659590486	0.1246840454	104	-1	0.1029178757	0.02493149973	110	1	0.5590714602	0.004403481605	95	-1	5.98E-06	0.2088238956	111	-1	0.06719531861	0.03694247825	108	-1	FALSE	FALSE	FALSE	FALSE	FALSE	FALSE
Glycosphingolipid biosynthesis - globo series%KEGG%hsa00603	Glycosphingolipid biosynthesis - globo series%KEGG%hsa00603	Brain	withHumans	1.24E-13	0.4450751222	111	-1	0.06166128765	0.05925781244	104	-1	0.07000756828	0.03190981568	110	-1	0.7663770478	-0.005613822116	95	-1	4.40E-10	0.3550207075	111	-1	3.71E-09	0.3481260902	108	-1	FALSE	FALSE	FALSE	FALSE	FALSE	FALSE
Glycosphingolipid biosynthesis - lacto and neolacto series%KEGG%hsa00601	Glycosphingolipid biosynthesis - lacto and neolacto series%KEGG%hsa00601	Brain	withHumans	0.004133389423	0.08927930403	111	-1	0.2067919358	0.02438545467	104	-1	0.1881791472	0.01426309225	110	-1	0.9151532902	-0.009731701482	95	1	0.0005251147178	0.1292188553	111	-1	0.0008931240969	0.1248520962	108	-1	FALSE	FALSE	FALSE	FALSE	FALSE	FALSE
Glycosylphosphatidylinositol(GPI)-anchor biosynthesis%KEGG%hsa00563	Glycosylphosphatidylinositol(GPI)-anchor biosynthesis%KEGG%hsa00563	Brain	withHumans	0.0008161900726	0.1204408537	111	1	0.9320683092	-0.009439715725	104	1	0.04643684545	0.03933164048	110	-1	0.5453630256	0.00545547442	95	1	0.103270118	0.02762775316	111	1	0.05048889284	0.04279639446	108	1	FALSE	FALSE	FALSE	FALSE	FALSE	FALSE
Glyoxylate and dicarboxylate metabolism%KEGG%hsa00630	Glyoxylate and dicarboxylate metabolism%KEGG%hsa00630	Brain	withHumans	0.0008937460741	0.1183612562	111	1	0.1377970158	0.03561724019	104	1	0.9340636148	-0.009102725921	110	1	0.3275786708	0.02693965999	95	1	0.0006841145471	0.1242546256	111	1	1.65E-05	0.202959949	108	1	FALSE	FALSE	FALSE	FALSE	FALSE	FALSE
Inositol phosphate metabolism%KEGG%hsa00562	Inositol phosphate metabolism%KEGG%hsa00562	Brain	withHumans	0.3915808898	0.002128013812	111	-1	0.9959850176	-0.009802283714	104	-1	0.8564007738	-0.008635268703	110	-1	0.9711479552	-0.01058847224	95	-1	0.4317836331	0.0007354092191	111	-1	0.1233870571	0.02445906982	108	-1	FALSE	FALSE	FALSE	FALSE	FALSE	FALSE
Linoleic acid metabolism%KEGG%hsa00591	Linoleic acid metabolism%KEGG%hsa00591	Brain	withHumans	0.1601179519	0.01821848317	111	1	0.7873335479	-0.007354769002	104	1	0.9045507623	-0.008956215545	110	-1	0.6754398309	-0.001519146838	95	1	0.3972816113	0.002141773005	111	1	0.06981635877	0.03625230673	108	1	FALSE	FALSE	FALSE	FALSE	FALSE	FALSE
Lipoic acid metabolism%KEGG%hsa00785	Lipoic acid metabolism%KEGG%hsa00785	Brain	withHumans	0.002723295015	0.09731397815	111	-1	0.821770109	-0.007974400681	104	1	0.08260192757	0.02903067758	110	1	0.4419308326	0.01371108722	95	1	0.0006841145471	0.1242069078	111	-1	0.0003105512138	0.1468772989	108	-1	FALSE	FALSE	FALSE	FALSE	FALSE	FALSE
Mucin type O-Glycan biosynthesis%KEGG%hsa00512	Mucin type O-Glycan biosynthesis%KEGG%hsa00512	Brain	withHumans	0.6455872115	-0.005486111118	111	1	0.9625282405	-0.009659832829	104	1	2.71E-07	0.2516444053	110	1	0.9400445639	-0.01017498648	95	1	0.7752993273	-0.007583191675	111	1	0.02179207354	0.05995759455	108	1	FALSE	FALSE	FALSE	FALSE	FALSE	FALSE
N-Glycan biosynthesis%KEGG%hsa00510	N-Glycan biosynthesis%KEGG%hsa00510	Brain	withHumans	0.6729953063	-0.006014286162	111	1	0.9625282405	-0.009658833426	104	-1	0.08065491937	0.02944752631	110	-1	0.5625181237	0.004212552854	95	1	0.8854293944	-0.00876321161	111	1	0.7421512879	-0.007427693956	108	1	FALSE	FALSE	FALSE	FALSE	FALSE	FALSE
Nicotinate and nicotinamide metabolism%KEGG%hsa00760	Nicotinate and nicotinamide metabolism%KEGG%hsa00760	Brain	withHumans	5.11E-09	0.31118033	111	1	0.0007993677126	0.185959753	104	1	0.07326614715	0.03113073285	110	-1	0.1902062082	0.04496887094	95	1	3.99E-08	0.2905563454	111	1	1.07E-05	0.2111013325	108	1	FALSE	FALSE	FALSE	FALSE	FALSE	FALSE
Nitrogen metabolism%KEGG%hsa00910	Nitrogen metabolism%KEGG%hsa00910	Brain	withHumans	0.005547212096	0.08338906393	111	-1	0.731196189	-0.00607423241	104	1	0.2412286512	0.009516448534	110	1	0.4793117996	0.009945411383	95	1	0.001808365255	0.1053380669	111	-1	0.1173387163	0.02544369919	108	-1	FALSE	FALSE	FALSE	FALSE	FALSE	FALSE
One carbon pool by folate%KEGG%hsa00670	One carbon pool by folate%KEGG%hsa00670	Brain	withHumans	6.01E-12	0.3999481419	111	1	0.01082160678	0.1122364621	104	1	0.02056976617	0.05424920347	110	1	0.1699095747	0.04851052691	95	1	1.84E-07	0.266556309	111	1	1.21E-08	0.3270032116	108	1	FALSE	FALSE	FALSE	FALSE	FALSE	FALSE
Other glycan degradation%KEGG%hsa00511	Other glycan degradation%KEGG%hsa00511	Brain	withHumans	0.02334730573	0.05555302316	111	-1	0.2464721262	0.0198683469	104	-1	0.4720069718	-0.001597290333	110	-1	0.9957846651	-0.01074311693	95	1	0.01759561712	0.0621709108	111	-1	0.3872341051	0.002344060159	108	-1	FALSE	FALSE	FALSE	FALSE	FALSE	FALSE
Other types of O-glycan biosynthesis%KEGG%hsa00514	Other types of O-glycan biosynthesis%KEGG%hsa00514	Brain	withHumans	0.2754022933	0.008420437863	111	-1	0.03783925895	0.0737398708	104	1	0.9549465261	-0.009177862506	110	1	0.07159993589	0.07907449654	95	1	0.3354764512	0.005002493886	111	-1	0.2182912074	0.01297972819	108	-1	FALSE	TRUE	FALSE	FALSE	FALSE	FALSE
Pantothenate and CoA biosynthesis%KEGG%hsa00770	Pantothenate and CoA biosynthesis%KEGG%hsa00770	Brain	withHumans	0.7425356545	-0.007137585246	111	-1	0.01708093291	0.09926799303	104	-1	0.2942566185	0.005917416668	110	1	0.5545443509	0.004742142649	95	-1	0.13145516	0.02278858848	111	-1	0.7910285338	-0.008062483106	108	1	FALSE	TRUE	FALSE	FALSE	FALSE	FALSE
Porphyrin and chlorophyll metabolism%KEGG%hsa00860	Porphyrin and chlorophyll metabolism%KEGG%hsa00860	Brain	withHumans	0.05082204294	0.04090043566	111	1	0.6059633349	-0.002003161807	104	1	0.001107878887	0.110345721	110	-1	0.4250287871	0.0153625251	95	1	0.2004085113	0.01448747042	111	1	0.07853428987	0.03375995269	108	1	FALSE	FALSE	TRUE	FALSE	FALSE	FALSE
Propanoate metabolism%KEGG%hsa00640	Propanoate metabolism%KEGG%hsa00640	Brain	withHumans	0.7589706766	-0.007375026892	111	1	0.1096344708	0.04182474446	104	1	0.9203962763	-0.009036214007	110	1	0.5885962072	0.003171414145	95	1	0.1619203497	0.01864238151	111	1	0.8470340164	-0.008656861714	108	-1	FALSE	FALSE	FALSE	FALSE	FALSE	FALSE
Pyruvate metabolism%KEGG%hsa00620	Pyruvate metabolism%KEGG%hsa00620	Brain	withHumans	0.8732406543	-0.008636624986	111	1	0.3301687018	0.01242997704	104	1	0.2712981504	0.007466579655	110	1	0.57261392	0.003825773049	95	1	0.1974110018	0.01477187258	111	1	0.1108057673	0.02655705536	108	1	FALSE	FALSE	FALSE	FALSE	FALSE	FALSE
Retinol metabolism%KEGG%hsa00830	Retinol metabolism%KEGG%hsa00830	Brain	withHumans	0.4345137349	0.0003790770309	111	1	0.331328267	0.01230666297	104	1	0.006266843465	0.07678246247	110	-1	0.8435879087	-0.008072446809	95	1	0.5592401358	-0.003376638882	111	1	0.3492348137	0.00414884917	108	1	FALSE	FALSE	TRUE	FALSE	FALSE	FALSE
Riboflavin metabolism%KEGG%hsa00740	Riboflavin metabolism%KEGG%hsa00740	Brain	withHumans	0.004948220369	0.08568459557	111	-1	0.2930672322	0.01518306328	104	-1	0.0001336888825	0.1490363367	110	-1	0.7724867228	-0.005835024805	95	-1	0.003352065179	0.09412478045	111	-1	0.009125939164	0.07820779718	108	-1	FALSE	FALSE	FALSE	FALSE	FALSE	FALSE
Sphingolipid metabolism%KEGG%hsa00600	Sphingolipid metabolism%KEGG%hsa00600	Brain	withHumans	0.959311367	-0.009111521898	111	-1	0.1051660526	0.04319522653	104	1	0.1149743254	0.02298676786	110	1	0.4742708619	0.01047273538	95	1	0.7345935674	-0.006970979109	111	1	0.8414267697	-0.008593632245	108	1	FALSE	FALSE	FALSE	FALSE	FALSE	FALSE
Sulfur metabolism%KEGG%hsa00920	Sulfur metabolism%KEGG%hsa00920	Brain	withHumans	2.64E-09	0.3195383494	111	-1	0.03264380663	0.08124937855	104	-1	0.08788061571	0.02784119539	110	-1	0.5478592894	0.005175067434	95	-1	1.67E-07	0.2684229539	111	-1	6.65E-06	0.2197586155	108	-1	FALSE	FALSE	FALSE	FALSE	FALSE	FALSE
Terpenoid backbone biosynthesis%KEGG%hsa00900	Terpenoid backbone biosynthesis%KEGG%hsa00900	Brain	withHumans	0.9738423387	-0.009150696373	111	1	0.9973019099	-0.009803690756	104	-1	0.1866409081	0.01439987271	110	1	0.3754205104	0.02084493479	95	1	0.9354510345	-0.009053582677	111	1	0.1717796242	0.01759459743	108	1	FALSE	FALSE	FALSE	FALSE	FALSE	FALSE
Thiamine metabolism%KEGG%hsa00730	Thiamine metabolism%KEGG%hsa00730	Brain	withHumans	0.1636495395	0.01778146294	111	1	0.441724735	0.004986551933	104	1	0.1399709618	0.01932847652	110	-1	0.5411217976	0.006892643931	95	1	0.1943956608	0.01509589157	111	1	0.05665412187	0.04057361089	108	1	FALSE	FALSE	FALSE	FALSE	FALSE	FALSE
Vitamin B6 metabolism%KEGG%hsa00750	Vitamin B6 metabolism%KEGG%hsa00750	Brain	withHumans	0.001738592204	0.1057838168	111	1	0.2039558239	0.02498297146	104	1	0.9361759518	-0.009110068374	110	-1	0.733641892	-0.004439251029	95	1	0.07735574111	0.03305492837	111	1	0.1581627748	0.01926410077	108	1	TRUE	FALSE	FALSE	FALSE	FALSE	FALSE
alpha-Linolenic acid metabolism%KEGG%hsa00592	alpha-Linolenic acid metabolism%KEGG%hsa00592	Brain	withHumans	1.23E-08	0.2986923038	111	-1	0.1128692385	0.04116339156	104	-1	0.0002340227334	0.1392674478	110	1	0.917929034	-0.009856196065	95	1	8.63E-07	0.2422373638	111	-1	0.002161515893	0.107544315	108	-1	FALSE	FALSE	FALSE	FALSE	FALSE	FALSE
ABC transporters%KEGG%hsa02010	ABC transporters%KEGG%hsa02010	Brain	withHumans	0.3579978745	0.003684977394	111	1	0.09946762879	0.04494791358	104	-1	0.5876581524	-0.004724373992	110	1	0.1708389366	0.04812745207	95	-1	0.7134035691	-0.006654123189	111	1	0.234928647	0.01162237745	108	1	FALSE	FALSE	FALSE	FALSE	FALSE	FALSE
Aminoacyl-tRNA biosynthesis%KEGG%hsa00970	Aminoacyl-tRNA biosynthesis%KEGG%hsa00970	Brain	withHumans	0.05719388882	0.03848584573	111	1	0.6839042492	-0.004698966718	104	1	0.059911662	0.03467640999	110	-1	0.7449562458	-0.004877676599	95	1	0.08219333932	0.03187154373	111	1	0.4524682016	-0.0002608357653	108	1	FALSE	FALSE	FALSE	FALSE	FALSE	FALSE
Basal transcription factors%KEGG%hsa03022	Basal transcription factors%KEGG%hsa03022	Brain	withHumans	0.508323796	-0.002113159383	111	-1	0.3838433026	0.008318428097	104	-1	0.2634146796	0.007951782931	110	1	0.9168475418	-0.009818834321	95	-1	0.4626715936	-0.0003851816647	111	-1	0.3628180869	0.003529522052	108	-1	FALSE	FALSE	FALSE	FALSE	FALSE	FALSE
Base excision repair%KEGG%hsa03410	Base excision repair%KEGG%hsa03410	Brain	withHumans	7.57E-14	0.4514249019	111	1	0.1259993657	0.03818219427	104	1	0.01504689634	0.0600362031	110	-1	0.4562159164	0.01225961832	95	1	2.57E-10	0.3634799929	111	1	3.10E-11	0.409810755	108	1	FALSE	FALSE	FALSE	FALSE	FALSE	FALSE
Biosynthesis of unsaturated fatty acids%KEGG%hsa01040	Biosynthesis of unsaturated fatty acids%KEGG%hsa01040	Brain	withHumans	1.75E-08	0.2935031925	111	-1	0.8932073088	-0.009068832872	104	-1	0.01351885666	0.06213759642	110	1	0.9779573122	-0.0106194493	95	-1	1.89E-05	0.1887692873	111	-1	0.0009222281521	0.124236489	108	-1	FALSE	FALSE	FALSE	FALSE	FALSE	FALSE
Calcium signaling pathway%KEGG%hsa04020	Calcium signaling pathway%KEGG%hsa04020	Brain	withHumans	0.1180556192	0.02390342737	111	-1	0.3545203062	0.01040401055	104	-1	0.00052945659	0.1239877595	110	1	0.6282683568	0.0008393608005	95	-1	0.07477723031	0.03371871655	111	-1	0.4450132369	-1.09E-05	108	-1	FALSE	FALSE	TRUE	FALSE	FALSE	FALSE
Cell cycle%KEGG%hsa04110	Cell cycle%KEGG%hsa04110	Brain	withHumans	0.0004742747253	0.1304419386	111	1	0.7533559992	-0.006705567368	104	-1	0.9983641581	-0.009258915457	110	1	0.9146448046	-0.009713113983	95	-1	0.003796971188	0.09162731377	111	1	0.003883237416	0.09614321939	108	1	FALSE	FALSE	FALSE	FALSE	FALSE	FALSE
Chemokine signaling pathway%KEGG%hsa04062	Chemokine signaling pathway%KEGG%hsa04062	Brain	withHumans	3.28E-06	0.2142820637	111	-1	0.432903991	0.005596105845	104	-1	3.57E-06	0.21122168	110	1	0.5453630256	0.005435540668	95	-1	0.0004701623232	0.1311666172	111	-1	0.0003222484862	0.1460970946	108	-1	FALSE	FALSE	FALSE	FALSE	FALSE	FALSE
Cytokine-cytokine receptor interaction%KEGG%hsa04060	Cytokine-cytokine receptor interaction%KEGG%hsa04060	Brain	withHumans	0.9764706646	-0.009155858172	111	1	0.6264203333	-0.002875808598	104	1	0.3886769362	0.001274898705	110	1	0.5590714602	0.004416439471	95	1	0.8499799834	-0.008462241903	111	-1	0.6902715221	-0.006632767211	108	1	FALSE	FALSE	FALSE	FALSE	FALSE	FALSE
DNA replication%KEGG%hsa03030	DNA replication%KEGG%hsa03030	Brain	withHumans	6.49E-05	0.1648158668	111	1	0.2380646795	0.02075950618	104	1	0.09879615094	0.02572237091	110	-1	0.7148368795	-0.0035552602	95	1	0.001808365255	0.1053410709	111	1	0.001518954827	0.1143411073	108	1	FALSE	FALSE	FALSE	FALSE	FALSE	FALSE
Drug metabolism - cytochrome P450%KEGG%hsa00982	Drug metabolism - cytochrome P450%KEGG%hsa00982	Brain	withHumans	0.1823728229	0.01590477421	111	1	0.3344870694	0.01195186454	104	1	0.01027072181	0.06733237387	110	-1	0.8980430836	-0.009301863604	95	-1	0.05001586453	0.04154305568	111	1	0.5576776389	-0.003727189635	108	1	FALSE	FALSE	TRUE	FALSE	FALSE	FALSE
Drug metabolism - other enzymes%KEGG%hsa00983	Drug metabolism - other enzymes%KEGG%hsa00983	Brain	withHumans	0.9995411934	-0.009174303705	111	-1	0.09932187921	0.04514027884	104	1	2.87E-09	0.3189114375	110	-1	0.1828198634	0.04608008383	95	1	0.6009318938	-0.004409262644	111	1	0.9191351844	-0.009184128308	108	-1	FALSE	FALSE	TRUE	FALSE	FALSE	FALSE
ErbB signaling pathway%KEGG%hsa04012	ErbB signaling pathway%KEGG%hsa04012	Brain	withHumans	0.6984562885	-0.006479394111	111	-1	0.4764114933	0.003321151722	104	1	7.92E-11	0.3665340945	110	1	0.9302593012	-0.01000407437	95	1	0.7398513741	-0.007093349971	111	1	0.7113229336	-0.006935788769	108	1	FALSE	FALSE	TRUE	FALSE	FALSE	FALSE
Homologous recombination%KEGG%hsa03440	Homologous recombination%KEGG%hsa03440	Brain	withHumans	1.24E-13	0.4453864619	111	1	0.00558172542	0.1345874511	104	1	0.5545612858	-0.003915830646	110	-1	0.420645813	0.01570106922	95	1	1.74E-10	0.3758024135	111	1	5.38E-07	0.2618032181	108	1	FALSE	FALSE	FALSE	FALSE	FALSE	FALSE
Lysosome%KEGG%hsa04142	Lysosome%KEGG%hsa04142	Brain	withHumans	0.05893872068	0.03788715822	111	-1	0.9903896931	-0.009791492755	104	1	0.01818325291	0.05647859404	110	1	0.7681725685	-0.005687015693	95	1	0.2747577369	0.008484179404	111	-1	0.9375541897	-0.009272493358	108	-1	FALSE	FALSE	TRUE	FALSE	FALSE	FALSE
MAPK signaling pathway%KEGG%hsa04010	MAPK signaling pathway%KEGG%hsa04010	Brain	withHumans	0.8251447589	-0.008222827748	111	-1	0.7786659904	-0.007200668552	104	-1	2.77E-06	0.215565138	110	1	0.7791770222	-0.005996073718	95	-1	0.671214897	-0.005931816604	111	1	0.5534817782	-0.003614943334	108	1	FALSE	FALSE	TRUE	FALSE	FALSE	FALSE
Metabolic pathways%KEGG%hsa01100	Metabolic pathways%KEGG%hsa01100	Brain	withHumans	0.2738514745	0.008519974984	111	-1	0.9546300081	-0.009625746271	104	1	0.7317967443	-0.00726811282	110	-1	0.7435192571	-0.00482309672	95	1	0.1772351437	0.01678279135	111	-1	0.7499014239	-0.007546674643	108	-1	FALSE	FALSE	FALSE	FALSE	FALSE	FALSE
Metabolism of xenobiotics by cytochrome P450%KEGG%hsa00980	Metabolism of xenobiotics by cytochrome P450%KEGG%hsa00980	Brain	withHumans	2.50E-05	0.1808337838	111	1	0.08725158181	0.04830895525	104	1	0.002669108023	0.09273500964	110	-1	0.6315790744	0.0003809359539	95	1	3.24E-05	0.1791769449	111	1	0.02115285624	0.06061260867	108	1	FALSE	FALSE	FALSE	FALSE	FALSE	FALSE
Mismatch repair%KEGG%hsa03430	Mismatch repair%KEGG%hsa03430	Brain	withHumans	4.30E-07	0.2464516637	111	1	0.3450373104	0.01099984231	104	1	0.5083218011	-0.002678731867	110	-1	0.9107653344	-0.009674017678	95	1	4.21E-05	0.1743829274	111	1	6.27E-05	0.1773573533	108	1	FALSE	FALSE	FALSE	FALSE	FALSE	FALSE
Neuroactive ligand-receptor interaction%KEGG%hsa04080	Neuroactive ligand-receptor interaction%KEGG%hsa04080	Brain	withHumans	0.0001237651456	0.1537414298	111	-1	0.2039558239	0.02497270038	104	-1	0.2760208989	0.007117102483	110	1	0.5433984405	0.006759852398	95	-1	9.29E-07	0.2405137774	111	-1	0.0005871001944	0.1337184658	108	-1	FALSE	FALSE	FALSE	FALSE	FALSE	FALSE
Non-homologous end-joining%KEGG%hsa03450	Non-homologous end-joining%KEGG%hsa03450	Brain	withHumans	4.84E-15	0.4806404232	111	1	0.5874855647	-0.001292901295	104	1	0.005055597322	0.08072999192	110	-1	0.9445415056	-0.01025725247	95	1	2.25E-10	0.3658754464	111	1	3.10E-11	0.4114560991	108	1	FALSE	FALSE	FALSE	FALSE	FALSE	FALSE
Nucleotide excision repair%KEGG%hsa03420	Nucleotide excision repair%KEGG%hsa03420	Brain	withHumans	1.98E-05	0.1846376645	111	1	0.2409903802	0.02046244376	104	1	0.2475528319	0.00909095237	110	-1	0.6167417284	0.001548299755	95	1	5.23E-05	0.1706288789	111	1	0.01410406439	0.06917490755	108	1	FALSE	FALSE	FALSE	FALSE	FALSE	FALSE
Oocyte meiosis%KEGG%hsa04114	Oocyte meiosis%KEGG%hsa04114	Brain	withHumans	0.1582956157	0.01850516132	111	-1	0.7374473006	-0.006221234025	104	-1	1.40E-08	0.2958922712	110	1	0.8188373005	-0.007536412401	95	-1	0.6050986571	-0.004503227604	111	-1	0.7163810085	-0.007016496181	108	1	FALSE	FALSE	TRUE	FALSE	FALSE	FALSE
PPAR signaling pathway%KEGG%hsa03320	PPAR signaling pathway%KEGG%hsa03320	Brain	withHumans	7.21E-08	0.2731756073	111	-1	0.4266998867	0.005862458971	104	1	0.09552628855	0.02636981995	110	-1	0.5590714602	0.004433443257	95	1	0.0004360727427	0.1329174165	111	-1	5.41E-06	0.2235978995	108	-1	FALSE	FALSE	FALSE	FALSE	FALSE	FALSE
Phosphatidylinositol signaling system%KEGG%hsa04070	Phosphatidylinositol signaling system%KEGG%hsa04070	Brain	withHumans	0.127909391	0.02253770077	111	-1	0.6744884303	-0.004349515852	104	-1	0.02263348496	0.05241375886	110	1	0.7302940445	-0.004173801481	95	-1	0.1162169169	0.02514132259	111	-1	0.256615308	0.009866877291	108	-1	FALSE	FALSE	TRUE	FALSE	FALSE	FALSE
Proteasome%KEGG%hsa03050	Proteasome%KEGG%hsa03050	Brain	withHumans	0.7794975013	-0.007643475061	111	-1	0.731196189	-0.006033427093	104	-1	0.0138404866	0.06171225942	110	1	0.8869671666	-0.009007344766	95	-1	0.8623017721	-0.008562958188	111	-1	0.3857860041	0.002417205548	108	1	FALSE	FALSE	TRUE	FALSE	FALSE	FALSE
Protein export%KEGG%hsa03060	Protein export%KEGG%hsa03060	Brain	withHumans	0.7527098922	-0.007292819458	111	1	0.4231308629	0.006034076113	104	1	0.02532149484	0.05042190006	110	1	0.8026625257	-0.007019964867	95	1	0.08939901378	0.03021811537	111	1	0.0631669148	0.03832379196	108	1	FALSE	FALSE	TRUE	FALSE	FALSE	FALSE
Protein processing in endoplasmic reticulum%KEGG%hsa04141	Protein processing in endoplasmic reticulum%KEGG%hsa04141	Brain	withHumans	0.02465068308	0.05453680473	111	-1	0.8967861797	-0.009121953298	104	1	0.906176711	-0.008964427651	110	-1	0.7920760355	-0.00655963481	95	1	0.4887282842	-0.001250313405	111	-1	0.510976565	-0.002348267376	108	-1	TRUE	FALSE	FALSE	FALSE	FALSE	FALSE
RNA degradation%KEGG%hsa03018	RNA degradation%KEGG%hsa03018	Brain	withHumans	0.001556589006	0.1080452332	111	1	0.8360719124	-0.00819649452	104	-1	5.91E-05	0.1629093678	110	-1	0.908476607	-0.009608274011	95	-1	0.003462161133	0.09346361087	111	1	0.1247579464	0.02423363012	108	1	FALSE	FALSE	FALSE	FALSE	FALSE	FALSE
RNA polymerase%KEGG%hsa03020	RNA polymerase%KEGG%hsa03020	Brain	withHumans	0.008992445606	0.07428593789	111	1	0.7112432448	-0.005468674741	104	-1	4.54E-08	0.277354837	110	-1	0.9954262589	-0.0107360383	95	1	0.06633091645	0.03588513491	111	1	0.1021027484	0.02836946294	108	1	FALSE	FALSE	FALSE	FALSE	FALSE	FALSE
RNA transport%KEGG%hsa03013	RNA transport%KEGG%hsa03013	Brain	withHumans	8.03E-06	0.2003283832	111	1	0.1829302766	0.02746956458	104	1	0.006280320759	0.07672732987	110	-1	0.5443076635	0.006199551209	95	1	1.11E-05	0.1985996074	111	1	0.01258105225	0.07162587319	108	1	FALSE	FALSE	FALSE	FALSE	FALSE	FALSE
Regulation of autophagy%KEGG%hsa04140	Regulation of autophagy%KEGG%hsa04140	Brain	withHumans	0.006373235199	0.08078269329	111	1	0.7909380338	-0.007423472375	104	-1	0.2814674005	0.006764451821	110	1	0.1917717739	0.04470864495	95	-1	0.0867728029	0.03072154059	111	1	0.020046387	0.06186458709	108	1	FALSE	FALSE	FALSE	FALSE	FALSE	FALSE
Ribosome biogenesis in eukaryotes%KEGG%hsa03008	Ribosome biogenesis in eukaryotes%KEGG%hsa03008	Brain	withHumans	0.01332174015	0.06660343312	111	-1	0.09679967393	0.04572756565	104	-1	2.94E-05	0.1755517083	110	-1	0.6279276301	0.0008796848475	95	-1	0.02265770137	0.05715972694	111	-1	0.01894149539	0.06300221822	108	-1	FALSE	FALSE	FALSE	FALSE	FALSE	FALSE
Ribosome%KEGG%hsa03010	Ribosome%KEGG%hsa03010	Brain	withHumans	0.003425624425	0.09272000901	111	1	0.1258500035	0.03828757387	104	1	0.155711868	0.0174665895	110	-1	0.51155227	0.008321168571	95	1	0.02028310573	0.05932802544	111	1	0.1854710111	0.01599921153	108	1	FALSE	FALSE	FALSE	FALSE	FALSE	FALSE
SNARE interactions in vesicular transport%KEGG%hsa04130	SNARE interactions in vesicular transport%KEGG%hsa04130	Brain	withHumans	0.07456907119	0.03322043561	111	-1	0.9959850176	-0.009802771654	104	-1	0.7790862909	-0.007919073787	110	1	0.7838318213	-0.006199673056	95	1	0.2947043214	0.007202236296	111	-1	0.365654442	0.003401046064	108	-1	FALSE	FALSE	FALSE	FALSE	FALSE	FALSE
Spliceosome%KEGG%hsa03040	Spliceosome%KEGG%hsa03040	Brain	withHumans	0.0004020815192	0.133429138	111	1	0.3446516715	0.01107567252	104	1	0.014285727	0.06111896342	110	1	0.6646361878	-0.001043722566	95	1	7.29E-06	0.2055312464	111	1	4.00E-05	0.1863526117	108	1	FALSE	FALSE	FALSE	FALSE	FALSE	FALSE
Sulfur relay system%KEGG%hsa04122	Sulfur relay system%KEGG%hsa04122	Brain	withHumans	0.3092805581	0.006334554491	111	-1	0.9825679635	-0.00977058748	104	-1	0.06753531351	0.03251670101	110	-1	0.960956692	-0.01049913042	95	1	0.2803515875	0.008064553592	111	-1	0.4443038149	1.86E-05	108	-1	FALSE	FALSE	FALSE	FALSE	FALSE	FALSE
Ubiquitin mediated proteolysis%KEGG%hsa04120	Ubiquitin mediated proteolysis%KEGG%hsa04120	Brain	withHumans	0.06626086355	0.03554032979	111	-1	0.4497577294	0.004602595505	104	-1	0.3940563297	0.001053186042	110	1	0.5443076635	0.006133774626	95	-1	0.6838569666	-0.006168136074	111	-1	0.4251912333	0.0007175864309	108	-1	FALSE	FALSE	FALSE	FALSE	FALSE	FALSE
mRNA surveillance pathway%KEGG%hsa03015	mRNA surveillance pathway%KEGG%hsa03015	Brain	withHumans	0.5936315405	-0.004377422175	111	-1	0.9546300081	-0.00962579497	104	1	0.08518766458	0.02841813315	110	1	0.8274957539	-0.007733905201	95	-1	0.7905445796	-0.007789588297	111	1	0.1845769537	0.0161219291	108	-1	FALSE	FALSE	FALSE	FALSE	FALSE	FALSE
p53 signaling pathway%KEGG%hsa04115	p53 signaling pathway%KEGG%hsa04115	Brain	withHumans	0.1952901885	0.01470296632	111	1	0.9947583305	-0.009798920906	104	1	0.6295069446	-0.005625415241	110	-1	0.6436093657	-0.00021272343	95	1	0.0554223916	0.03935049247	111	1	0.1158566848	0.02571078998	108	1	FALSE	FALSE	FALSE	FALSE	FALSE	FALSE
Adherens junction%KEGG%hsa04520	Adherens junction%KEGG%hsa04520	Brain	withHumans	0.0008729969151	0.1189021133	111	1	0.3917869052	0.007832577897	104	1	0.000755329384	0.1175609523	110	1	0.997223261	-0.01075203746	95	-1	0.0003423088308	0.1375689643	111	1	0.001345012891	0.1169537584	108	1	FALSE	FALSE	FALSE	FALSE	FALSE	FALSE
Antigen processing and presentation%KEGG%hsa04612	Antigen processing and presentation%KEGG%hsa04612	Brain	withHumans	0.3182752581	0.005806624191	111	1	0.3318913428	0.01224096132	104	1	0.04052038238	0.04189506411	110	-1	0.2698779799	0.03325796313	95	1	0.1114398241	0.02602766542	111	1	0.4194045698	0.0009585225738	108	1	FALSE	FALSE	TRUE	FALSE	FALSE	FALSE
Apoptosis%KEGG%hsa04210	Apoptosis%KEGG%hsa04210	Brain	withHumans	2.21E-08	0.2900339897	111	1	0.2663966363	0.01782239061	104	1	0.5350786161	-0.003385640033	110	1	0.7499969122	-0.00512228727	95	1	8.39E-09	0.3123744112	111	1	1.67E-05	0.2025215668	108	1	FALSE	FALSE	FALSE	FALSE	FALSE	FALSE
Axon guidance%KEGG%hsa04360	Axon guidance%KEGG%hsa04360	Brain	withHumans	0.2223047322	0.01227852302	111	-1	0.8227043388	-0.007998261314	104	-1	0.0001873794535	0.1429880933	110	1	0.8183984406	-0.007511580775	95	-1	0.3413800437	0.004728955273	111	-1	0.8468545457	-0.008650573154	108	-1	FALSE	FALSE	TRUE	FALSE	FALSE	FALSE
B cell receptor signaling pathway%KEGG%hsa04662	B cell receptor signaling pathway%KEGG%hsa04662	Brain	withHumans	0.6034599052	-0.004605692933	111	1	0.4687125572	0.003706251537	104	1	0.0002795264843	0.1357680397	110	1	0.997067072	-0.01074937398	95	-1	0.2921194773	0.007362830461	111	1	0.994195983	-0.009432189844	108	-1	FALSE	FALSE	TRUE	FALSE	FALSE	FALSE
Cardiac muscle contraction%KEGG%hsa04260	Cardiac muscle contraction%KEGG%hsa04260	Brain	withHumans	0.0002585306765	0.141038257	111	-1	0.006567468492	0.1300584248	104	-1	0.004113881051	0.08460371718	110	1	0.11559798	0.06132565189	95	-1	1.92E-05	0.188424821	111	-1	0.009523543067	0.07714787496	108	-1	FALSE	FALSE	FALSE	FALSE	FALSE	FALSE
Cell adhesion molecules (CAMs)%KEGG%hsa04514	Cell adhesion molecules (CAMs)%KEGG%hsa04514	Brain	withHumans	0.1121267931	0.02502019221	111	1	0.2053483163	0.02474850922	104	1	0.09514527515	0.02645552039	110	1	0.4657277483	0.01106736014	95	1	0.05511645966	0.03948841859	111	1	0.02641005627	0.05586671916	108	1	FALSE	FALSE	FALSE	FALSE	FALSE	TRUE
Circadian rhythm - mammal%KEGG%hsa04710	Circadian rhythm - mammal%KEGG%hsa04710	Brain	withHumans	0.2429692142	0.01062399174	111	-1	0.2379886097	0.02082307081	104	-1	0.7570945994	-0.007650828499	110	-1	0.4562159164	0.01227112346	95	-1	0.9051800983	-0.008894756815	111	-1	0.8073179578	-0.00822081108	108	-1	FALSE	FALSE	FALSE	FALSE	FALSE	FALSE
Complement and coagulation cascades%KEGG%hsa04610	Complement and coagulation cascades%KEGG%hsa04610	Brain	withHumans	7.17E-08	0.2736350551	111	1	0.1034398506	0.04395275604	104	1	0.00478610551	0.08174950126	110	-1	0.5189270825	0.007972493646	95	1	2.49E-06	0.2238843602	111	1	0.0001778560468	0.1582428734	108	1	FALSE	FALSE	FALSE	FALSE	FALSE	FALSE
Cytosolic DNA-sensing pathway%KEGG%hsa04623	Cytosolic DNA-sensing pathway%KEGG%hsa04623	Brain	withHumans	0.0008530068901	0.1193022948	111	1	0.9421007462	-0.009549419228	104	1	0.0003491854595	0.1316906739	110	-1	0.8645069752	-0.008508253541	95	1	0.006051942824	0.08323468708	111	1	0.01178942808	0.07294030395	108	1	FALSE	FALSE	FALSE	FALSE	FALSE	FALSE
Dorso-ventral axis formation%KEGG%hsa04320	Dorso-ventral axis formation%KEGG%hsa04320	Brain	withHumans	0.07405175673	0.03334257477	111	1	0.6848427768	-0.004740500954	104	-1	0.0002592785604	0.1372019195	110	1	0.5865802255	0.003334981251	95	-1	0.2497679369	0.01021809461	111	1	0.02146880479	0.06030203752	108	1	FALSE	FALSE	FALSE	FALSE	FALSE	FALSE
ECM-receptor interaction%KEGG%hsa04512	ECM-receptor interaction%KEGG%hsa04512	Brain	withHumans	0.00212118662	0.1020225788	111	1	0.1832205152	0.02735845685	104	1	0.0009479453039	0.1130516378	110	1	0.662437715	-0.0009753389255	95	1	0.03087000381	0.05094371873	111	1	0.0800063932	0.03336506039	108	1	FALSE	FALSE	FALSE	FALSE	FALSE	FALSE
Endocytosis%KEGG%hsa04144	Endocytosis%KEGG%hsa04144	Brain	withHumans	0.2386186131	0.01096271019	111	-1	0.5880452293	-0.001401583976	104	1	2.93E-06	0.2145922982	110	1	0.8730809165	-0.008669436081	95	1	0.7821952038	-0.007677839378	111	1	0.6293269984	-0.005465209748	108	1	FALSE	FALSE	TRUE	FALSE	FALSE	FALSE
Fc epsilon RI signaling pathway%KEGG%hsa04664	Fc epsilon RI signaling pathway%KEGG%hsa04664	Brain	withHumans	0.6908948999	-0.006359781227	111	-1	0.7453714266	-0.006478122889	104	1	4.00E-09	0.314582344	110	1	0.8792707627	-0.008778318934	95	-1	0.6771929638	-0.006049108193	111	1	0.9367689633	-0.009264670793	108	-1	FALSE	FALSE	TRUE	FALSE	FALSE	FALSE
Fc gamma R-mediated phagocytosis%KEGG%hsa04666	Fc gamma R-mediated phagocytosis%KEGG%hsa04666	Brain	withHumans	0.9793678465	-0.009160632356	111	-1	0.07390578839	0.05256096478	104	1	5.98E-09	0.3088169341	110	1	0.6482119031	-0.0004887596203	95	1	0.2700277131	0.008800439332	111	1	0.5348521911	-0.003083418573	108	1	FALSE	FALSE	TRUE	FALSE	FALSE	FALSE
Focal adhesion%KEGG%hsa04510	Focal adhesion%KEGG%hsa04510	Brain	withHumans	0.01150293591	0.06962003085	111	1	0.1764069288	0.0283337708	104	1	5.74E-11	0.3710648609	110	1	0.8507445818	-0.008227375472	95	1	0.01345956175	0.06752480435	111	1	0.0290623358	0.05368825023	108	1	FALSE	FALSE	FALSE	FALSE	FALSE	FALSE
Gap junction%KEGG%hsa04540	Gap junction%KEGG%hsa04540	Brain	withHumans	0.09022549449	0.02939433129	111	-1	0.8764948512	-0.008907252501	104	-1	4.99E-10	0.3429162213	110	1	0.9166128509	-0.009754594217	95	-1	0.152735967	0.0198131909	111	-1	0.7534996601	-0.007616622204	108	-1	FALSE	FALSE	TRUE	FALSE	FALSE	FALSE
Hedgehog signaling pathway%KEGG%hsa04340	Hedgehog signaling pathway%KEGG%hsa04340	Brain	withHumans	0.0188281442	0.06000864351	111	-1	0.67325237	-0.00431528436	104	-1	1.32E-05	0.1896891284	110	1	0.9256220114	-0.009971465488	95	-1	0.07036172889	0.03483086769	111	-1	0.4592001193	-0.0005360142066	108	-1	FALSE	FALSE	FALSE	FALSE	FALSE	FALSE
Hematopoietic cell lineage%KEGG%hsa04640	Hematopoietic cell lineage%KEGG%hsa04640	Brain	withHumans	0.0001424575778	0.151395291	111	1	0.04071578631	0.07130133404	104	1	0.8005192104	-0.008173190902	110	-1	0.2778277907	0.0322272184	95	1	0.000321071292	0.1387774703	111	1	0.0001390587284	0.1631737456	108	1	FALSE	FALSE	FALSE	FALSE	FALSE	FALSE
Intestinal immune network for IgA production%KEGG%hsa04672	Intestinal immune network for IgA production%KEGG%hsa04672	Brain	withHumans	0.3212633288	0.005611875504	111	1	0.2969238792	0.01488027618	104	1	0.0080220618	0.07191777657	110	-1	0.1037725015	0.06502197489	95	1	0.257851353	0.009684573561	111	1	0.3311811502	0.005020421587	108	1	FALSE	FALSE	TRUE	FALSE	FALSE	FALSE
Jak-STAT signaling pathway%KEGG%hsa04630	Jak-STAT signaling pathway%KEGG%hsa04630	Brain	withHumans	6.15E-05	0.1657767327	111	1	0.2262508646	0.02216609182	104	1	0.7570945994	-0.007636844439	110	1	0.8018762787	-0.006954528703	95	1	2.47E-05	0.1841537083	111	1	0.0006301860931	0.1319901103	108	1	FALSE	FALSE	FALSE	FALSE	FALSE	FALSE
Leukocyte transendothelial migration%KEGG%hsa04670	Leukocyte transendothelial migration%KEGG%hsa04670	Brain	withHumans	0.002563854824	0.0984638907	111	1	0.07115471491	0.05410930259	104	1	0.0001121988782	0.1521920781	110	1	0.3138698365	0.02863794145	95	1	0.01119494889	0.0710765555	111	1	0.003101676619	0.1005177847	108	1	FALSE	FALSE	FALSE	FALSE	FALSE	FALSE
Long-term potentiation%KEGG%hsa04720	Long-term potentiation%KEGG%hsa04720	Brain	withHumans	0.08428505327	0.03070707	111	-1	0.6810776956	-0.004606835326	104	-1	1.50E-06	0.2252138247	110	1	0.6430871598	-0.0001793244769	95	-1	0.265662121	0.009113117446	111	-1	0.7708505435	-0.007832491734	108	-1	FALSE	FALSE	TRUE	FALSE	FALSE	FALSE
NOD-like receptor signaling pathway%KEGG%hsa04621	NOD-like receptor signaling pathway%KEGG%hsa04621	Brain	withHumans	0.0173823837	0.06164833344	111	1	0.3646534083	0.009608848481	104	1	0.7744993625	-0.007863142038	110	-1	0.5436670805	0.006394400343	95	1	0.003489488055	0.0932529725	111	1	0.2263085276	0.01227635424	108	1	FALSE	FALSE	FALSE	FALSE	FALSE	FALSE
Natural killer cell mediated cytotoxicity%KEGG%hsa04650	Natural killer cell mediated cytotoxicity%KEGG%hsa04650	Brain	withHumans	0.6024254931	-0.004558972311	111	1	0.1816833139	0.02763666652	104	1	1.65E-08	0.2923096443	110	1	0.7806170986	-0.006058653599	95	1	0.6511277694	-0.005556780857	111	1	0.362028656	0.003566866865	108	1	FALSE	FALSE	TRUE	FALSE	FALSE	FALSE
Neurotrophin signaling pathway%KEGG%hsa04722	Neurotrophin signaling pathway%KEGG%hsa04722	Brain	withHumans	0.7860087604	-0.007726580992	111	1	0.5286677194	0.0009172332532	104	1	1.59E-05	0.1864243768	110	1	0.9935917685	-0.01073182258	95	-1	0.1594075836	0.01893810347	111	1	0.2187158582	0.01293036786	108	1	FALSE	FALSE	TRUE	FALSE	FALSE	FALSE
Notch signaling pathway%KEGG%hsa04330	Notch signaling pathway%KEGG%hsa04330	Brain	withHumans	7.32E-05	0.1627660188	111	1	0.02841042531	0.08589068962	104	1	0.9992781906	-0.009259193538	110	1	0.4063580874	0.01749726103	95	1	0.0001936112098	0.1479096649	111	1	0.007265228098	0.08307541555	108	1	FALSE	FALSE	FALSE	FALSE	FALSE	FALSE
Osteoclast differentiation%KEGG%hsa04380	Osteoclast differentiation%KEGG%hsa04380	Brain	withHumans	1.59E-08	0.2948598318	111	1	0.01203397571	0.1088874075	104	1	0.9665575624	-0.009212309019	110	1	0.0948862982	0.06945890667	95	1	3.61E-08	0.2921852732	111	1	1.04E-05	0.2117519153	108	1	FALSE	FALSE	FALSE	FALSE	FALSE	FALSE
Peroxisome%KEGG%hsa04146	Peroxisome%KEGG%hsa04146	Brain	withHumans	0.0605864984	0.03739520584	111	-1	0.6231532045	-0.002703741332	104	1	0.04310409014	0.04075353466	110	-1	0.733641892	-0.004383464237	95	1	0.4310592315	0.0007709688716	111	-1	0.1792031744	0.01662864521	108	-1	FALSE	FALSE	TRUE	FALSE	FALSE	FALSE
Phagosome%KEGG%hsa04145	Phagosome%KEGG%hsa04145	Brain	withHumans	0.0001065176707	0.1564200095	111	1	0.03847162649	0.07291921017	104	1	0.01385127593	0.06168188329	110	1	0.1727015547	0.04784130174	95	1	2.52E-05	0.1835685155	111	1	6.37E-05	0.1770188812	108	1	FALSE	FALSE	FALSE	FALSE	FALSE	FALSE
RIG-I-like receptor signaling pathway%KEGG%hsa04622	RIG-I-like receptor signaling pathway%KEGG%hsa04622	Brain	withHumans	1.16E-11	0.390392125	111	1	0.07028827248	0.05459003701	104	1	0.9772764549	-0.009237897592	110	1	0.2140154496	0.04095043922	95	1	3.66E-10	0.3578639979	111	1	3.76E-08	0.306814624	108	1	FALSE	FALSE	FALSE	FALSE	FALSE	FALSE
Renin-angiotensin system%KEGG%hsa04614	Renin-angiotensin system%KEGG%hsa04614	Brain	withHumans	0.008365704351	0.07567242801	111	-1	0.4308900825	0.005686758962	104	-1	0.0001564071568	0.1460762282	110	1	0.745467658	-0.004916047599	95	-1	0.007113572075	0.08008207552	111	-1	0.07710106433	0.03413198175	108	-1	FALSE	FALSE	FALSE	FALSE	FALSE	FALSE
T cell receptor signaling pathway%KEGG%hsa04660	T cell receptor signaling pathway%KEGG%hsa04660	Brain	withHumans	0.2421045518	0.01070428389	111	1	0.4214612454	0.006175207995	104	1	0.0001280211378	0.1498754297	110	1	0.9837183064	-0.01066167934	95	1	0.05007134477	0.04149047729	111	1	0.4443038149	1.92E-05	108	1	FALSE	FALSE	TRUE	FALSE	FALSE	FALSE
TGF-beta signaling pathway%KEGG%hsa04350	TGF-beta signaling pathway%KEGG%hsa04350	Brain	withHumans	0.03897529523	0.04572350845	111	1	0.8227043388	-0.007999021338	104	1	0.0838058582	0.02875782212	110	1	0.9978779381	-0.01075238015	95	-1	0.05654884569	0.03898769268	111	1	0.1616578885	0.01878201186	108	1	TRUE	FALSE	FALSE	FALSE	FALSE	FALSE
Tight junction%KEGG%hsa04530	Tight junction%KEGG%hsa04530	Brain	withHumans	0.6178444246	-0.00489040052	111	1	0.6094168796	-0.002169050393	104	1	1.49E-13	0.4473903514	110	1	0.8229803132	-0.00763292328	95	1	0.3800261671	0.002882906299	111	1	0.5160022866	-0.002506084213	108	1	FALSE	FALSE	TRUE	FALSE	FALSE	FALSE
Toll-like receptor signaling pathway%KEGG%hsa04620	Toll-like receptor signaling pathway%KEGG%hsa04620	Brain	withHumans	3.51E-11	0.3757375772	111	1	0.03526147984	0.07637915026	104	1	0.03468405609	0.04476385272	110	1	0.441016919	0.01394137384	95	1	1.74E-10	0.3699233401	111	1	2.20E-07	0.2764630525	108	1	FALSE	FALSE	FALSE	FALSE	FALSE	FALSE
VEGF signaling pathway%KEGG%hsa04370	VEGF signaling pathway%KEGG%hsa04370	Brain	withHumans	0.780561578	-0.007661624861	111	1	0.2799792779	0.01668223429	104	1	4.01E-12	0.4081889167	110	1	0.8850176484	-0.008962890659	95	1	0.1835818809	0.01617774385	111	1	0.1057665196	0.0276433227	108	1	FALSE	FALSE	TRUE	FALSE	FALSE	FALSE
Vascular smooth muscle contraction%KEGG%hsa04270	Vascular smooth muscle contraction%KEGG%hsa04270	Brain	withHumans	0.4418997662	5.28E-05	111	-1	0.8508653966	-0.008473401959	104	1	2.40E-13	0.4407029605	110	1	0.8637705292	-0.008475367256	95	-1	0.976529971	-0.009157122913	111	-1	0.6564198298	-0.006038052985	108	1	FALSE	FALSE	TRUE	FALSE	FALSE	FALSE
Wnt signaling pathway%KEGG%hsa04310	Wnt signaling pathway%KEGG%hsa04310	Brain	withHumans	0.2344941756	0.01129297291	111	-1	0.6560404386	-0.003657337461	104	1	2.56E-15	0.4982931716	110	1	0.997067072	-0.01074962194	95	1	0.6343179654	-0.005178016262	111	-1	0.9434285571	-0.009296681751	108	-1	FALSE	FALSE	TRUE	FALSE	FALSE	FALSE
mTOR signaling pathway%KEGG%hsa04150	mTOR signaling pathway%KEGG%hsa04150	Brain	withHumans	0.05807595463	0.0381771299	111	1	0.9543506666	-0.009620795555	104	1	0.002315002888	0.09544478366	110	1	0.6277402638	0.0009487649873	95	-1	0.002814186603	0.09734650754	111	1	0.0232226287	0.05853112347	108	1	FALSE	FALSE	FALSE	FALSE	FALSE	FALSE
Adipocytokine signaling pathway%KEGG%hsa04920	Adipocytokine signaling pathway%KEGG%hsa04920	Brain	withHumans	0.007069508523	0.07893360933	111	-1	0.9643449955	-0.009669752572	104	1	0.4881504403	-0.002110809279	110	1	0.9540379326	-0.01040958329	95	-1	0.4735533319	-0.0007597624878	111	-1	0.1142160134	0.02601458548	108	-1	TRUE	FALSE	FALSE	FALSE	FALSE	FALSE
Aldosterone-regulated sodium reabsorption%KEGG%hsa04960	Aldosterone-regulated sodium reabsorption%KEGG%hsa04960	Brain	withHumans	0.8104797355	-0.008032409119	111	-1	0.7156531988	-0.005602751771	104	1	0.001235156612	0.1081887201	110	1	0.9835502884	-0.01065002908	95	1	0.8704196924	-0.0086342943	111	-1	0.9016262617	-0.00908391617	108	1	FALSE	FALSE	TRUE	FALSE	FALSE	FALSE
Alzheimer's disease%KEGG%hsa05010	Alzheimer's disease%KEGG%hsa05010	Brain	withHumans	0.9113853095	-0.008885115341	111	-1	0.399975939	0.00742265429	104	-1	0.3140353169	0.004768795055	110	1	0.3524464479	0.02303800943	95	-1	0.902637046	-0.008871242314	111	-1	0.6790608453	-0.006414246347	108	-1	FALSE	FALSE	FALSE	FALSE	FALSE	FALSE
Amyotrophic lateral sclerosis (ALS)%KEGG%hsa05014	Amyotrophic lateral sclerosis (ALS)%KEGG%hsa05014	Brain	withHumans	0.08081761793	0.03166701089	111	-1	0.962814313	-0.009663092522	104	1	0.6250148773	-0.0055193273	110	1	0.9253901774	-0.009966984774	95	-1	0.3727351531	0.003221553493	111	-1	0.3648380793	0.003439055062	108	-1	FALSE	FALSE	FALSE	FALSE	FALSE	FALSE
Bacterial invasion of epithelial cells%KEGG%hsa05100	Bacterial invasion of epithelial cells%KEGG%hsa05100	Brain	withHumans	0.02871735212	0.05146074261	111	1	0.008544270368	0.1218101085	104	1	4.12E-12	0.4068937813	110	1	0.4023568006	0.01785826875	95	1	0.0003265245402	0.1384018925	111	1	0.003570747202	0.09789446711	108	1	FALSE	FALSE	FALSE	FALSE	FALSE	FALSE
Bile secretion%KEGG%hsa04976	Bile secretion%KEGG%hsa04976	Brain	withHumans	0.4115991563	0.001302006313	111	1	0.3912949377	0.007864126015	104	1	0.0003069637374	0.1341770359	110	1	0.9526389832	-0.0103646534	95	1	0.2402086335	0.01104997836	111	1	0.08204572451	0.03289333034	108	1	FALSE	FALSE	TRUE	FALSE	FALSE	FALSE
Carbohydrate digestion and absorption%KEGG%hsa04973	Carbohydrate digestion and absorption%KEGG%hsa04973	Brain	withHumans	0.01843415422	0.06047593006	111	-1	0.8213729769	-0.007957531164	104	-1	0.862458585	-0.008683312681	110	1	0.7147232102	-0.003454328158	95	-1	0.1509267021	0.02004500461	111	-1	0.006062214204	0.08688266995	108	-1	FALSE	FALSE	FALSE	FALSE	FALSE	FALSE
Cholinergic synapse%KEGG%hsa04725	Cholinergic synapse%KEGG%hsa04725	Brain	withHumans	5.09E-07	0.2438572901	111	-1	0.3254654865	0.01271005282	104	-1	0.0002790379275	0.1359175138	110	1	0.5940628914	0.002732097817	95	-1	4.66E-05	0.1726537643	111	-1	0.0002564039724	0.151103205	108	-1	FALSE	FALSE	FALSE	FALSE	FALSE	FALSE
Collecting duct acid secretion%KEGG%hsa04966	Collecting duct acid secretion%KEGG%hsa04966	Brain	withHumans	0.525643947	-0.002577280269	111	-1	0.8967861797	-0.009117278548	104	1	1.23E-07	0.2630644505	110	1	0.9540379326	-0.01040629346	95	-1	0.8236403201	-0.008191842205	111	1	0.3334971429	0.004891016575	108	1	FALSE	FALSE	TRUE	FALSE	FALSE	FALSE
Endocrine and other factor-regulated calcium reabsorption%KEGG%hsa04961	Endocrine and other factor-regulated calcium reabsorption%KEGG%hsa04961	Brain	withHumans	0.01255079867	0.06790144886	111	-1	0.595396141	-0.001646968263	104	-1	1.71E-09	0.3262576096	110	1	0.8648317985	-0.008529264739	95	-1	0.07342894748	0.0340949328	111	-1	0.46014626	-0.0005716926199	108	-1	FALSE	FALSE	FALSE	FALSE	FALSE	FALSE
Epithelial cell signaling in Helicobacter pylori infection%KEGG%hsa05120	Epithelial cell signaling in Helicobacter pylori infection%KEGG%hsa05120	Brain	withHumans	0.1701499071	0.01709638407	111	1	0.8360719124	-0.008193971106	104	1	1.37E-11	0.3897291183	110	1	0.8980430836	-0.009280552196	95	1	0.009100431704	0.07539133292	111	1	0.0007483739184	0.1283738599	108	1	FALSE	FALSE	FALSE	FALSE	FALSE	FALSE
Fat digestion and absorption%KEGG%hsa04975	Fat digestion and absorption%KEGG%hsa04975	Brain	withHumans	0.002972436849	0.09556975694	111	-1	0.8616751286	-0.008625064564	104	-1	0.0008221813684	0.1159115372	110	-1	0.733641892	-0.004411716309	95	1	0.0004572594444	0.1319739468	111	-1	0.0005788827277	0.1342690991	108	-1	FALSE	FALSE	FALSE	FALSE	FALSE	FALSE
Gastric acid secretion%KEGG%hsa04971	Gastric acid secretion%KEGG%hsa04971	Brain	withHumans	0.01410584563	0.0655808943	111	-1	0.8349752985	-0.008152203939	104	-1	1.98E-08	0.2891893552	110	1	0.7791770222	-0.005993232878	95	-1	0.03117486394	0.05070786295	111	-1	0.406756445	0.001549645025	108	-1	FALSE	FALSE	FALSE	FALSE	FALSE	FALSE
Glutamatergic synapse%KEGG%hsa04724	Glutamatergic synapse%KEGG%hsa04724	Brain	withHumans	2.94E-05	0.1776963817	111	-1	0.2463432582	0.01991903418	104	-1	0.0004766718137	0.1259687963	110	1	0.4584080725	0.01190337224	95	-1	0.0005439788142	0.1285758802	111	-1	0.006237907843	0.08619124772	108	-1	FALSE	FALSE	FALSE	FALSE	FALSE	FALSE
GnRH signaling pathway%KEGG%hsa04912	GnRH signaling pathway%KEGG%hsa04912	Brain	withHumans	0.3735746897	0.002940472622	111	-1	0.7836034241	-0.007273367656	104	-1	8.46E-07	0.2340318693	110	1	0.6832138421	-0.001859806681	95	-1	0.8499799834	-0.008462910694	111	-1	0.5824836808	-0.004339162575	108	1	FALSE	FALSE	TRUE	FALSE	FALSE	FALSE
Huntington's disease%KEGG%hsa05016	Huntington's disease%KEGG%hsa05016	Brain	withHumans	0.8692241023	-0.008610562471	111	1	0.1881168034	0.02666570035	104	-1	0.7884386472	-0.008062196134	110	-1	0.7083176324	-0.003137850669	95	-1	0.9700593648	-0.009143952783	111	-1	0.7481924581	-0.007521558416	108	-1	FALSE	FALSE	FALSE	FALSE	FALSE	FALSE
Insulin signaling pathway%KEGG%hsa04910	Insulin signaling pathway%KEGG%hsa04910	Brain	withHumans	0.6613673945	-0.00576428212	111	-1	0.840338978	-0.008295042636	104	-1	1.44E-05	0.1883678006	110	1	0.5950893381	0.002686837639	95	-1	0.8323270933	-0.008288419408	111	1	0.9116855534	-0.009142627242	108	1	FALSE	FALSE	TRUE	FALSE	FALSE	FALSE
Leishmaniasis%KEGG%hsa05140	Leishmaniasis%KEGG%hsa05140	Brain	withHumans	1.09E-08	0.3004581115	111	1	0.009432918223	0.118199464	104	1	0.5599748876	-0.004054439538	110	-1	0.04887168035	0.09027300464	95	1	1.23E-07	0.2738212213	111	1	3.59E-07	0.268727293	108	1	FALSE	FALSE	FALSE	FALSE	FALSE	FALSE
Long-term depression%KEGG%hsa04730	Long-term depression%KEGG%hsa04730	Brain	withHumans	0.01090141714	0.07061473681	111	-1	0.7267770935	-0.00591691108	104	-1	1.81E-06	0.2221390413	110	1	0.7064003446	-0.002999895068	95	-1	0.09801972061	0.02859655048	111	-1	0.174036064	0.01731409654	108	-1	FALSE	FALSE	FALSE	FALSE	FALSE	FALSE
Maturity onset diabetes of the young%KEGG%hsa04950	Maturity onset diabetes of the young%KEGG%hsa04950	Brain	withHumans	0.005404110808	0.08394609408	111	1	0.600800084	-0.001796485746	104	1	0.0005335576607	0.1237619313	110	-1	0.7122359832	-0.003298044717	95	1	0.1227134222	0.02403424494	111	1	0.2696662983	0.008922193616	108	1	FALSE	FALSE	FALSE	FALSE	FALSE	FALSE
Melanogenesis%KEGG%hsa04916	Melanogenesis%KEGG%hsa04916	Brain	withHumans	0.1059531844	0.02611606416	111	-1	0.8763147021	-0.008891417007	104	-1	2.54E-10	0.3514013787	110	1	0.8819601392	-0.008915651125	95	-1	0.1882916164	0.01564841923	111	-1	0.9479459004	-0.009320089269	108	-1	FALSE	FALSE	TRUE	FALSE	FALSE	FALSE
Mineral absorption%KEGG%hsa04978	Mineral absorption%KEGG%hsa04978	Brain	withHumans	5.50E-06	0.2064900247	111	1	0.7229019184	-0.005765078314	104	-1	0.5086109707	-0.002691095659	110	-1	0.8553726242	-0.008340563097	95	-1	0.007795326414	0.0783467138	111	1	0.0002524684353	0.1514720096	108	1	FALSE	FALSE	FALSE	FALSE	FALSE	FALSE
Olfactory transduction%KEGG%hsa04740	Olfactory transduction%KEGG%hsa04740	Brain	withHumans	0.8548373578	-0.00850739062	111	-1	0.513098559	0.001524492011	104	-1	0.05031166194	0.03774385874	110	1	0.5443076635	0.006222574732	95	-1	0.976529971	-0.009156294384	111	-1	0.3791581264	0.002683978288	108	1	FALSE	FALSE	FALSE	FALSE	FALSE	FALSE
Pancreatic secretion%KEGG%hsa04972	Pancreatic secretion%KEGG%hsa04972	Brain	withHumans	0.03755314187	0.04641339058	111	-1	0.6642004819	-0.004015894138	104	-1	9.05E-10	0.3348583924	110	1	0.6065589499	0.00210188726	95	-1	0.05944278754	0.03797666824	111	-1	0.4507016909	-0.0002019975127	108	-1	FALSE	FALSE	FALSE	FALSE	FALSE	FALSE
Parkinson's disease%KEGG%hsa05012	Parkinson's disease%KEGG%hsa05012	Brain	withHumans	0.928377945	-0.008981460476	111	-1	0.7229019184	-0.005768771777	104	-1	0.1022329118	0.02506914984	110	1	0.9585188163	-0.0104719474	95	-1	0.8969848376	-0.008837633675	111	1	0.6383481947	-0.005665342063	108	1	FALSE	FALSE	FALSE	FALSE	FALSE	FALSE
Pathogenic Escherichia coli infection%KEGG%hsa05130	Pathogenic Escherichia coli infection%KEGG%hsa05130	Brain	withHumans	0.00308163238	0.09473471698	111	1	0.06706714847	0.05690918784	104	1	1.22E-14	0.4783988533	110	1	0.3941108804	0.01860443778	95	1	8.75E-05	0.1617088979	111	1	4.23E-05	0.1851011359	108	1	FALSE	FALSE	FALSE	FALSE	FALSE	FALSE
Phototransduction%KEGG%hsa04744	Phototransduction%KEGG%hsa04744	Brain	withHumans	0.02886405593	0.0513216007	111	1	0.3645320438	0.009644945785	104	1	3.78E-05	0.1712663078	110	1	0.8273174146	-0.007723510206	95	1	0.01906345832	0.06053525199	111	1	0.0007554116366	0.1281682093	108	1	FALSE	FALSE	FALSE	FALSE	FALSE	FALSE
Prion diseases%KEGG%hsa05020	Prion diseases%KEGG%hsa05020	Brain	withHumans	0.05067379658	0.04098010651	111	-1	0.600800084	-0.001811412414	104	1	0.2551316832	0.00851789048	110	1	0.6988462553	-0.002561851922	95	1	0.4989610665	-0.001601288242	111	-1	0.3226593885	0.005489783151	108	-1	FALSE	FALSE	FALSE	FALSE	FALSE	FALSE
Progesterone-mediated oocyte maturation%KEGG%hsa04914	Progesterone-mediated oocyte maturation%KEGG%hsa04914	Brain	withHumans	0.7556304948	-0.007331110366	111	-1	0.7360774982	-0.00618057896	104	-1	3.52E-11	0.3772218003	110	1	0.7302940445	-0.004155626747	95	-1	0.5584784445	-0.003326248214	111	1	0.1526690404	0.02013082477	108	1	FALSE	FALSE	TRUE	FALSE	FALSE	FALSE
Protein digestion and absorption%KEGG%hsa04974	Protein digestion and absorption%KEGG%hsa04974	Brain	withHumans	0.6483460171	-0.005550577712	111	1	0.6642004819	-0.004011834228	104	1	4.06E-05	0.1699380543	110	1	0.7122746119	-0.003311033259	95	1	0.7828321226	-0.007698604814	111	-1	0.8775097697	-0.008891810321	108	1	FALSE	FALSE	TRUE	FALSE	FALSE	FALSE
Proximal tubule bicarbonate reclamation%KEGG%hsa04964	Proximal tubule bicarbonate reclamation%KEGG%hsa04964	Brain	withHumans	0.0002689217789	0.1403615551	111	-1	0.4422863503	0.004955476709	104	-1	0.01179360511	0.06479007028	110	1	0.6391499361	5.77E-05	95	-1	0.01299139946	0.06823680436	111	-1	0.1979613417	0.01473062143	108	-1	FALSE	FALSE	FALSE	FALSE	FALSE	FALSE
Regulation of actin cytoskeleton%KEGG%hsa04810	Regulation of actin cytoskeleton%KEGG%hsa04810	Brain	withHumans	0.7657310342	-0.00747973847	111	1	0.4786364531	0.003196169877	104	1	6.05E-11	0.3701780169	110	1	0.8122679625	-0.007319349743	95	1	0.4863617045	-0.001176650504	111	1	0.2712742093	0.008818392218	108	1	FALSE	FALSE	TRUE	FALSE	FALSE	FALSE
Salivary secretion%KEGG%hsa04970	Salivary secretion%KEGG%hsa04970	Brain	withHumans	0.06104899527	0.03717784305	111	-1	0.7412303329	-0.006376626889	104	-1	1.43E-08	0.295315359	110	1	0.761479771	-0.005450611106	95	-1	0.09407996929	0.02933949923	111	-1	0.6097078191	-0.004967998191	108	-1	FALSE	FALSE	TRUE	FALSE	FALSE	FALSE
Shigellosis%KEGG%hsa05131	Shigellosis%KEGG%hsa05131	Brain	withHumans	0.01288103566	0.06727278859	111	1	0.03264380663	0.08116632262	104	1	1.90E-11	0.3857571022	110	1	0.3037504517	0.02967401415	95	1	4.76E-05	0.1721787842	111	1	0.0001144195402	0.1667556357	108	1	FALSE	FALSE	FALSE	FALSE	FALSE	FALSE
Taste transduction%KEGG%hsa04742	Taste transduction%KEGG%hsa04742	Brain	withHumans	0.008744320587	0.07480455421	111	-1	0.3549942452	0.01034024976	104	-1	0.2125197615	0.01188454254	110	1	0.3820404052	0.01968745089	95	-1	0.1300725356	0.02300029645	111	-1	0.3249510538	0.005331306395	108	-1	TRUE	FALSE	FALSE	FALSE	FALSE	FALSE
Type I diabetes mellitus%KEGG%hsa04940	Type I diabetes mellitus%KEGG%hsa04940	Brain	withHumans	0.01054531603	0.07133243852	111	-1	0.6099654151	-0.002276393853	104	-1	0.0006445557508	0.1203200594	110	-1	0.924223575	-0.009953398544	95	1	0.009013535045	0.07560000044	111	-1	0.00215366281	0.1076484718	108	-1	FALSE	FALSE	FALSE	FALSE	FALSE	FALSE
Type II diabetes mellitus%KEGG%hsa04930	Type II diabetes mellitus%KEGG%hsa04930	Brain	withHumans	0.8326554202	-0.00831440827	111	-1	0.5322661155	0.0007494360319	104	-1	0.01581643909	0.05907377698	110	1	0.4649470488	0.01121165594	95	-1	0.9833115135	-0.009166622499	111	-1	0.6260425983	-0.005368913881	108	-1	FALSE	FALSE	TRUE	FALSE	FALSE	FALSE
Vasopressin-regulated water reabsorption%KEGG%hsa04962	Vasopressin-regulated water reabsorption%KEGG%hsa04962	Brain	withHumans	0.7683450795	-0.007518531416	111	1	0.5773059588	-0.0009146487218	104	1	0.04524312305	0.03980933492	110	1	0.8385246994	-0.007992496529	95	1	0.03669403345	0.04763893467	111	1	0.06353342281	0.03816115215	108	1	FALSE	FALSE	FALSE	FALSE	FALSE	FALSE
Vibrio cholerae infection%KEGG%hsa05110	Vibrio cholerae infection%KEGG%hsa05110	Brain	withHumans	0.7527098922	-0.007294573653	111	-1	0.833607905	-0.008135917567	104	1	1.21E-14	0.4799372041	110	1	0.9107653344	-0.009670869116	95	1	0.6102472044	-0.004628547843	111	1	0.07876990593	0.03369643182	108	1	FALSE	FALSE	TRUE	FALSE	FALSE	FALSE
Vitamin digestion and absorption%KEGG%hsa04977	Vitamin digestion and absorption%KEGG%hsa04977	Brain	withHumans	0.2041190476	0.01389164269	111	1	0.05901943517	0.06043474568	104	1	0.04991814494	0.0379340063	110	-1	0.1966955284	0.04384804935	95	1	0.408098536	0.001751565193	111	1	0.4894161434	-0.001630968084	108	1	FALSE	FALSE	TRUE	FALSE	FALSE	FALSE
Acute myeloid leukemia%KEGG%hsa05221	Acute myeloid leukemia%KEGG%hsa05221	Brain	withHumans	0.6101904653	-0.004730007435	111	1	0.6118428929	-0.002355980719	104	1	0.002508135671	0.09393543144	110	1	0.9837183064	-0.01066313146	95	1	0.2411853835	0.01093115694	111	1	0.5616412242	-0.003845301414	108	1	FALSE	FALSE	TRUE	FALSE	FALSE	FALSE
African trypanosomiasis%KEGG%hsa05143	African trypanosomiasis%KEGG%hsa05143	Brain	withHumans	0.06620374328	0.03558168406	111	-1	0.77657901	-0.007153254239	104	1	1.58E-06	0.224209586	110	1	0.8371067902	-0.007954497451	95	1	0.02267820099	0.05712289846	111	-1	0.3145619785	0.005908979084	108	-1	FALSE	FALSE	FALSE	FALSE	FALSE	FALSE
Allograft rejection%KEGG%hsa05330	Allograft rejection%KEGG%hsa05330	Brain	withHumans	0.02137319941	0.05736131211	111	1	0.04820819583	0.06629659861	104	1	0.005300357778	0.07985358195	110	-1	0.007794735797	0.1413970279	95	1	0.01440438216	0.0659222944	111	1	0.06850872376	0.03660234223	108	1	FALSE	FALSE	FALSE	FALSE	FALSE	FALSE
Amoebiasis%KEGG%hsa05146	Amoebiasis%KEGG%hsa05146	Brain	withHumans	0.01692853165	0.06217882501	111	1	0.3145993879	0.01358065788	104	1	3.84E-05	0.1709151352	110	1	0.786563212	-0.006354603297	95	1	0.1649330297	0.0182411447	111	1	0.113155327	0.02620390145	108	1	FALSE	FALSE	FALSE	FALSE	FALSE	FALSE
Arrhythmogenic right ventricular cardiomyopathy (ARVC)%KEGG%hsa05412	Arrhythmogenic right ventricular cardiomyopathy (ARVC)%KEGG%hsa05412	Brain	withHumans	0.9467355278	-0.009062299549	111	1	0.7267770935	-0.005915449686	104	1	1.52E-05	0.1872338659	110	1	0.908476607	-0.009585891068	95	-1	0.8730288445	-0.008653673163	111	-1	0.8761510319	-0.008874955497	108	1	FALSE	FALSE	TRUE	FALSE	FALSE	FALSE
Asthma%KEGG%hsa05310	Asthma%KEGG%hsa05310	Brain	withHumans	0.09711038632	0.02791977166	111	1	0.1228602807	0.03900512699	104	1	3.31E-06	0.212487141	110	-1	0.1210973345	0.05968669656	95	1	0.06255623819	0.03696995741	111	1	0.3226593885	0.005494837813	108	1	FALSE	FALSE	TRUE	FALSE	FALSE	FALSE
Autoimmune thyroid disease%KEGG%hsa05320	Autoimmune thyroid disease%KEGG%hsa05320	Brain	withHumans	0.005752877694	0.08267309328	111	1	0.1054847522	0.04289035331	104	1	0.02027437648	0.05451042819	110	-1	0.01874977467	0.1153400115	95	1	0.02853418653	0.05256972492	111	1	0.03980743798	0.04738276748	108	1	FALSE	FALSE	FALSE	FALSE	FALSE	FALSE
Basal cell carcinoma%KEGG%hsa05217	Basal cell carcinoma%KEGG%hsa05217	Brain	withHumans	0.7076528333	-0.006611482151	111	-1	0.859603937	-0.008598049975	104	1	0.7834709859	-0.007972175203	110	1	0.8697822472	-0.008610105119	95	1	0.4389894331	0.000488282156	111	-1	0.6025147291	-0.004787055751	108	-1	FALSE	FALSE	FALSE	FALSE	FALSE	FALSE
Bladder cancer%KEGG%hsa05219	Bladder cancer%KEGG%hsa05219	Brain	withHumans	0.06923484556	0.03460954329	111	-1	0.895363	-0.009087370993	104	1	6.59E-08	0.2719817692	110	1	0.7499969122	-0.005109751898	95	1	0.2681987309	0.008913586696	111	-1	0.7492275548	-0.00753600021	108	-1	FALSE	FALSE	TRUE	FALSE	FALSE	FALSE
Chagas disease (American trypanosomiasis)%KEGG%hsa05142	Chagas disease (American trypanosomiasis)%KEGG%hsa05142	Brain	withHumans	0.0001171631589	0.1547472882	111	1	0.07115471491	0.05408753965	104	1	0.0008761914877	0.1146942115	110	1	0.1993419391	0.04329194272	95	1	1.52E-05	0.1931220743	111	1	0.0002938269483	0.1485832373	108	1	FALSE	FALSE	FALSE	FALSE	FALSE	FALSE
Chronic myeloid leukemia%KEGG%hsa05220	Chronic myeloid leukemia%KEGG%hsa05220	Brain	withHumans	0.237913397	0.01103065341	111	1	0.6231778712	-0.002731763505	104	1	3.91E-07	0.2462141146	110	1	0.9524452371	-0.0103573503	95	-1	0.02533587196	0.05494481576	111	1	0.09046285239	0.03080657215	108	1	FALSE	FALSE	FALSE	FALSE	FALSE	FALSE
Colorectal cancer%KEGG%hsa05210	Colorectal cancer%KEGG%hsa05210	Brain	withHumans	0.6901135244	-0.006302102696	111	-1	0.7656763337	-0.006916878908	104	1	5.08E-05	0.1661080785	110	1	0.9043949882	-0.009476565002	95	-1	0.7056985866	-0.006515879754	111	1	0.7571253516	-0.00767476918	108	-1	FALSE	FALSE	TRUE	FALSE	FALSE	FALSE
Dilated cardiomyopathy%KEGG%hsa05414	Dilated cardiomyopathy%KEGG%hsa05414	Brain	withHumans	0.4903483019	-0.001565867701	111	-1	0.6099654151	-0.002273587716	104	-1	2.39E-09	0.3213714818	110	1	0.5478592894	0.005150186975	95	-1	0.3754239465	0.003112377217	111	-1	0.9031866134	-0.009097048529	108	1	FALSE	FALSE	TRUE	FALSE	FALSE	FALSE
Endometrial cancer%KEGG%hsa05213	Endometrial cancer%KEGG%hsa05213	Brain	withHumans	0.2456799616	0.01043851162	111	-1	0.981846716	-0.009766144815	104	-1	1.24E-07	0.2628302576	110	1	0.6049745543	0.0021719423	95	-1	0.9124970954	-0.008944138421	111	1	0.8207964391	-0.008393374448	108	-1	FALSE	FALSE	TRUE	FALSE	FALSE	FALSE
Glioma%KEGG%hsa05214	Glioma%KEGG%hsa05214	Brain	withHumans	0.3984210137	0.001824810369	111	-1	0.8973219165	-0.009127709145	104	1	2.78E-12	0.4126772635	110	1	0.9168475418	-0.009801461364	95	-1	0.9299991603	-0.0090322137	111	-1	0.7871416363	-0.008018582593	108	1	FALSE	FALSE	TRUE	FALSE	FALSE	FALSE
Graft-versus-host disease%KEGG%hsa05332	Graft-versus-host disease%KEGG%hsa05332	Brain	withHumans	0.1445510754	0.02016943844	111	1	0.1264326317	0.03809265177	104	1	0.009540480289	0.06876718115	110	-1	0.05460028163	0.08724490292	95	1	0.1116342632	0.02598368688	111	1	0.4249917257	0.0007381549588	108	1	FALSE	FALSE	TRUE	FALSE	FALSE	FALSE
Hepatitis C%KEGG%hsa05160	Hepatitis C%KEGG%hsa05160	Brain	withHumans	0.0001757439458	0.1478896805	111	1	0.1596673911	0.03127678124	104	1	1.59E-05	0.1863286411	110	1	0.6808182254	-0.001769372293	95	1	5.33E-06	0.2112588785	111	1	0.0006181610549	0.1324635632	108	1	FALSE	FALSE	FALSE	FALSE	FALSE	FALSE
Hypertrophic cardiomyopathy (HCM)%KEGG%hsa05410	Hypertrophic cardiomyopathy (HCM)%KEGG%hsa05410	Brain	withHumans	0.9634195197	-0.009125230809	111	-1	0.4081320871	0.006844711327	104	-1	3.31E-06	0.2125424778	110	1	0.4583020888	0.01200820656	95	-1	0.4093779597	0.001686016538	111	-1	0.8946923141	-0.009031320346	108	1	FALSE	FALSE	TRUE	FALSE	FALSE	FALSE
Influenza A%KEGG%hsa05164	Influenza A%KEGG%hsa05164	Brain	withHumans	6.96E-06	0.2026633067	111	1	0.1327344326	0.03677318654	104	1	0.9983641581	-0.0092589476	110	1	0.4534046079	0.01258173254	95	1	5.66E-07	0.2490483835	111	1	0.0001515532197	0.1617658277	108	1	FALSE	FALSE	FALSE	FALSE	FALSE	FALSE
Malaria%KEGG%hsa05144	Malaria%KEGG%hsa05144	Brain	withHumans	0.003020035151	0.09528849164	111	1	0.7786659904	-0.007196562245	104	-1	0.01203524647	0.06437655049	110	1	0.9343079722	-0.01005441827	95	-1	0.1549814756	0.01953618234	111	1	0.001843900903	0.1106994682	108	1	FALSE	FALSE	FALSE	FALSE	FALSE	FALSE
Measles%KEGG%hsa05162	Measles%KEGG%hsa05162	Brain	withHumans	1.48E-08	0.295987233	111	1	0.02564766552	0.08944415375	104	1	0.854526911	-0.008612768914	110	-1	0.3165540574	0.02835367312	95	1	6.08E-08	0.2841599041	111	1	0.0002030421635	0.1555668497	108	1	FALSE	FALSE	FALSE	FALSE	FALSE	FALSE
Melanoma%KEGG%hsa05218	Melanoma%KEGG%hsa05218	Brain	withHumans	0.6753020645	-0.006051469762	111	-1	0.7960152278	-0.007498753371	104	-1	1.69E-06	0.2232224606	110	1	0.745365373	-0.004901015274	95	-1	0.9616980456	-0.009125312708	111	1	0.9170580885	-0.009167558356	108	-1	FALSE	FALSE	TRUE	FALSE	FALSE	FALSE
Non-small cell lung cancer%KEGG%hsa05223	Non-small cell lung cancer%KEGG%hsa05223	Brain	withHumans	0.0007180768117	0.122778443	111	-1	0.4568714804	0.004320872771	104	-1	1.26E-08	0.2974192984	110	1	0.6127907883	0.001722190642	95	-1	0.02829302105	0.05276612009	111	-1	0.1555601017	0.01971583401	108	-1	FALSE	FALSE	FALSE	FALSE	FALSE	FALSE
Pancreatic cancer%KEGG%hsa05212	Pancreatic cancer%KEGG%hsa05212	Brain	withHumans	0.5357770072	-0.002892788139	111	1	0.7474893341	-0.006602602023	104	1	2.69E-05	0.177260479	110	1	0.9074041251	-0.009525542191	95	-1	0.09865633761	0.02846845503	111	1	0.5224469803	-0.002742835938	108	1	FALSE	FALSE	TRUE	FALSE	FALSE	FALSE
Pathways in cancer%KEGG%hsa05200	Pathways in cancer%KEGG%hsa05200	Brain	withHumans	0.000221702328	0.1439285429	111	1	0.09598093927	0.04590876256	104	1	1.99E-09	0.3240031223	110	1	0.6183360836	0.001405409433	95	1	8.91E-05	0.1613627482	111	1	0.0001647593889	0.1599259098	108	1	FALSE	FALSE	FALSE	FALSE	FALSE	FALSE
Primary immunodeficiency%KEGG%hsa05340	Primary immunodeficiency%KEGG%hsa05340	Brain	withHumans	0.002010895218	0.1029986965	111	1	0.6578742998	-0.003762807959	104	1	0.0003692618816	0.1306406498	110	-1	0.7471461173	-0.004962737486	95	1	0.02422273284	0.05589073764	111	1	0.1495047106	0.02057103833	108	1	FALSE	FALSE	FALSE	FALSE	FALSE	FALSE
Prostate cancer%KEGG%hsa05215	Prostate cancer%KEGG%hsa05215	Brain	withHumans	0.5400496568	-0.002998004649	111	1	0.5375949125	0.0005121703776	104	1	9.03E-05	0.1557371172	110	1	0.920298189	-0.009899490354	95	-1	0.1387898568	0.02164228376	111	1	0.3077305356	0.00629206251	108	1	FALSE	FALSE	TRUE	FALSE	FALSE	FALSE
Renal cell carcinoma%KEGG%hsa05211	Renal cell carcinoma%KEGG%hsa05211	Brain	withHumans	0.553907359	-0.003356409637	111	-1	0.6083286866	-0.002108300733	104	1	1.54E-14	0.4748817757	110	1	0.7968259506	-0.006785103165	95	-1	0.7422838583	-0.007134947654	111	1	0.9883311629	-0.009426312886	108	1	FALSE	FALSE	TRUE	FALSE	FALSE	FALSE
Rheumatoid arthritis%KEGG%hsa05323	Rheumatoid arthritis%KEGG%hsa05323	Brain	withHumans	0.3003538055	0.006875046553	111	1	0.3446865336	0.01102995219	104	1	0.0120284964	0.06440404708	110	1	0.4064953333	0.01733963025	95	1	0.1086070864	0.02647837564	111	1	0.03589161982	0.04946345118	108	1	FALSE	FALSE	FALSE	FALSE	FALSE	FALSE
Small cell lung cancer%KEGG%hsa05222	Small cell lung cancer%KEGG%hsa05222	Brain	withHumans	0.0005396379652	0.1280728142	111	1	0.1392432701	0.03526300339	104	1	0.0001783912573	0.1438644996	110	1	0.6901788748	-0.002155141718	95	1	0.0002566190555	0.1427090175	111	1	0.004576157436	0.09272490733	108	1	FALSE	FALSE	FALSE	FALSE	FALSE	FALSE
Staphylococcus aureus infection%KEGG%hsa05150	Staphylococcus aureus infection%KEGG%hsa05150	Brain	withHumans	0.004745932316	0.08655150911	111	1	0.06827012604	0.05611219184	104	1	0.04948846134	0.03814344858	110	-1	0.2534901369	0.03545047417	95	1	0.001592003096	0.1079835357	111	1	0.02115285624	0.06060577043	108	1	FALSE	FALSE	FALSE	FALSE	FALSE	FALSE
Systemic lupus erythematosus%KEGG%hsa05322	Systemic lupus erythematosus%KEGG%hsa05322	Brain	withHumans	9.81E-05	0.157867588	111	1	0.08503587239	0.04900691535	104	1	0.0945473137	0.02656386472	110	-1	0.1402503855	0.05418943453	95	1	0.0004965345246	0.1302300348	111	1	0.006237907843	0.08617577168	108	1	FALSE	FALSE	FALSE	FALSE	FALSE	FALSE
Thyroid cancer%KEGG%hsa05216	Thyroid cancer%KEGG%hsa05216	Brain	withHumans	0.009653109606	0.07298958031	111	-1	0.3627566285	0.009802779841	104	-1	0.02448624435	0.05104607951	110	1	0.9419762271	-0.01021874588	95	-1	0.1451623246	0.02083236773	111	-1	0.08829808976	0.03134523677	108	-1	FALSE	FALSE	FALSE	FALSE	FALSE	FALSE
Toxoplasmosis%KEGG%hsa05145	Toxoplasmosis%KEGG%hsa05145	Brain	withHumans	4.26E-08	0.2813312612	111	1	0.02931052192	0.08520669039	104	1	0.01007994298	0.06768593239	110	1	0.2353777016	0.03864953796	95	1	2.10E-08	0.3001281777	111	1	1.93E-06	0.2403362958	108	1	FALSE	FALSE	FALSE	FALSE	FALSE	FALSE
Tuberculosis%KEGG%hsa05152	Tuberculosis%KEGG%hsa05152	Brain	withHumans	0.01070784589	0.07097279512	111	1	0.06166128765	0.05926975084	104	1	0.6350967492	-0.005750791621	110	1	0.3754205104	0.02085803762	95	1	0.0001125556555	0.157029294	111	1	0.00519019739	0.0899887658	108	1	FALSE	FALSE	FALSE	FALSE	FALSE	FALSE
Viral myocarditis%KEGG%hsa05416	Viral myocarditis%KEGG%hsa05416	Brain	withHumans	2.94E-05	0.1777725978	111	1	0.05834668537	0.06074777287	104	1	0.002058154418	0.09784189567	110	1	0.3753833442	0.02102916432	95	1	6.41E-06	0.2074735118	111	1	0.000545506955	0.1357732659	108	1	FALSE	FALSE	FALSE	FALSE	FALSE	FALSE
Alanine, aspartate and glutamate metabolism%KEGG%hsa00250	Alanine, aspartate and glutamate metabolism%KEGG%hsa00250	Brain	withoutHumans	1.88E-07	0.2832385592	100	-1	0.1638405628	0.03393869502	93	-1	0.1084900328	0.02667149098	99	1	0.2069170665	0.04762498739	84	-1	1.75E-05	0.2096373043	100	-1	0.002396469875	0.1168886053	97	-1	FALSE	FALSE	FALSE	FALSE	FALSE	FALSE
Arginine and proline metabolism%KEGG%hsa00330	Arginine and proline metabolism%KEGG%hsa00330	Brain	withoutHumans	0.3827900341	0.002847074978	100	1	0.1037941746	0.04886239829	93	1	0.748055573	-0.008347197081	99	1	0.5263726034	0.008743031724	84	1	0.02415088157	0.06208219649	100	1	0.2242933851	0.01394186448	97	1	FALSE	FALSE	FALSE	FALSE	TRUE	FALSE
Ascorbate and aldarate metabolism%KEGG%hsa00053	Ascorbate and aldarate metabolism%KEGG%hsa00053	Brain	withoutHumans	0.9556011977	-0.0101224789	100	-1	0.2437544394	0.02259717662	93	1	0.7864114461	-0.008949190138	99	1	0.908476607	-0.01093214772	84	1	0.8692130277	-0.009592906489	100	-1	0.6025147291	-0.005340370546	97	-1	FALSE	FALSE	FALSE	FALSE	FALSE	FALSE
Caffeine metabolism%KEGG%hsa00232	Caffeine metabolism%KEGG%hsa00232	Brain	withoutHumans	1.06E-07	0.2932004733	100	-1	0.2556312295	0.02116744483	93	1	0.2325725868	0.01134160506	99	-1	0.3903714644	0.02161623061	84	-1	0.007299299437	0.0882352052	100	-1	1.01E-05	0.2338768671	97	-1	FALSE	FALSE	FALSE	FALSE	FALSE	FALSE
Citrate cycle (TCA cycle)%KEGG%hsa00020	Citrate cycle (TCA cycle)%KEGG%hsa00020	Brain	withoutHumans	0.0004380728997	0.1455514368	100	-1	0.8272602211	-0.009037558223	93	1	0.5736521939	-0.004926937876	99	-1	0.9441011275	-0.01162340032	84	1	0.1221667758	0.02680865684	100	-1	0.270943855	0.009881220352	97	-1	TRUE	FALSE	FALSE	FALSE	FALSE	FALSE
Cyanoamino acid metabolism%KEGG%hsa00460	Cyanoamino acid metabolism%KEGG%hsa00460	Brain	withoutHumans	0.06888045543	0.03857388192	100	1	0.4013203047	0.008155168512	93	1	0.3562036678	0.002891880959	99	1	0.8357929817	-0.008959597482	84	1	0.05804627768	0.04266125498	100	1	0.01888957874	0.07015986419	97	1	FALSE	FALSE	FALSE	FALSE	FALSE	TRUE
Cysteine and methionine metabolism%KEGG%hsa00270	Cysteine and methionine metabolism%KEGG%hsa00270	Brain	withoutHumans	0.1653180583	0.01953525464	100	1	0.5880452293	-0.001489421957	93	1	0.2185005816	0.0127041827	99	-1	0.5883601223	0.003716889495	84	1	0.5302341241	-0.002812593882	100	1	0.5478234836	-0.00383802344	97	1	FALSE	FALSE	FALSE	FALSE	FALSE	FALSE
D-Arginine and D-ornithine metabolism%KEGG%hsa00472	D-Arginine and D-ornithine metabolism%KEGG%hsa00472	Brain	withoutHumans	0.1455893297	0.02228470501	100	1	0.09598093927	0.05136281397	93	1	0.01361993558	0.06883011796	99	-1	0.8869671666	-0.0102099079	84	1	0.02415088157	0.06209307296	100	1	0.2431676198	0.01217744963	97	1	FALSE	FALSE	FALSE	FALSE	FALSE	FALSE
D-Glutamine and D-glutamate metabolism%KEGG%hsa00471	D-Glutamine and D-glutamate metabolism%KEGG%hsa00471	Brain	withoutHumans	0.9679878534	-0.01016527737	100	1	0.9679706376	-0.01086893929	93	-1	5.98E-09	0.3374212985	99	1	0.9962883604	-0.01218672694	84	1	0.5054556859	-0.002010503072	100	1	0.03795636263	0.05387354682	97	1	FALSE	FALSE	FALSE	FALSE	FALSE	FALSE
Fatty acid biosynthesis%KEGG%hsa00061	Fatty acid biosynthesis%KEGG%hsa00061	Brain	withoutHumans	0.0001123949786	0.171378156	100	1	0.8092041084	-0.008668858911	93	1	0.01161447372	0.07222141398	99	-1	0.9856088528	-0.01210840712	84	-1	8.26E-05	0.1794238092	100	1	4.56E-05	0.2019797466	97	1	FALSE	FALSE	FALSE	FALSE	FALSE	FALSE
Fatty acid elongation in mitochondria%KEGG%hsa00062	Fatty acid elongation in mitochondria%KEGG%hsa00062	Brain	withoutHumans	0.01796890993	0.06766810139	100	1	0.4938518425	0.002823883863	93	-1	0.2636781026	0.00883912934	99	-1	0.8722183806	-0.009812349554	84	-1	0.2717975016	0.009677104855	100	1	0.144089282	0.02374911978	97	1	TRUE	FALSE	FALSE	FALSE	FALSE	FALSE
Fatty acid metabolism%KEGG%hsa00071	Fatty acid metabolism%KEGG%hsa00071	Brain	withoutHumans	0.001872232446	0.1154039035	100	-1	0.07238039058	0.0597529897	93	1	0.834269603	-0.009422640241	99	-1	0.5590714602	0.005155911052	84	1	0.05049206954	0.04586695766	100	-1	0.0009516044466	0.1369996665	97	-1	FALSE	FALSE	FALSE	FALSE	FALSE	FALSE
Fructose and mannose metabolism%KEGG%hsa00051	Fructose and mannose metabolism%KEGG%hsa00051	Brain	withoutHumans	0.0006004181209	0.1393891164	100	-1	0.9754238226	-0.01091357473	93	1	0.4532870369	-0.001153530401	99	1	0.8555137556	-0.009476998908	84	1	1.65E-05	0.2106939943	100	-1	0.004820303632	0.1015686965	97	-1	FALSE	FALSE	FALSE	FALSE	FALSE	FALSE
Galactose metabolism%KEGG%hsa00052	Galactose metabolism%KEGG%hsa00052	Brain	withoutHumans	0.001578522961	0.1191389315	100	-1	0.8374195014	-0.009247261243	93	-1	0.3119234887	0.005465914902	99	1	0.9819232209	-0.01206832133	84	-1	0.01270009385	0.07615590254	100	-1	0.1682333734	0.02007479747	97	-1	FALSE	FALSE	FALSE	FALSE	FALSE	FALSE
Glutathione metabolism%KEGG%hsa00480	Glutathione metabolism%KEGG%hsa00480	Brain	withoutHumans	0.3979797498	0.002064902101	100	-1	0.9779557741	-0.01092825707	93	1	0.0009174312177	0.1259409245	99	-1	0.8980430836	-0.01051996423	84	-1	0.7560224832	-0.008133796119	100	-1	0.0556462646	0.0456180074	97	-1	FALSE	FALSE	TRUE	FALSE	FALSE	FALSE
Glycine, serine and threonine metabolism%KEGG%hsa00260	Glycine, serine and threonine metabolism%KEGG%hsa00260	Brain	withoutHumans	0.422714205	0.0009701250972	100	1	0.2468796956	0.02221673067	93	1	0.06649649498	0.03656422159	99	1	0.6988462553	-0.002884163604	84	1	0.1795044775	0.01843690548	100	1	0.09046285239	0.03439568306	97	1	FALSE	FALSE	FALSE	FALSE	FALSE	FALSE
Glycolysis / Gluconeogenesis%KEGG%hsa00010	Glycolysis / Gluconeogenesis%KEGG%hsa00010	Brain	withoutHumans	0.0007401678288	0.1350419229	100	-1	0.9366040901	-0.01063086988	93	-1	0.967476435	-0.0102608039	99	1	0.825438821	-0.008690425645	84	-1	0.01903987722	0.06721137865	100	-1	0.02845867069	0.06039829938	97	-1	FALSE	FALSE	FALSE	FALSE	FALSE	FALSE
Histidine metabolism%KEGG%hsa00340	Histidine metabolism%KEGG%hsa00340	Brain	withoutHumans	0.9634195197	-0.01014727973	100	-1	0.2805250123	0.01848712057	93	1	0.01845000497	0.06242841714	99	-1	0.6315790744	0.0005316920495	84	1	0.6096472109	-0.00510806569	100	1	0.6906211072	-0.0074060697	97	-1	FALSE	FALSE	TRUE	FALSE	FALSE	FALSE
Lysine biosynthesis%KEGG%hsa00300	Lysine biosynthesis%KEGG%hsa00300	Brain	withoutHumans	0.3774872863	0.00308920165	100	-1	0.7087703865	-0.006016124026	93	-1	0.205869162	0.01392396757	99	1	0.6754398309	-0.001706979427	84	-1	0.185388508	0.01779646117	100	-1	0.8473980001	-0.009663356671	97	-1	FALSE	FALSE	FALSE	FALSE	FALSE	FALSE
Lysine degradation%KEGG%hsa00310	Lysine degradation%KEGG%hsa00310	Brain	withoutHumans	0.1783021196	0.01813295008	100	1	0.3693392998	0.01035320909	93	1	0.1334733624	0.02254185283	99	-1	0.997067072	-0.01219000391	84	-1	0.04820129697	0.0468644601	100	1	0.4308693686	0.0005754819293	97	1	FALSE	FALSE	FALSE	FALSE	TRUE	FALSE
Oxidative phosphorylation%KEGG%hsa00190	Oxidative phosphorylation%KEGG%hsa00190	Brain	withoutHumans	0.8059805875	-0.008879011151	100	-1	0.9085122424	-0.01034911162	93	-1	0.1418351934	0.02126286677	99	1	0.9925049681	-0.01216071037	84	1	0.8001440564	-0.008813288486	100	1	0.5222482142	-0.0030127891	97	1	FALSE	FALSE	FALSE	FALSE	FALSE	FALSE
Pentose and glucuronate interconversions%KEGG%hsa00040	Pentose and glucuronate interconversions%KEGG%hsa00040	Brain	withoutHumans	1.42E-11	0.4205802793	100	1	0.1785857427	0.03131952197	93	1	0.00552885293	0.08767209848	99	-1	0.2422773567	0.04217778863	84	1	1.29E-07	0.2982992389	100	1	1.00E-06	0.2760293126	97	1	FALSE	FALSE	FALSE	FALSE	FALSE	FALSE
Pentose phosphate pathway%KEGG%hsa00030	Pentose phosphate pathway%KEGG%hsa00030	Brain	withoutHumans	0.8355244146	-0.00927295666	100	1	0.1361825175	0.04017432699	93	1	0.1929793373	0.01529035818	99	1	0.4265821366	0.01712091882	84	1	0.9712255818	-0.01017353919	100	-1	0.6568919401	-0.006755138863	97	1	FALSE	FALSE	FALSE	FALSE	FALSE	FALSE
Phenylalanine metabolism%KEGG%hsa00360	Phenylalanine metabolism%KEGG%hsa00360	Brain	withoutHumans	0.5630681487	-0.004005199281	100	1	0.1504018656	0.03703951102	93	1	0.6844393321	-0.007314766158	99	-1	0.8100265906	-0.008160732663	84	1	0.259108766	0.01069538062	100	1	0.4944762083	-0.002023658305	97	1	FALSE	FALSE	FALSE	FALSE	FALSE	FALSE
Phenylalanine, tyrosine and tryptophan biosynthesis%KEGG%hsa00400	Phenylalanine, tyrosine and tryptophan biosynthesis%KEGG%hsa00400	Brain	withoutHumans	0.02225762155	0.06266956197	100	1	0.3932178496	0.008706259098	93	1	0.9983641581	-0.01030888508	99	1	0.6396834456	-2.01E-05	84	1	0.7282106138	-0.007654006244	100	1	0.3230499113	0.006099910319	97	1	TRUE	FALSE	FALSE	FALSE	FALSE	FALSE
Primary bile acid biosynthesis%KEGG%hsa00120	Primary bile acid biosynthesis%KEGG%hsa00120	Brain	withoutHumans	3.72E-05	0.1913091272	100	1	0.1332316609	0.04105755027	93	1	0.1428397976	0.02113419584	99	-1	0.1397958008	0.06146713842	84	1	0.01636264976	0.0704459268	100	1	0.02398604327	0.06429286366	97	1	FALSE	FALSE	FALSE	FALSE	FALSE	FALSE
Purine metabolism%KEGG%hsa00230	Purine metabolism%KEGG%hsa00230	Brain	withoutHumans	0.6529365819	-0.006252494759	100	-1	0.89663737	-0.01020262676	93	-1	0.1700346148	0.01781779183	99	1	0.9581511105	-0.01184686853	84	1	0.8016914493	-0.008837963607	100	1	0.1200178515	0.02789155191	97	1	FALSE	FALSE	FALSE	FALSE	FALSE	FALSE
Pyrimidine metabolism%KEGG%hsa00240	Pyrimidine metabolism%KEGG%hsa00240	Brain	withoutHumans	0.1279668692	0.02500806138	100	1	0.9421007462	-0.01070560055	93	-1	2.15E-08	0.3148751641	99	-1	0.8004070591	-0.007844315247	84	1	0.1604736811	0.02092488341	100	1	0.7665851756	-0.008675640467	97	1	FALSE	FALSE	TRUE	FALSE	FALSE	FALSE
Selenocompound metabolism%KEGG%hsa00450	Selenocompound metabolism%KEGG%hsa00450	Brain	withoutHumans	0.007675362411	0.08565700624	100	1	0.7471196814	-0.007341975385	93	-1	0.6593200848	-0.00689607387	99	1	0.7330217647	-0.004884327225	84	-1	0.01220037571	0.07717481641	100	1	0.0423657165	0.05139260168	97	1	FALSE	FALSE	FALSE	FALSE	FALSE	FALSE
Starch and sucrose metabolism%KEGG%hsa00500	Starch and sucrose metabolism%KEGG%hsa00500	Brain	withoutHumans	0.02615003631	0.05901198253	100	-1	0.8621875848	-0.009680509939	93	1	0.08480123051	0.03173571906	99	1	0.7707491235	-0.006561056119	84	-1	0.05308571102	0.04475071833	100	-1	0.8198236456	-0.00934311413	97	-1	TRUE	FALSE	FALSE	FALSE	FALSE	FALSE
Steroid biosynthesis%KEGG%hsa00100	Steroid biosynthesis%KEGG%hsa00100	Brain	withoutHumans	0.05460251019	0.04373209092	100	1	0.4904872642	0.002988141143	93	1	1.03E-06	0.2537029819	99	1	0.7632624983	-0.00625575473	84	1	0.3802117753	0.00319017267	100	1	0.005321052465	0.09932827865	97	1	FALSE	FALSE	FALSE	FALSE	FALSE	FALSE
Steroid hormone biosynthesis%KEGG%hsa00140	Steroid hormone biosynthesis%KEGG%hsa00140	Brain	withoutHumans	0.883601985	-0.00968283713	100	-1	0.7656763337	-0.007745987289	93	-1	0.01827715614	0.06261136622	99	-1	0.3933004442	0.02123805201	84	-1	0.6096734335	-0.005120563873	100	-1	0.6117687913	-0.005591778711	97	1	FALSE	FALSE	TRUE	FALSE	FALSE	FALSE
Synthesis and degradation of ketone bodies%KEGG%hsa00072	Synthesis and degradation of ketone bodies%KEGG%hsa00072	Brain	withoutHumans	0.1617109035	0.02004960095	100	1	0.5392928265	0.0005278758407	93	1	0.4301930863	-0.0003166537095	99	1	0.6279276301	0.001019095119	84	1	0.01357039011	0.07457396909	100	1	0.03081800506	0.05843718118	97	1	FALSE	FALSE	FALSE	FALSE	FALSE	FALSE
Taurine and hypotaurine metabolism%KEGG%hsa00430	Taurine and hypotaurine metabolism%KEGG%hsa00430	Brain	withoutHumans	1.37E-07	0.288566025	100	-1	0.03431174707	0.08709431348	93	-1	0.2748616773	0.008038400533	99	-1	0.126671032	0.06516511548	84	-1	3.59E-06	0.2388365301	100	-1	0.0003472290584	0.1602251672	97	-1	FALSE	FALSE	FALSE	FALSE	FALSE	FALSE
Tryptophan metabolism%KEGG%hsa00380	Tryptophan metabolism%KEGG%hsa00380	Brain	withoutHumans	0.6862370578	-0.006929949044	100	1	0.02730936737	0.09791501637	93	1	0.2261424742	0.01192804391	99	-1	0.6436093657	-0.000266132328	84	1	0.6342975744	-0.005742109493	100	1	0.8903316683	-0.01003062874	97	1	FALSE	TRUE	FALSE	FALSE	FALSE	FALSE
Tyrosine metabolism%KEGG%hsa00350	Tyrosine metabolism%KEGG%hsa00350	Brain	withoutHumans	0.9987623624	-0.01020395697	100	-1	0.5361330185	0.0006656598779	93	1	7.63E-06	0.2185261692	99	-1	0.9556214743	-0.01182224053	84	1	0.7104799231	-0.007331698541	100	1	0.9375541897	-0.01034582578	97	-1	FALSE	FALSE	TRUE	FALSE	FALSE	FALSE
Ubiquinone and other terpenoid-quinone biosynthesis%KEGG%hsa00130	Ubiquinone and other terpenoid-quinone biosynthesis%KEGG%hsa00130	Brain	withoutHumans	6.82E-09	0.3350242353	100	-1	0.7164865413	-0.006323529617	93	-1	0.004549099038	0.09171917378	99	-1	0.9186824542	-0.01120278804	84	-1	2.30E-06	0.2476259164	100	-1	1.55E-05	0.2252676215	97	-1	FALSE	FALSE	FALSE	FALSE	FALSE	FALSE
Valine, leucine and isoleucine biosynthesis%KEGG%hsa00290	Valine, leucine and isoleucine biosynthesis%KEGG%hsa00290	Brain	withoutHumans	0.02769484769	0.05788753123	100	1	0.731196189	-0.006800371743	93	-1	0.09106463964	0.03027476483	99	1	0.9611318949	-0.01193157446	84	1	0.3558260346	0.004514851326	100	1	0.006057873604	0.09659375096	97	1	FALSE	FALSE	FALSE	FALSE	FALSE	FALSE
Valine, leucine and isoleucine degradation%KEGG%hsa00280	Valine, leucine and isoleucine degradation%KEGG%hsa00280	Brain	withoutHumans	0.1477783979	0.02197228945	100	-1	0.819406154	-0.008848221629	93	1	0.4375799792	-0.0005749457624	99	-1	0.9168475418	-0.0110919223	84	-1	0.2670173038	0.01000669385	100	-1	0.1699348376	0.01985271306	97	-1	FALSE	FALSE	FALSE	FALSE	FALSE	FALSE
beta-Alanine metabolism%KEGG%hsa00410	beta-Alanine metabolism%KEGG%hsa00410	Brain	withoutHumans	0.4394663328	0.0001975597036	100	1	0.9306798782	-0.01056215795	93	-1	0.000234933097	0.1536584762	99	-1	0.8124024653	-0.008374469833	84	-1	0.9964984918	-0.01020383106	100	1	0.2224070293	0.0141272651	97	-1	FALSE	FALSE	TRUE	FALSE	FALSE	FALSE
Amino sugar and nucleotide sugar metabolism%KEGG%hsa00520	Amino sugar and nucleotide sugar metabolism%KEGG%hsa00520	Brain	withoutHumans	0.1535169213	0.02122803042	100	-1	0.4634655527	0.004394039212	93	-1	0.2793779171	0.007665764954	99	-1	0.9407074755	-0.01154844301	84	-1	0.2953022131	0.007974884647	100	-1	0.8575371884	-0.009751655415	97	-1	FALSE	FALSE	FALSE	FALSE	FALSE	FALSE
Arachidonic acid metabolism%KEGG%hsa00590	Arachidonic acid metabolism%KEGG%hsa00590	Brain	withoutHumans	0.2478040081	0.01144120641	100	1	0.5842344447	-0.001320081993	93	1	0.09667425181	0.02905702833	99	-1	0.5899747848	0.003327116916	84	1	0.8473518097	-0.00937621803	100	1	0.5886349616	-0.00498897588	97	1	FALSE	FALSE	FALSE	FALSE	FALSE	FALSE
Biotin metabolism%KEGG%hsa00780	Biotin metabolism%KEGG%hsa00780	Brain	withoutHumans	0.06086464231	0.04143833408	100	1	0.2680333378	0.0197891739	93	1	0.1400189828	0.02150015945	99	-1	0.2496411108	0.04063405708	84	1	0.01047552418	0.08038542077	100	1	0.3261999955	0.005883382229	97	1	FALSE	FALSE	FALSE	FALSE	TRUE	FALSE
Butanoate metabolism%KEGG%hsa00650	Butanoate metabolism%KEGG%hsa00650	Brain	withoutHumans	0.320223625	0.006320998854	100	1	0.6561430826	-0.004104490574	93	-1	0.5352352872	-0.003781343448	99	1	0.7311169006	-0.004784705856	84	-1	0.674989515	-0.006670291373	100	1	0.251551244	0.01138308422	97	1	FALSE	FALSE	FALSE	FALSE	FALSE	FALSE
Butirosin and neomycin biosynthesis%KEGG%hsa00524	Butirosin and neomycin biosynthesis%KEGG%hsa00524	Brain	withoutHumans	0.4190827504	0.001129786761	100	-1	0.8738591585	-0.009935435568	93	1	0.3368726779	0.00397566456	99	1	0.9198261515	-0.01121517007	84	1	0.08077667026	0.03574481913	100	-1	0.06110574162	0.04352160553	97	-1	FALSE	FALSE	FALSE	FALSE	FALSE	FALSE
Ether lipid metabolism%KEGG%hsa00565	Ether lipid metabolism%KEGG%hsa00565	Brain	withoutHumans	0.8551400331	-0.009466348642	100	-1	0.1073310247	0.04747595404	93	1	0.8630915538	-0.009675857194	99	-1	0.4954892844	0.01044997684	84	1	0.4163249465	0.001566468955	100	1	0.9980733251	-0.01052595485	97	-1	FALSE	FALSE	FALSE	FALSE	FALSE	FALSE
Folate biosynthesis%KEGG%hsa00790	Folate biosynthesis%KEGG%hsa00790	Brain	withoutHumans	0.00126381337	0.1238715457	100	1	0.160507369	0.03489779921	93	1	0.0008435782855	0.1276646807	99	1	0.57261392	0.004363838906	84	1	0.0111626115	0.07886033297	100	1	0.0003023814489	0.1633665788	97	1	FALSE	FALSE	FALSE	FALSE	FALSE	FALSE
Glycerolipid metabolism%KEGG%hsa00561	Glycerolipid metabolism%KEGG%hsa00561	Brain	withoutHumans	1.39E-05	0.2098339738	100	-1	0.2539433676	0.02141379926	93	-1	0.001561594295	0.1147912061	99	1	0.3478580119	0.02678227512	84	-1	1.50E-06	0.2554713208	100	-1	0.006571806732	0.09451450643	97	-1	FALSE	FALSE	FALSE	FALSE	FALSE	FALSE
Glycerophospholipid metabolism%KEGG%hsa00564	Glycerophospholipid metabolism%KEGG%hsa00564	Brain	withoutHumans	7.97E-12	0.4298198967	100	-1	0.2652858411	0.02010113163	93	-1	0.4366370351	-0.0005311952019	99	1	0.5443076635	0.006562084805	84	-1	2.90E-10	0.392818984	100	-1	5.18E-06	0.2470550813	97	-1	FALSE	FALSE	FALSE	FALSE	FALSE	FALSE
Glycosaminoglycan biosynthesis - chondroitin sulfate%KEGG%hsa00532	Glycosaminoglycan biosynthesis - chondroitin sulfate%KEGG%hsa00532	Brain	withoutHumans	0.4154614166	0.001290768321	100	-1	0.4209431102	0.006969656441	93	-1	5.69E-05	0.1807888569	99	1	0.5501500428	0.00569096217	84	-1	0.1039722276	0.03054861037	100	-1	0.824884857	-0.009407174436	97	1	FALSE	FALSE	TRUE	FALSE	FALSE	FALSE
Glycosaminoglycan biosynthesis - heparan sulfate%KEGG%hsa00534	Glycosaminoglycan biosynthesis - heparan sulfate%KEGG%hsa00534	Brain	withoutHumans	0.0005032335846	0.142765487	100	-1	0.5033317084	0.002352747796	93	-1	0.002028541441	0.1086739266	99	1	0.7499969122	-0.005777066236	84	-1	8.15E-06	0.2239084382	100	-1	0.02205923658	0.06643858204	97	-1	FALSE	FALSE	FALSE	FALSE	FALSE	FALSE
Glycosaminoglycan biosynthesis - keratan sulfate%KEGG%hsa00533	Glycosaminoglycan biosynthesis - keratan sulfate%KEGG%hsa00533	Brain	withoutHumans	8.33E-05	0.1771530916	100	-1	0.5909511501	-0.001684890616	93	1	0.3651184336	0.002432353621	99	1	0.4491574076	0.01491686845	84	1	0.0005865512227	0.1404071174	100	-1	0.003852176249	0.1069566066	97	-1	FALSE	FALSE	FALSE	FALSE	FALSE	FALSE
Glycosaminoglycan degradation%KEGG%hsa00531	Glycosaminoglycan degradation%KEGG%hsa00531	Brain	withoutHumans	0.1100571983	0.02819876731	100	1	0.2680333378	0.01979770044	93	1	0.1342851082	0.02235328008	99	1	0.4096293172	0.0191701395	84	1	0.5347924244	-0.002974266737	100	1	0.04903316255	0.04835419029	97	1	FALSE	FALSE	FALSE	FALSE	FALSE	TRUE
Glycosphingolipid biosynthesis - ganglio series%KEGG%hsa00604	Glycosphingolipid biosynthesis - ganglio series%KEGG%hsa00604	Brain	withoutHumans	1.99E-06	0.2436959343	100	-1	0.01004381083	0.1274158946	93	-1	0.09082028273	0.03034819322	99	1	0.5443076635	0.00654043191	84	-1	8.63E-07	0.2658064534	100	-1	0.136007622	0.02509821119	97	-1	FALSE	FALSE	FALSE	FALSE	FALSE	FALSE
Glycosphingolipid biosynthesis - globo series%KEGG%hsa00603	Glycosphingolipid biosynthesis - globo series%KEGG%hsa00603	Brain	withoutHumans	1.85E-13	0.4758365555	100	-1	0.1375530231	0.03994590514	93	-1	0.07039914956	0.03536729186	99	-1	0.7348217136	-0.00512069802	84	-1	6.66E-09	0.3447408914	100	-1	6.85E-08	0.3254265647	97	-1	FALSE	FALSE	FALSE	FALSE	FALSE	FALSE
Glycosphingolipid biosynthesis - lacto and neolacto series%KEGG%hsa00601	Glycosphingolipid biosynthesis - lacto and neolacto series%KEGG%hsa00601	Brain	withoutHumans	0.05223504501	0.04485066374	100	-1	0.4013203047	0.008125263961	93	-1	0.2057115314	0.01398855129	99	-1	0.9231815367	-0.01126308208	84	1	0.007613816939	0.08737334456	100	-1	0.01021981546	0.08411903535	97	-1	FALSE	FALSE	FALSE	FALSE	FALSE	FALSE
Glycosylphosphatidylinositol(GPI)-anchor biosynthesis%KEGG%hsa00563	Glycosylphosphatidylinositol(GPI)-anchor biosynthesis%KEGG%hsa00563	Brain	withoutHumans	0.01638770602	0.06967263796	100	1	0.842346037	-0.009331527847	93	-1	0.03945055838	0.0471465039	99	-1	0.5411217976	0.00782068618	84	1	0.6485263076	-0.006089644813	100	1	0.3490586074	0.004668629171	97	1	FALSE	FALSE	FALSE	FALSE	FALSE	FALSE
Glyoxylate and dicarboxylate metabolism%KEGG%hsa00630	Glyoxylate and dicarboxylate metabolism%KEGG%hsa00630	Brain	withoutHumans	3.76E-05	0.1910490535	100	1	0.1518304348	0.0366132762	93	1	0.9386983887	-0.01015346904	99	1	0.3114842603	0.03269259737	84	1	1.65E-05	0.2105966409	100	1	1.18E-07	0.3138834646	97	1	FALSE	FALSE	FALSE	FALSE	FALSE	FALSE
Inositol phosphate metabolism%KEGG%hsa00562	Inositol phosphate metabolism%KEGG%hsa00562	Brain	withoutHumans	0.493910505	-0.001846885615	100	-1	0.9656203298	-0.01084473323	93	1	0.8652340984	-0.009701076955	99	-1	0.9689950506	-0.01198256899	84	-1	0.5239345332	-0.002607412803	100	-1	0.1288684489	0.02627337483	97	-1	FALSE	FALSE	FALSE	FALSE	FALSE	FALSE
Linoleic acid metabolism%KEGG%hsa00591	Linoleic acid metabolism%KEGG%hsa00591	Brain	withoutHumans	0.08235063857	0.03475032221	100	1	0.7934198606	-0.00835446729	93	1	0.9077744881	-0.009989413367	99	-1	0.6885373933	-0.002366908331	84	1	0.3049933765	0.007326318737	100	1	0.03446850093	0.0558564834	97	1	FALSE	FALSE	FALSE	FALSE	FALSE	TRUE
Lipoic acid metabolism%KEGG%hsa00785	Lipoic acid metabolism%KEGG%hsa00785	Brain	withoutHumans	0.00409238073	0.09908212998	100	-1	0.6637866246	-0.004452147485	93	1	0.07728540098	0.03360053641	99	1	0.441016919	0.0157853601	84	1	0.0009969628404	0.1292780919	100	-1	0.0003719378574	0.1586373383	97	-1	FALSE	FALSE	FALSE	FALSE	FALSE	FALSE
Mucin type O-Glycan biosynthesis%KEGG%hsa00512	Mucin type O-Glycan biosynthesis%KEGG%hsa00512	Brain	withoutHumans	0.0764380822	0.03640217952	100	1	0.8062854677	-0.008625906638	93	1	1.94E-07	0.2810335861	99	1	0.9460042273	-0.01164823693	84	1	0.1470790426	0.02289978969	100	1	0.0001251485715	0.1824979798	97	1	FALSE	FALSE	FALSE	FALSE	FALSE	FALSE
N-Glycan biosynthesis%KEGG%hsa00510	N-Glycan biosynthesis%KEGG%hsa00510	Brain	withoutHumans	0.246476084	0.01154693675	100	1	0.981846716	-0.01094693104	93	1	0.09305181991	0.02985404147	99	-1	0.5898137403	0.003455351815	84	1	0.5077847082	-0.002090850141	100	1	0.3992239452	0.002071312087	97	1	FALSE	FALSE	FALSE	FALSE	FALSE	FALSE
Nicotinate and nicotinamide metabolism%KEGG%hsa00760	Nicotinate and nicotinamide metabolism%KEGG%hsa00760	Brain	withoutHumans	2.48E-09	0.3495277155	100	1	0.002390228235	0.166977624	93	1	0.07525307871	0.03411265753	99	-1	0.1930397772	0.05029097877	84	1	4.49E-08	0.3155066016	100	1	5.01E-05	0.2002929081	97	1	FALSE	FALSE	FALSE	FALSE	FALSE	FALSE
Nitrogen metabolism%KEGG%hsa00910	Nitrogen metabolism%KEGG%hsa00910	Brain	withoutHumans	0.009199323004	0.08186950685	100	-1	0.6059633349	-0.002240110331	93	1	0.2435392855	0.01041684729	99	1	0.5077418358	0.009748996342	84	1	0.003086131009	0.1058686926	100	-1	0.2426200309	0.01222521103	97	-1	FALSE	FALSE	FALSE	FALSE	FALSE	FALSE
One carbon pool by folate%KEGG%hsa00670	One carbon pool by folate%KEGG%hsa00670	Brain	withoutHumans	8.97E-09	0.3309232786	100	1	0.03526147984	0.08452894156	93	1	0.01875168886	0.06207054231	99	1	0.126671032	0.06440062487	84	1	9.93E-05	0.1754650238	100	1	5.46E-06	0.2454911578	97	1	FALSE	FALSE	FALSE	FALSE	FALSE	FALSE
Other glycan degradation%KEGG%hsa00511	Other glycan degradation%KEGG%hsa00511	Brain	withoutHumans	0.001118749359	0.12616266	100	-1	0.2297601407	0.02434214157	93	-1	0.4817483922	-0.002131877573	99	-1	0.9956714801	-0.01218177306	84	1	0.000777662937	0.1347477127	100	-1	0.1947827145	0.01685572561	97	-1	FALSE	FALSE	FALSE	FALSE	FALSE	FALSE
Other types of O-glycan biosynthesis%KEGG%hsa00514	Other types of O-glycan biosynthesis%KEGG%hsa00514	Brain	withoutHumans	0.8524339527	-0.009432453138	100	-1	0.01323825188	0.1181992077	93	1	0.9331039274	-0.01012533187	99	1	0.06097240302	0.0945168966	84	1	0.8957626309	-0.009819276162	100	-1	0.6439235116	-0.006427781959	97	-1	FALSE	TRUE	FALSE	FALSE	FALSE	FALSE
Pantothenate and CoA biosynthesis%KEGG%hsa00770	Pantothenate and CoA biosynthesis%KEGG%hsa00770	Brain	withoutHumans	0.8949174138	-0.009775379591	100	1	0.02841042531	0.09578934254	93	-1	0.297172991	0.006375555447	99	1	0.5590714602	0.00504238293	84	-1	0.2294936003	0.01326941524	100	-1	0.4076634846	0.001671473612	97	1	FALSE	TRUE	FALSE	FALSE	FALSE	FALSE
Porphyrin and chlorophyll metabolism%KEGG%hsa00860	Porphyrin and chlorophyll metabolism%KEGG%hsa00860	Brain	withoutHumans	0.140130765	0.02304884303	100	1	0.7474155591	-0.007368943534	93	1	0.0006416263834	0.1332807251	99	-1	0.3933004442	0.02121015156	84	1	0.5012159352	-0.001851594534	100	1	0.191169911	0.01722828834	97	1	FALSE	FALSE	TRUE	FALSE	FALSE	FALSE
Propanoate metabolism%KEGG%hsa00640	Propanoate metabolism%KEGG%hsa00640	Brain	withoutHumans	0.1623704778	0.01995730258	100	-1	0.2581584314	0.02078687403	93	1	0.9541025138	-0.01021523717	99	1	0.5578357086	0.005230780984	84	1	0.9377242996	-0.01007724574	100	1	0.07052754923	0.04016143174	97	-1	FALSE	FALSE	FALSE	FALSE	FALSE	FALSE
Pyruvate metabolism%KEGG%hsa00620	Pyruvate metabolism%KEGG%hsa00620	Brain	withoutHumans	0.3477720479	0.004650059561	100	-1	0.4922298873	0.002910008881	93	1	0.2768745337	0.00785973984	99	1	0.5501500428	0.005640114272	84	1	0.6493495159	-0.006108439097	100	1	0.3759237803	0.003223830277	97	1	FALSE	FALSE	FALSE	FALSE	FALSE	FALSE
Retinol metabolism%KEGG%hsa00830	Retinol metabolism%KEGG%hsa00830	Brain	withoutHumans	0.5478562047	-0.003545598705	100	1	0.3826158202	0.009420212294	93	1	0.007370411142	0.08173587534	99	-1	0.8468245775	-0.009227544144	84	1	0.6566707805	-0.006300910034	100	1	0.3993082417	0.002041630486	97	1	FALSE	FALSE	TRUE	FALSE	FALSE	FALSE
Riboflavin metabolism%KEGG%hsa00740	Riboflavin metabolism%KEGG%hsa00740	Brain	withoutHumans	0.234412126	0.0126005986	100	-1	0.5361330185	0.0006597137084	93	-1	1.74E-05	0.203408372	99	-1	0.7147232102	-0.004002337183	84	-1	0.1719998704	0.01932522224	100	-1	0.2334811596	0.01310099476	97	-1	FALSE	FALSE	TRUE	FALSE	FALSE	FALSE
Sphingolipid metabolism%KEGG%hsa00600	Sphingolipid metabolism%KEGG%hsa00600	Brain	withoutHumans	0.347453122	0.004691416993	100	-1	0.141259437	0.03901543019	93	1	0.1176018182	0.02511008375	99	1	0.4618463265	0.01296475691	84	1	0.7395994429	-0.007875347737	100	-1	0.678558325	-0.007115213134	97	-1	FALSE	FALSE	FALSE	FALSE	FALSE	FALSE
Sulfur metabolism%KEGG%hsa00920	Sulfur metabolism%KEGG%hsa00920	Brain	withoutHumans	8.03E-06	0.2202834054	100	-1	0.09064273903	0.05291921168	93	-1	0.08418064494	0.03190310281	99	-1	0.5071527177	0.009791347291	84	-1	0.0002212141231	0.1603351392	100	-1	0.002416326396	0.1165964846	97	-1	FALSE	FALSE	FALSE	FALSE	FALSE	FALSE
Terpenoid backbone biosynthesis%KEGG%hsa00900	Terpenoid backbone biosynthesis%KEGG%hsa00900	Brain	withoutHumans	0.4066267309	0.001688880653	100	-1	0.8700933261	-0.009864881093	93	-1	0.2059863671	0.0139009942	99	1	0.3807845891	0.02255686403	84	1	0.5056381383	-0.002022405969	100	-1	0.4191711499	0.001097782073	97	1	FALSE	FALSE	FALSE	FALSE	FALSE	FALSE
Thiamine metabolism%KEGG%hsa00730	Thiamine metabolism%KEGG%hsa00730	Brain	withoutHumans	0.2346195755	0.01253671922	100	1	0.5290391124	0.001003470518	93	1	0.1523840589	0.01994243527	99	-1	0.5443076635	0.006536928942	84	1	0.265662121	0.01014853987	100	1	0.07285993196	0.03940178242	97	1	FALSE	FALSE	FALSE	FALSE	FALSE	FALSE
Vitamin B6 metabolism%KEGG%hsa00750	Vitamin B6 metabolism%KEGG%hsa00750	Brain	withoutHumans	1.46E-06	0.2491745242	100	1	0.1730517923	0.03224874773	93	1	0.9505709588	-0.01020114658	99	-1	0.7545088052	-0.005915900899	84	1	0.003739646818	0.1018288319	100	1	0.02732653086	0.06149911723	97	1	FALSE	FALSE	FALSE	FALSE	FALSE	FALSE
alpha-Linolenic acid metabolism%KEGG%hsa00592	alpha-Linolenic acid metabolism%KEGG%hsa00592	Brain	withoutHumans	2.50E-05	0.1992126902	100	-1	0.3081142874	0.01590248788	93	-1	6.82E-05	0.1770159605	99	1	0.9343079722	-0.01141450258	84	1	0.0004449456429	0.1463066203	100	-1	0.1503303152	0.02278628982	97	-1	FALSE	FALSE	FALSE	FALSE	FALSE	FALSE
ABC transporters%KEGG%hsa02010	ABC transporters%KEGG%hsa02010	Brain	withoutHumans	0.6342376199	-0.005853382741	100	1	0.06706714847	0.0637259351	93	-1	0.6058046514	-0.005690802083	99	1	0.1862173818	0.05155063675	84	-1	0.9434714573	-0.01009698324	100	-1	0.3879691858	0.002588140433	97	1	FALSE	FALSE	FALSE	FALSE	FALSE	FALSE
Aminoacyl-tRNA biosynthesis%KEGG%hsa00970	Aminoacyl-tRNA biosynthesis%KEGG%hsa00970	Brain	withoutHumans	0.04835960344	0.04650656037	100	1	0.7412303329	-0.007141613556	93	1	0.06431855942	0.03719449729	99	-1	0.7479704725	-0.005655081845	84	1	0.07370960679	0.03778854313	100	1	0.5598083378	-0.004223144441	97	1	TRUE	FALSE	FALSE	FALSE	FALSE	FALSE
Basal transcription factors%KEGG%hsa03022	Basal transcription factors%KEGG%hsa03022	Brain	withoutHumans	0.5160123372	-0.002586177906	100	1	0.6079377719	-0.002331268768	93	-1	0.2392874409	0.01076263072	99	1	0.908476607	-0.01089354597	84	-1	0.5285067577	-0.002765069553	100	1	0.8198236456	-0.009320359817	97	1	FALSE	FALSE	FALSE	FALSE	FALSE	FALSE
Base excision repair%KEGG%hsa03410	Base excision repair%KEGG%hsa03410	Brain	withoutHumans	5.46E-11	0.4017891815	100	1	0.3400272995	0.01281594749	93	1	0.005373917453	0.08826225164	99	-1	0.3324958533	0.03001754723	84	1	2.35E-07	0.2867790068	100	1	2.55E-08	0.3447223216	97	1	FALSE	FALSE	FALSE	FALSE	FALSE	FALSE
Biosynthesis of unsaturated fatty acids%KEGG%hsa01040	Biosynthesis of unsaturated fatty acids%KEGG%hsa01040	Brain	withoutHumans	1.89E-06	0.2447335735	100	-1	0.8235099454	-0.00898471646	93	1	0.0107733413	0.07378390802	99	1	0.960956692	-0.01189368679	84	-1	0.001533179463	0.1204268825	100	-1	0.03079917634	0.05852310908	97	-1	FALSE	FALSE	FALSE	FALSE	FALSE	FALSE
Calcium signaling pathway%KEGG%hsa04020	Calcium signaling pathway%KEGG%hsa04020	Brain	withoutHumans	0.03701479941	0.05185392153	100	-1	0.3487165615	0.0120396708	93	-1	0.0005041987425	0.1382197384	99	1	0.6277402638	0.001138959297	84	-1	0.01754663581	0.06902192405	100	-1	0.3321103046	0.005542808037	97	-1	FALSE	FALSE	FALSE	FALSE	FALSE	FALSE
Cell cycle%KEGG%hsa04110	Cell cycle%KEGG%hsa04110	Brain	withoutHumans	0.3891266428	0.002493157954	100	1	0.2052909622	0.02775765939	93	-1	0.9435380332	-0.0101753765	99	-1	0.9168475418	-0.01115034347	84	-1	0.7586778435	-0.008188667867	100	1	0.5310815783	-0.003321824764	97	1	FALSE	FALSE	FALSE	FALSE	FALSE	FALSE
Chemokine signaling pathway%KEGG%hsa04062	Chemokine signaling pathway%KEGG%hsa04062	Brain	withoutHumans	0.0002533827258	0.1561080926	100	-1	0.7244566889	-0.006540359851	93	-1	2.53E-06	0.2387317391	99	1	0.5352547216	0.008156246314	84	-1	0.01502849831	0.07224591114	100	-1	0.009653918463	0.08539734888	97	-1	FALSE	FALSE	FALSE	FALSE	FALSE	FALSE
Cytokine-cytokine receptor interaction%KEGG%hsa04060	Cytokine-cytokine receptor interaction%KEGG%hsa04060	Brain	withoutHumans	0.001098137811	0.1266179435	100	1	0.2058927213	0.02751335101	93	1	0.3093625191	0.005651350599	99	1	0.5447420986	0.006349217963	84	1	0.01055657269	0.08021562943	100	1	0.001217195676	0.132143719	97	1	FALSE	FALSE	FALSE	FALSE	FALSE	FALSE
DNA replication%KEGG%hsa03030	DNA replication%KEGG%hsa03030	Brain	withoutHumans	0.01332174015	0.0738359451	100	1	0.510925263	0.001830382826	93	1	0.06234045372	0.03780491169	99	-1	0.6678892995	-0.001364904731	84	1	0.1314321282	0.02535463134	100	1	0.08374135068	0.03621506416	97	1	TRUE	FALSE	FALSE	FALSE	FALSE	FALSE
Drug metabolism - cytochrome P450%KEGG%hsa00982	Drug metabolism - cytochrome P450%KEGG%hsa00982	Brain	withoutHumans	0.714886813	-0.007490339061	100	1	0.5392928265	0.0005080611819	93	1	0.01043512048	0.07442478301	99	-1	0.9079586688	-0.01082651906	84	-1	0.2477683468	0.01153290872	100	1	0.8335543076	-0.009493015803	97	-1	FALSE	FALSE	TRUE	FALSE	FALSE	FALSE
Drug metabolism - other enzymes%KEGG%hsa00983	Drug metabolism - other enzymes%KEGG%hsa00983	Brain	withoutHumans	0.8208104328	-0.009078877266	100	1	0.1010514064	0.04986718589	93	1	1.48E-08	0.3222626838	99	-1	0.2190893381	0.04560029352	84	1	0.3147167132	0.006747041119	100	1	0.9181358541	-0.01024120752	97	1	FALSE	FALSE	TRUE	FALSE	FALSE	FALSE
ErbB signaling pathway%KEGG%hsa04012	ErbB signaling pathway%KEGG%hsa04012	Brain	withoutHumans	0.437140489	0.0002865669444	100	-1	0.513098559	0.001711181087	93	1	1.96E-10	0.386674665	99	1	0.933755387	-0.01138568789	84	1	0.8807709319	-0.009707316622	100	1	0.8358881532	-0.009523635898	97	1	FALSE	FALSE	TRUE	FALSE	FALSE	FALSE
Homologous recombination%KEGG%hsa03440	Homologous recombination%KEGG%hsa03440	Brain	withoutHumans	6.64E-07	0.2631967736	100	1	0.01681433485	0.1113447586	93	1	0.3723034167	0.002148113024	99	-1	0.1999823544	0.04874112293	84	1	3.31E-05	0.1965274876	100	1	0.008746944847	0.08777111463	97	1	FALSE	FALSE	FALSE	FALSE	FALSE	FALSE
Lysosome%KEGG%hsa04142	Lysosome%KEGG%hsa04142	Brain	withoutHumans	0.00813442138	0.08444158768	100	-1	0.9947583305	-0.01098159242	93	1	0.01519456215	0.06644659558	99	1	0.7606246018	-0.006123570972	84	1	0.1191232261	0.02739688426	100	-1	0.8801919911	-0.009961992623	97	-1	FALSE	FALSE	FALSE	FALSE	FALSE	FALSE
MAPK signaling pathway%KEGG%hsa04010	MAPK signaling pathway%KEGG%hsa04010	Brain	withoutHumans	0.9848713367	-0.01019634116	100	1	0.8360719124	-0.009172764695	93	-1	2.68E-06	0.2376059894	99	1	0.7774385994	-0.006733322503	84	-1	0.4241791928	0.001172593628	100	1	0.3213024023	0.006222174636	97	1	FALSE	FALSE	TRUE	FALSE	FALSE	FALSE
Metabolic pathways%KEGG%hsa01100	Metabolic pathways%KEGG%hsa01100	Brain	withoutHumans	0.2296814272	0.01301193819	100	-1	0.9244229727	-0.01050280823	93	1	0.7328423565	-0.008105602723	99	-1	0.7417961303	-0.005351475496	84	1	0.1604736811	0.02090893835	100	-1	0.8788863467	-0.009939562377	97	-1	FALSE	FALSE	FALSE	FALSE	FALSE	FALSE
Metabolism of xenobiotics by cytochrome P450%KEGG%hsa00980	Metabolism of xenobiotics by cytochrome P450%KEGG%hsa00980	Brain	withoutHumans	0.002958536989	0.1059177195	100	1	0.2287190404	0.02450431362	93	1	0.001822059979	0.1109172756	99	-1	0.5950893381	0.002995340252	84	1	0.002812780374	0.1077732738	100	1	0.315119459	0.006568701371	97	1	FALSE	FALSE	FALSE	FALSE	FALSE	FALSE
Mismatch repair%KEGG%hsa03430	Mismatch repair%KEGG%hsa03430	Brain	withoutHumans	3.27E-05	0.1937543675	100	1	0.6198172261	-0.002920435945	93	1	0.4757992549	-0.00190765455	99	-1	0.8984303362	-0.0106024848	84	1	0.001653902351	0.1185911656	100	1	0.002681566423	0.1144824495	97	1	FALSE	FALSE	FALSE	FALSE	FALSE	FALSE
Neuroactive ligand-receptor interaction%KEGG%hsa04080	Neuroactive ligand-receptor interaction%KEGG%hsa04080	Brain	withoutHumans	0.002509723109	0.109356699	100	-1	0.3639219518	0.01088322146	93	-1	0.2205213891	0.01245306071	99	1	0.441016919	0.01570932203	84	-1	6.14E-06	0.2287920754	100	-1	0.007744324083	0.09064520924	97	-1	FALSE	FALSE	FALSE	FALSE	FALSE	FALSE
Non-homologous end-joining%KEGG%hsa03450	Non-homologous end-joining%KEGG%hsa03450	Brain	withoutHumans	4.60E-08	0.30638247	100	1	0.8508653966	-0.009480463148	93	-1	0.0009179036367	0.1258315827	99	-1	0.887632735	-0.01029156287	84	1	6.47E-05	0.1839283687	100	1	5.43E-06	0.2458285487	97	1	FALSE	FALSE	FALSE	FALSE	FALSE	FALSE
Nucleotide excision repair%KEGG%hsa03420	Nucleotide excision repair%KEGG%hsa03420	Brain	withoutHumans	8.35E-05	0.1770444618	100	1	0.4067715932	0.007790545442	93	1	0.2456583949	0.01026189257	99	-1	0.6102115895	0.002240649947	84	1	0.0002091751334	0.161507318	100	1	0.07623461677	0.03838487059	97	1	FALSE	FALSE	FALSE	FALSE	FALSE	FALSE
Oocyte meiosis%KEGG%hsa04114	Oocyte meiosis%KEGG%hsa04114	Brain	withoutHumans	0.01295702993	0.07439670709	100	-1	0.6637866246	-0.004435325284	93	-1	5.48E-08	0.3006022122	99	1	0.8371067902	-0.009009074896	84	-1	0.1882916164	0.01740919951	100	-1	0.9693505802	-0.01047333731	97	-1	FALSE	FALSE	FALSE	FALSE	FALSE	FALSE
PPAR signaling pathway%KEGG%hsa03320	PPAR signaling pathway%KEGG%hsa03320	Brain	withoutHumans	2.08E-08	0.3180695146	100	-1	0.2581584314	0.02073944722	93	1	0.1021359433	0.02792891121	99	-1	0.5625181237	0.004803494974	84	1	0.001105453778	0.127134673	100	-1	1.13E-05	0.2309482456	97	-1	FALSE	FALSE	FALSE	FALSE	FALSE	FALSE
Phosphatidylinositol signaling system%KEGG%hsa04070	Phosphatidylinositol signaling system%KEGG%hsa04070	Brain	withoutHumans	0.1588387253	0.02049910026	100	-1	0.7471196814	-0.007346740931	93	-1	0.02073418938	0.06004004066	99	1	0.7207945539	-0.004299465509	84	-1	0.1367081769	0.02437900083	100	-1	0.3439643574	0.004927295134	97	-1	FALSE	FALSE	TRUE	FALSE	FALSE	FALSE
Proteasome%KEGG%hsa03050	Proteasome%KEGG%hsa03050	Brain	withoutHumans	0.9917010707	-0.01020118451	100	-1	0.7836034241	-0.008150141401	93	-1	0.01451738963	0.06747774895	99	1	0.887632735	-0.01024885848	84	-1	0.8207534956	-0.009080093165	100	1	0.1315714445	0.0258133048	97	1	FALSE	FALSE	TRUE	FALSE	FALSE	FALSE
Protein export%KEGG%hsa03060	Protein export%KEGG%hsa03060	Brain	withoutHumans	0.6275492177	-0.005668842722	100	-1	0.6012943623	-0.002068106311	93	1	0.03323918189	0.05064224296	99	1	0.8018769113	-0.007911652865	84	1	0.3002972448	0.007609851024	100	1	0.2120355088	0.01510040941	97	1	FALSE	FALSE	TRUE	FALSE	FALSE	FALSE
Protein processing in endoplasmic reticulum%KEGG%hsa04141	Protein processing in endoplasmic reticulum%KEGG%hsa04141	Brain	withoutHumans	0.09330111339	0.03185487387	100	-1	0.7462875281	-0.007296198339	93	1	0.9282367834	-0.01010500602	99	-1	0.8028474856	-0.007983983609	84	1	0.9717417576	-0.01017499223	100	1	0.9993971966	-0.01052628139	97	-1	FALSE	FALSE	FALSE	FALSE	FALSE	FALSE
RNA degradation%KEGG%hsa03018	RNA degradation%KEGG%hsa03018	Brain	withoutHumans	0.025656898	0.0595276707	100	1	0.5641128204	-0.0003856052043	93	-1	3.84E-05	0.188466081	99	-1	0.9168475418	-0.01111281867	84	-1	0.03990809205	0.05099357614	100	1	0.6197501868	-0.005808357221	97	1	FALSE	FALSE	FALSE	FALSE	FALSE	FALSE
RNA polymerase%KEGG%hsa03020	RNA polymerase%KEGG%hsa03020	Brain	withoutHumans	0.003286177874	0.1036169358	100	1	0.6131596927	-0.002667999327	93	-1	3.33E-08	0.3081227802	99	-1	0.9922134004	-0.01215954902	84	1	0.04613003549	0.04778106326	100	1	0.1033816244	0.03129822686	97	1	FALSE	FALSE	FALSE	FALSE	FALSE	FALSE
RNA transport%KEGG%hsa03013	RNA transport%KEGG%hsa03013	Brain	withoutHumans	0.01948613008	0.06574026405	100	1	0.5040338758	0.002282321294	93	1	0.001611662969	0.1141466172	99	-1	0.4255458023	0.0172090876	84	1	0.01816369235	0.06831729284	100	1	0.6569586642	-0.006761470188	97	1	FALSE	FALSE	FALSE	FALSE	FALSE	FALSE
Regulation of autophagy%KEGG%hsa04140	Regulation of autophagy%KEGG%hsa04140	Brain	withoutHumans	0.3976062299	0.00209517757	100	1	0.3878143494	0.009062983971	93	-1	0.2899435093	0.006964319249	99	1	0.1559792624	0.05779612437	84	-1	0.8806334148	-0.009702519508	100	-1	0.5061147966	-0.002436056687	97	1	FALSE	FALSE	FALSE	FALSE	FALSE	FALSE
Ribosome biogenesis in eukaryotes%KEGG%hsa03008	Ribosome biogenesis in eukaryotes%KEGG%hsa03008	Brain	withoutHumans	0.001716105876	0.117307123	100	-1	0.1018796216	0.04962215381	93	-1	5.37E-05	0.1818558385	99	-1	0.6403181536	-5.07E-05	84	-1	0.004964210034	0.09602084617	100	-1	0.005638140206	0.09807720607	97	-1	FALSE	FALSE	FALSE	FALSE	FALSE	FALSE
Ribosome%KEGG%hsa03010	Ribosome%KEGG%hsa03010	Brain	withoutHumans	0.0911657295	0.03241049587	100	1	0.2784779149	0.01891928225	93	1	0.1486539953	0.0204161941	99	-1	0.5093119822	0.009671952866	84	1	0.29569661	0.007944478087	100	1	0.9367689633	-0.01033494476	97	1	FALSE	FALSE	FALSE	FALSE	FALSE	FALSE
SNARE interactions in vesicular transport%KEGG%hsa04130	SNARE interactions in vesicular transport%KEGG%hsa04130	Brain	withoutHumans	0.1111630057	0.02798721632	100	-1	0.9418720711	-0.01069001025	93	1	0.7791413975	-0.008819536573	99	1	0.7968259506	-0.007711769883	84	1	0.480293727	-0.001089721138	100	-1	0.5518173776	-0.003954947027	97	-1	FALSE	FALSE	FALSE	FALSE	FALSE	FALSE
Spliceosome%KEGG%hsa03040	Spliceosome%KEGG%hsa03040	Brain	withoutHumans	0.003389776615	0.1029238806	100	1	0.5724600317	-0.0007815759912	93	1	0.01369609676	0.06871278132	99	1	0.6154953046	0.001847282053	84	1	3.13E-05	0.1979162899	100	1	0.0002993616374	0.1638839884	97	1	FALSE	FALSE	FALSE	FALSE	FALSE	FALSE
Sulfur relay system%KEGG%hsa04122	Sulfur relay system%KEGG%hsa04122	Brain	withoutHumans	0.9351767892	-0.01002823624	100	-1	0.8621875848	-0.009691157061	93	1	0.05302603494	0.04098215383	99	-1	0.9638943714	-0.01195029943	84	1	0.8692130277	-0.009589831759	100	-1	0.9691995909	-0.01047214513	97	1	FALSE	FALSE	FALSE	FALSE	FALSE	FALSE
Ubiquitin mediated proteolysis%KEGG%hsa04120	Ubiquitin mediated proteolysis%KEGG%hsa04120	Brain	withoutHumans	0.0006039554503	0.1389400246	100	-1	0.3346972955	0.01333080282	93	-1	0.416790728	0.0001797057965	99	1	0.5501500428	0.005633976511	84	-1	0.1649330297	0.020289713	100	-1	0.08089777176	0.03694388804	97	-1	TRUE	FALSE	FALSE	FALSE	FALSE	FALSE
mRNA surveillance pathway%KEGG%hsa03015	mRNA surveillance pathway%KEGG%hsa03015	Brain	withoutHumans	0.1537803627	0.02117322898	100	-1	0.9725650453	-0.01090214304	93	-1	0.09115014834	0.0302449203	99	1	0.8357929817	-0.008955278955	84	-1	0.8135560914	-0.008994779801	100	-1	0.02548927176	0.06298851743	97	-1	FALSE	FALSE	FALSE	FALSE	FALSE	TRUE
p53 signaling pathway%KEGG%hsa04115	p53 signaling pathway%KEGG%hsa04115	Brain	withoutHumans	0.8194667779	-0.009047406978	100	1	0.8360719124	-0.009184735565	93	-1	0.6011315025	-0.005581238409	99	-1	0.6277402638	0.001059613416	84	1	0.2987000765	0.007710390189	100	1	0.476113743	-0.001261169233	97	1	FALSE	FALSE	FALSE	FALSE	FALSE	FALSE
Adherens junction%KEGG%hsa04520	Adherens junction%KEGG%hsa04520	Brain	withoutHumans	0.06125929645	0.04121710176	100	1	0.6887219828	-0.005418400185	93	1	0.0005115546968	0.1378150513	99	1	0.9956714801	-0.01218217614	84	1	0.02775739913	0.05895179941	100	1	0.05028506972	0.04778154924	97	1	FALSE	FALSE	FALSE	FALSE	FALSE	FALSE
Antigen processing and presentation%KEGG%hsa04612	Antigen processing and presentation%KEGG%hsa04612	Brain	withoutHumans	0.004511293055	0.09691759397	100	1	0.1915600177	0.02946553329	93	1	0.04612789363	0.04387276803	99	-1	0.2778277907	0.03643426067	84	1	0.0002128914526	0.1611054207	100	1	0.02632884516	0.06225803978	97	1	FALSE	FALSE	FALSE	FALSE	FALSE	FALSE
Apoptosis%KEGG%hsa04210	Apoptosis%KEGG%hsa04210	Brain	withoutHumans	3.42E-10	0.3783531703	100	1	0.3693392998	0.01033803031	93	1	0.5543999348	-0.004342784012	99	1	0.7417961303	-0.005387324983	84	1	1.74E-10	0.4065435951	100	1	1.19E-05	0.2298811844	97	1	FALSE	FALSE	FALSE	FALSE	FALSE	FALSE
Axon guidance%KEGG%hsa04360	Axon guidance%KEGG%hsa04360	Brain	withoutHumans	0.1786210439	0.01809143131	100	-1	0.859603937	-0.00962113091	93	-1	0.0002795264843	0.1500493619	99	1	0.82231953	-0.008634186228	84	-1	0.2802620466	0.008995983317	100	-1	0.9225145665	-0.01026596992	97	-1	FALSE	FALSE	TRUE	FALSE	FALSE	FALSE
B cell receptor signaling pathway%KEGG%hsa04662	B cell receptor signaling pathway%KEGG%hsa04662	Brain	withoutHumans	0.8419010195	-0.009339976724	100	1	0.527215878	0.001104326865	93	1	0.0003138612006	0.1478268976	99	1	0.997067072	-0.01219361162	84	-1	0.4164233154	0.001546069369	100	1	0.7471078219	-0.008364041205	97	-1	FALSE	FALSE	TRUE	FALSE	FALSE	FALSE
Cardiac muscle contraction%KEGG%hsa04260	Cardiac muscle contraction%KEGG%hsa04260	Brain	withoutHumans	0.0001172388986	0.1705539645	100	-1	0.007659590486	0.1388243499	93	-1	0.002554826331	0.1036733266	99	1	0.08894965102	0.08133299879	84	-1	2.06E-06	0.2498676551	100	-1	0.01487660726	0.07536500033	97	-1	FALSE	FALSE	FALSE	FALSE	FALSE	FALSE
Cell adhesion molecules (CAMs)%KEGG%hsa04514	Cell adhesion molecules (CAMs)%KEGG%hsa04514	Brain	withoutHumans	0.02781067169	0.05779328835	100	1	0.19568827	0.02895177848	93	1	0.1000986825	0.0283606949	99	1	0.4765469689	0.01159289167	84	1	0.0111626115	0.07886564889	100	1	0.0051499035	0.1001934697	97	1	FALSE	FALSE	FALSE	FALSE	FALSE	FALSE
Circadian rhythm - mammal%KEGG%hsa04710	Circadian rhythm - mammal%KEGG%hsa04710	Brain	withoutHumans	0.01288103566	0.07455361989	100	-1	0.1518304348	0.03663078721	93	-1	0.744380056	-0.008267257307	99	-1	0.4584080725	0.01336429418	84	-1	0.3072109414	0.00718756921	100	-1	0.2872267399	0.008517252305	97	-1	TRUE	FALSE	FALSE	FALSE	FALSE	FALSE
Complement and coagulation cascades%KEGG%hsa04610	Complement and coagulation cascades%KEGG%hsa04610	Brain	withoutHumans	6.13E-08	0.3020044494	100	1	0.1848945366	0.03031545376	93	1	0.004284181313	0.09296028177	99	-1	0.4841048212	0.01102597724	84	1	5.98E-06	0.2295221055	100	1	0.0007659202996	0.1416173141	97	1	FALSE	FALSE	FALSE	FALSE	FALSE	FALSE
Cytosolic DNA-sensing pathway%KEGG%hsa04623	Cytosolic DNA-sensing pathway%KEGG%hsa04623	Brain	withoutHumans	0.0008742138063	0.1313299463	100	1	0.9306798782	-0.01056271854	93	-1	0.0002344054029	0.1537425051	99	-1	0.8420600267	-0.009123540259	84	1	0.0106178787	0.08005975233	100	1	0.02379860767	0.06448399432	97	1	FALSE	FALSE	FALSE	FALSE	FALSE	FALSE
Dorso-ventral axis formation%KEGG%hsa04320	Dorso-ventral axis formation%KEGG%hsa04320	Brain	withoutHumans	0.01704429662	0.06878615465	100	1	0.6848427768	-0.005300966025	93	-1	0.0003310695603	0.1467141875	99	1	0.5950893381	0.003008356996	84	-1	0.1281142568	0.0258832728	100	1	0.003961505677	0.1061046898	97	1	FALSE	FALSE	FALSE	FALSE	FALSE	FALSE
ECM-receptor interaction%KEGG%hsa04512	ECM-receptor interaction%KEGG%hsa04512	Brain	withoutHumans	0.00220084882	0.1119943517	100	1	0.2579876521	0.02085827206	93	1	0.001638842863	0.1137083374	99	1	0.6791887651	-0.001929635644	84	1	0.05447579337	0.04417095752	100	1	0.1402591307	0.02445596587	97	1	FALSE	FALSE	FALSE	FALSE	FALSE	FALSE
Endocytosis%KEGG%hsa04144	Endocytosis%KEGG%hsa04144	Brain	withoutHumans	0.3298676714	0.005678679973	100	-1	0.5195473462	0.001399494128	93	1	7.51E-06	0.219018714	99	1	0.8850176484	-0.01016570175	84	1	0.4643546427	-0.0004979488238	100	1	0.350886122	0.00453337269	97	1	FALSE	FALSE	TRUE	FALSE	FALSE	FALSE
Fc epsilon RI signaling pathway%KEGG%hsa04664	Fc epsilon RI signaling pathway%KEGG%hsa04664	Brain	withoutHumans	0.9805082605	-0.01019149769	100	1	0.6720897868	-0.004772750462	93	1	6.21E-09	0.3364241764	99	1	0.8762823514	-0.009891105629	84	-1	0.2743310798	0.009481545933	100	1	0.7506272851	-0.008435530577	97	1	FALSE	FALSE	TRUE	FALSE	FALSE	FALSE
Fc gamma R-mediated phagocytosis%KEGG%hsa04666	Fc gamma R-mediated phagocytosis%KEGG%hsa04666	Brain	withoutHumans	0.4285564586	0.0007082027501	100	-1	0.1234628604	0.04340258122	93	1	2.15E-08	0.3150156956	99	1	0.6655902805	-0.001258697865	84	1	0.6217644315	-0.005427123503	100	1	0.944465749	-0.0103799059	97	1	FALSE	FALSE	TRUE	FALSE	FALSE	FALSE
Focal adhesion%KEGG%hsa04510	Focal adhesion%KEGG%hsa04510	Brain	withoutHumans	0.05272237186	0.04467052128	100	1	0.2827192626	0.01814013388	93	1	1.86E-10	0.3875478819	99	1	0.8506419752	-0.009318053509	84	1	0.06117465977	0.04153834233	100	1	0.1073155146	0.03035820814	97	1	FALSE	FALSE	TRUE	FALSE	FALSE	FALSE
Gap junction%KEGG%hsa04540	Gap junction%KEGG%hsa04540	Brain	withoutHumans	0.1712460822	0.01890009836	100	-1	0.9871176895	-0.01096708345	93	-1	6.13E-10	0.3705270112	99	1	0.9107653344	-0.01096483359	84	-1	0.2670173038	0.01000303179	100	-1	0.8970783334	-0.01009879261	97	1	FALSE	FALSE	TRUE	FALSE	FALSE	FALSE
Hedgehog signaling pathway%KEGG%hsa04340	Hedgehog signaling pathway%KEGG%hsa04340	Brain	withoutHumans	0.1465356225	0.02216492468	100	-1	0.9032120727	-0.01029085066	93	-1	1.52E-05	0.2064252359	99	1	0.9168475418	-0.01110432897	84	-1	0.3202887562	0.006386926698	100	-1	0.8972178926	-0.01010201325	97	1	FALSE	FALSE	TRUE	FALSE	FALSE	FALSE
Hematopoietic cell lineage%KEGG%hsa04640	Hematopoietic cell lineage%KEGG%hsa04640	Brain	withoutHumans	2.57E-07	0.2782941424	100	1	0.03714919728	0.08281577218	93	1	0.7996165524	-0.009087181903	99	-1	0.2627477513	0.03870428801	84	1	1.58E-06	0.2543227596	100	1	1.60E-06	0.2686097626	97	1	FALSE	FALSE	FALSE	FALSE	FALSE	FALSE
Intestinal immune network for IgA production%KEGG%hsa04672	Intestinal immune network for IgA production%KEGG%hsa04672	Brain	withoutHumans	1.61E-05	0.2069679606	100	1	0.08681157083	0.05419208453	93	1	0.007985298785	0.07989122879	99	-1	0.1018255934	0.07501354052	84	1	1.85E-05	0.2081719487	100	1	0.0004977624767	0.1526712949	97	1	FALSE	FALSE	FALSE	FALSE	FALSE	FALSE
Jak-STAT signaling pathway%KEGG%hsa04630	Jak-STAT signaling pathway%KEGG%hsa04630	Brain	withoutHumans	3.39E-05	0.1930979824	100	1	0.316157704	0.01511059292	93	1	0.771409845	-0.008718364985	99	1	0.786563212	-0.00722343711	84	1	1.17E-05	0.2173357221	100	1	0.001036213136	0.1354698434	97	1	FALSE	FALSE	FALSE	FALSE	FALSE	FALSE
Leukocyte transendothelial migration%KEGG%hsa04670	Leukocyte transendothelial migration%KEGG%hsa04670	Brain	withoutHumans	3.89E-06	0.2326490955	100	1	0.05517301426	0.06997655382	93	1	0.0001230406005	0.1662277108	99	1	0.3252246017	0.03113398828	84	1	0.00014788366	0.1681557322	100	1	3.24E-05	0.2110356772	97	1	FALSE	FALSE	FALSE	FALSE	FALSE	FALSE
Long-term potentiation%KEGG%hsa04720	Long-term potentiation%KEGG%hsa04720	Brain	withoutHumans	0.082955068	0.03452637657	100	-1	0.7474155591	-0.00736411401	93	-1	1.30E-06	0.2499738641	99	1	0.6403181536	-6.31E-05	84	-1	0.344959661	0.005090004244	100	-1	0.9788882261	-0.0104980262	97	-1	FALSE	FALSE	TRUE	FALSE	FALSE	FALSE
NOD-like receptor signaling pathway%KEGG%hsa04621	NOD-like receptor signaling pathway%KEGG%hsa04621	Brain	withoutHumans	0.008027330083	0.08473097421	100	1	0.4398926672	0.005788427525	93	1	0.7753079309	-0.008764033456	99	-1	0.5443076635	0.006615856587	84	1	0.001025309343	0.1285999816	100	1	0.2568548588	0.01098967088	97	1	FALSE	FALSE	FALSE	FALSE	FALSE	FALSE
Natural killer cell mediated cytotoxicity%KEGG%hsa04650	Natural killer cell mediated cytotoxicity%KEGG%hsa04650	Brain	withoutHumans	0.3166309598	0.00655745976	100	1	0.1495861608	0.03730187373	93	1	1.14E-08	0.3271252514	99	1	0.7816380048	-0.006886803066	84	1	0.3802117753	0.003183418663	100	1	0.1523269755	0.02252211494	97	1	FALSE	FALSE	TRUE	FALSE	FALSE	FALSE
Neurotrophin signaling pathway%KEGG%hsa04722	Neurotrophin signaling pathway%KEGG%hsa04722	Brain	withoutHumans	0.7724267396	-0.008409976575	100	-1	0.6541353487	-0.004017801034	93	1	3.32E-05	0.1913118896	99	1	0.9957846651	-0.01218461643	84	-1	0.3321547421	0.005752542517	100	1	0.4211391666	0.0009976202105	97	1	FALSE	FALSE	TRUE	FALSE	FALSE	FALSE
Notch signaling pathway%KEGG%hsa04330	Notch signaling pathway%KEGG%hsa04330	Brain	withoutHumans	9.81E-05	0.17400325	100	1	0.03847162649	0.08122031003	93	1	0.9866229232	-0.01029691772	99	-1	0.3807845891	0.02306865126	84	1	0.0003999264029	0.1483851542	100	1	0.02218165536	0.0662069063	97	1	FALSE	FALSE	FALSE	FALSE	FALSE	FALSE
Osteoclast differentiation%KEGG%hsa04380	Osteoclast differentiation%KEGG%hsa04380	Brain	withoutHumans	1.52E-11	0.4193509963	100	1	0.02105565877	0.1049139565	93	1	0.9749918621	-0.01028003746	99	1	0.101422748	0.07552694432	84	1	1.74E-10	0.4030606414	100	1	1.90E-06	0.264745113	97	1	FALSE	FALSE	FALSE	FALSE	FALSE	FALSE
Peroxisome%KEGG%hsa04146	Peroxisome%KEGG%hsa04146	Brain	withoutHumans	0.06527744783	0.03986255292	100	-1	0.5550038225	-6.83E-05	93	1	0.04948846134	0.04238967383	99	-1	0.7435192571	-0.005464110435	84	1	0.6753293131	-0.006690706496	100	-1	0.2678562146	0.01011723009	97	-1	FALSE	FALSE	TRUE	FALSE	FALSE	FALSE
Phagosome%KEGG%hsa04145	Phagosome%KEGG%hsa04145	Brain	withoutHumans	0.0003174021751	0.1518376182	100	1	0.07408586527	0.05850608516	93	1	0.01866940164	0.06216763494	99	1	0.1796286745	0.05279531335	84	1	5.31E-05	0.1875278307	100	1	0.0002418494046	0.1684123316	97	1	FALSE	FALSE	FALSE	FALSE	FALSE	FALSE
RIG-I-like receptor signaling pathway%KEGG%hsa04622	RIG-I-like receptor signaling pathway%KEGG%hsa04622	Brain	withoutHumans	2.80E-11	0.4114285865	100	1	0.1558944911	0.03570229749	93	1	0.998922297	-0.01030911057	99	-1	0.1703203731	0.05460051856	84	1	2.97E-09	0.3576954703	100	1	7.91E-07	0.2803587575	97	1	FALSE	FALSE	FALSE	FALSE	FALSE	FALSE
Renin-angiotensin system%KEGG%hsa04614	Renin-angiotensin system%KEGG%hsa04614	Brain	withoutHumans	4.80E-05	0.1868288904	100	-1	0.3825553838	0.009438009718	93	-1	0.0003215845604	0.1472882796	99	1	0.7637527896	-0.006275797218	84	-1	4.95E-05	0.1889071779	100	-1	0.01059905646	0.08340537258	97	-1	FALSE	FALSE	FALSE	FALSE	FALSE	FALSE
T cell receptor signaling pathway%KEGG%hsa04660	T cell receptor signaling pathway%KEGG%hsa04660	Brain	withoutHumans	0.1378037948	0.02343656815	100	1	0.4113348078	0.007452800517	93	1	0.0001102108934	0.1683504592	99	1	0.9837183064	-0.01208899094	84	1	0.01425363408	0.07330006406	100	1	0.3867462742	0.002655201352	97	1	FALSE	FALSE	FALSE	FALSE	FALSE	FALSE
TGF-beta signaling pathway%KEGG%hsa04350	TGF-beta signaling pathway%KEGG%hsa04350	Brain	withoutHumans	0.08367024428	0.03428163847	100	1	0.934138112	-0.01059925115	93	1	0.09246106146	0.0299884947	99	1	0.997067072	-0.01219354378	84	1	0.1301315104	0.02554923468	100	1	0.3363211242	0.005323361841	97	1	FALSE	FALSE	FALSE	FALSE	FALSE	FALSE
Tight junction%KEGG%hsa04530	Tight junction%KEGG%hsa04530	Brain	withoutHumans	0.4889921436	-0.001682032097	100	1	0.6099654151	-0.002515578737	93	1	6.64E-13	0.4642697427	99	1	0.8357929817	-0.008965661524	84	1	0.2559898155	0.01091562408	100	1	0.3959503933	0.002251164045	97	1	FALSE	FALSE	TRUE	FALSE	FALSE	FALSE
Toll-like receptor signaling pathway%KEGG%hsa04620	Toll-like receptor signaling pathway%KEGG%hsa04620	Brain	withoutHumans	7.95E-13	0.4577134949	100	1	0.07002514623	0.0612039718	93	1	0.04399922125	0.0448657899	99	1	0.439668638	0.01608993989	84	1	1.41E-11	0.443715188	100	1	3.73E-07	0.2939378349	97	1	FALSE	FALSE	FALSE	FALSE	FALSE	FALSE
VEGF signaling pathway%KEGG%hsa04370	VEGF signaling pathway%KEGG%hsa04370	Brain	withoutHumans	0.5974885902	-0.004953467925	100	1	0.2595099835	0.0206041759	93	1	4.12E-12	0.4411703402	99	1	0.887632735	-0.01027434174	84	1	0.06138113061	0.0414620706	100	1	0.03232832945	0.05731889047	97	1	FALSE	FALSE	FALSE	FALSE	FALSE	FALSE
Vascular smooth muscle contraction%KEGG%hsa04270	Vascular smooth muscle contraction%KEGG%hsa04270	Brain	withoutHumans	0.5065832332	-0.002283943323	100	-1	0.8020856006	-0.008562785003	93	1	7.27E-13	0.4626903669	99	1	0.8678360713	-0.009717389594	84	-1	0.8761055097	-0.009649914931	100	1	0.4563034001	-0.0004322648277	97	1	FALSE	FALSE	TRUE	FALSE	FALSE	FALSE
Wnt signaling pathway%KEGG%hsa04310	Wnt signaling pathway%KEGG%hsa04310	Brain	withoutHumans	0.4048225742	0.001784589433	100	-1	0.5361330185	0.0006660923139	93	1	5.20E-15	0.5272949575	99	1	0.9996599535	-0.01219511058	84	1	0.9152893838	-0.009964866152	100	-1	0.732933325	-0.008134265629	97	1	FALSE	FALSE	TRUE	FALSE	FALSE	FALSE
mTOR signaling pathway%KEGG%hsa04150	mTOR signaling pathway%KEGG%hsa04150	Brain	withoutHumans	0.9288958059	-0.00999406884	100	1	0.7374473006	-0.006960937484	93	-1	0.002081040194	0.1081173165	99	1	0.6304763452	0.0007824701988	84	-1	0.1773888506	0.01864147448	100	1	0.4797261711	-0.00143931629	97	1	FALSE	FALSE	TRUE	FALSE	FALSE	FALSE
Adipocytokine signaling pathway%KEGG%hsa04920	Adipocytokine signaling pathway%KEGG%hsa04920	Brain	withoutHumans	0.03148140544	0.05530358334	100	-1	0.7766614679	-0.008024579757	93	1	0.4519895213	-0.001101167549	99	1	0.9469583856	-0.01165750889	84	-1	0.9334518171	-0.01006011179	100	1	0.368733788	0.003618470318	97	-1	TRUE	FALSE	FALSE	FALSE	FALSE	FALSE
Aldosterone-regulated sodium reabsorption%KEGG%hsa04960	Aldosterone-regulated sodium reabsorption%KEGG%hsa04960	Brain	withoutHumans	0.8251447589	-0.009146343552	100	-1	0.6864241448	-0.005355624559	93	1	0.001096642196	0.1223755454	99	1	0.9837183064	-0.01208935677	84	1	0.903160237	-0.009876068818	100	-1	0.8198236456	-0.009336786879	97	1	FALSE	FALSE	TRUE	FALSE	FALSE	FALSE
Alzheimer's disease%KEGG%hsa05010	Alzheimer's disease%KEGG%hsa05010	Brain	withoutHumans	0.6691010914	-0.006580313357	100	-1	0.3370571042	0.0130545089	93	-1	0.297172991	0.006378712824	99	1	0.332907323	0.02990609806	84	-1	0.757665713	-0.008165362444	100	-1	0.4894161434	-0.001811404705	97	-1	FALSE	FALSE	FALSE	FALSE	FALSE	FALSE
Amyotrophic lateral sclerosis (ALS)%KEGG%hsa05014	Amyotrophic lateral sclerosis (ALS)%KEGG%hsa05014	Brain	withoutHumans	0.05460251019	0.04373239653	100	-1	0.9016506796	-0.0102724342	93	1	0.6011315025	-0.005585897066	99	1	0.9168475418	-0.01115023602	84	-1	0.4831407958	-0.001189772752	100	-1	0.4524682016	-0.0002892136826	97	-1	FALSE	FALSE	FALSE	FALSE	FALSE	FALSE
Bacterial invasion of epithelial cells%KEGG%hsa05100	Bacterial invasion of epithelial cells%KEGG%hsa05100	Brain	withoutHumans	0.7152680295	-0.007499820025	100	1	0.02952497953	0.09471476426	93	1	3.38E-13	0.4722124007	99	1	0.3754205104	0.02363798024	84	1	0.04582053558	0.04791710317	100	1	0.1457977792	0.0235058527	97	1	FALSE	FALSE	FALSE	FALSE	FALSE	FALSE
Bile secretion%KEGG%hsa04976	Bile secretion%KEGG%hsa04976	Brain	withoutHumans	0.7523785384	-0.008098411006	100	-1	0.6036498333	-0.002153273437	93	1	0.0003397813881	0.1461361913	99	1	0.9444308716	-0.01162810495	84	1	0.9867018476	-0.01019889517	100	1	0.4387930527	0.0002547213789	97	1	FALSE	FALSE	TRUE	FALSE	FALSE	FALSE
Carbohydrate digestion and absorption%KEGG%hsa04973	Carbohydrate digestion and absorption%KEGG%hsa04973	Brain	withoutHumans	0.00314375993	0.1044348763	100	-1	0.8350212435	-0.009139390987	93	-1	0.8605285586	-0.009649972482	99	1	0.7122359832	-0.003729189559	84	-1	0.07143770895	0.03839895794	100	-1	0.001038291136	0.1353738043	97	-1	FALSE	FALSE	FALSE	FALSE	FALSE	FALSE
Cholinergic synapse%KEGG%hsa04725	Cholinergic synapse%KEGG%hsa04725	Brain	withoutHumans	4.06E-07	0.2711184537	100	-1	0.4989648229	0.002583961147	93	-1	0.0001931799109	0.1572878012	99	1	0.5590714602	0.005109204924	84	-1	9.93E-05	0.1755031895	100	-1	0.0008639732082	0.1391204221	97	-1	FALSE	FALSE	FALSE	FALSE	FALSE	FALSE
Collecting duct acid secretion%KEGG%hsa04966	Collecting duct acid secretion%KEGG%hsa04966	Brain	withoutHumans	0.2275574013	0.013169289	100	-1	0.9620783627	-0.01082158699	93	1	5.20E-07	0.2649139503	99	1	0.9585188163	-0.01187455474	84	-1	0.9464251834	-0.01010770864	100	-1	0.4584469751	-0.0005364815204	97	1	FALSE	FALSE	TRUE	FALSE	FALSE	FALSE
Endocrine and other factor-regulated calcium reabsorption%KEGG%hsa04961	Endocrine and other factor-regulated calcium reabsorption%KEGG%hsa04961	Brain	withoutHumans	0.008110885509	0.08452197449	100	-1	0.6821846276	-0.005190263766	93	-1	2.30E-09	0.3514156481	99	1	0.8645069752	-0.009639895981	84	-1	0.08391571602	0.03496062566	100	-1	0.6176932967	-0.00575941885	97	-1	FALSE	FALSE	FALSE	FALSE	FALSE	FALSE
Epithelial cell signaling in Helicobacter pylori infection%KEGG%hsa05120	Epithelial cell signaling in Helicobacter pylori infection%KEGG%hsa05120	Brain	withoutHumans	0.623513569	-0.005573387628	100	1	0.9959850176	-0.01098715992	93	-1	6.82E-11	0.4007585157	99	1	0.8934437047	-0.01040734043	84	1	0.05398470263	0.04436503907	100	1	0.00499637435	0.1008105585	97	1	FALSE	FALSE	FALSE	FALSE	FALSE	FALSE
Fat digestion and absorption%KEGG%hsa04975	Fat digestion and absorption%KEGG%hsa04975	Brain	withoutHumans	0.8548373578	-0.009461735338	100	-1	0.6284640821	-0.003267797828	93	1	0.000152777105	0.1618077672	99	-1	0.7147232102	-0.003913180144	84	1	0.381880766	0.003101984526	100	-1	0.2388791489	0.01255630773	97	-1	FALSE	FALSE	TRUE	FALSE	FALSE	FALSE
Gastric acid secretion%KEGG%hsa04971	Gastric acid secretion%KEGG%hsa04971	Brain	withoutHumans	0.01498658166	0.07147630802	100	-1	0.9360942704	-0.0106251448	93	-1	2.74E-08	0.3110805844	99	1	0.772967408	-0.006632787482	84	-1	0.03394879815	0.05451115031	100	-1	0.6176003276	-0.005742724189	97	-1	FALSE	FALSE	FALSE	FALSE	FALSE	FALSE
Glutamatergic synapse%KEGG%hsa04724	Glutamatergic synapse%KEGG%hsa04724	Brain	withoutHumans	2.94E-05	0.1957785032	100	-1	0.3627566285	0.01101270858	93	-1	0.0003723118698	0.1441204765	99	1	0.4452014194	0.01534698335	84	-1	0.0009411888712	0.1304424343	100	-1	0.01756461587	0.07165237192	97	-1	FALSE	FALSE	FALSE	FALSE	FALSE	FALSE
GnRH signaling pathway%KEGG%hsa04912	GnRH signaling pathway%KEGG%hsa04912	Brain	withoutHumans	0.3636305939	0.003803275197	100	-1	0.8294957856	-0.009065219036	93	-1	1.57E-06	0.246559369	99	1	0.6962572831	-0.002666872677	84	-1	0.9173501918	-0.009977253491	100	-1	0.4230825889	0.0009157270023	97	1	FALSE	FALSE	TRUE	FALSE	FALSE	FALSE
Huntington's disease%KEGG%hsa05016	Huntington's disease%KEGG%hsa05016	Brain	withoutHumans	0.9274683811	-0.009983699668	100	-1	0.1495861608	0.03727705614	93	-1	0.7841010944	-0.008906084865	99	-1	0.7128291513	-0.003784710948	84	-1	0.8473518097	-0.009377265062	100	-1	0.5357920263	-0.003460407706	97	-1	FALSE	FALSE	FALSE	FALSE	FALSE	FALSE
Insulin signaling pathway%KEGG%hsa04910	Insulin signaling pathway%KEGG%hsa04910	Brain	withoutHumans	0.2218540186	0.01373160379	100	-1	0.7426546072	-0.007179661181	93	-1	2.77E-05	0.1946883238	99	1	0.6182537974	0.001633265139	84	-1	0.7905445796	-0.008662129823	100	-1	0.7506272851	-0.008435511962	97	-1	FALSE	FALSE	TRUE	FALSE	FALSE	FALSE
Leishmaniasis%KEGG%hsa05140	Leishmaniasis%KEGG%hsa05140	Brain	withoutHumans	2.39E-13	0.4718351142	100	1	0.0128818497	0.1191747948	93	1	0.5690159553	-0.004786126086	99	-1	0.05460028163	0.09823102193	84	1	1.61E-10	0.4109109077	100	1	5.58E-09	0.3727889027	97	1	FALSE	FALSE	FALSE	FALSE	FALSE	FALSE
Long-term depression%KEGG%hsa04730	Long-term depression%KEGG%hsa04730	Brain	withoutHumans	0.03413743735	0.05349972831	100	-1	0.8916889005	-0.01014840033	93	-1	1.46E-06	0.247948187	99	1	0.6976646768	-0.002821943567	84	-1	0.2938110099	0.008102836261	100	-1	0.4540604414	-0.0003566157184	97	-1	FALSE	FALSE	FALSE	FALSE	FALSE	FALSE
Maturity onset diabetes of the young%KEGG%hsa04950	Maturity onset diabetes of the young%KEGG%hsa04950	Brain	withoutHumans	0.0005016593292	0.1429544868	100	1	0.6264203333	-0.003211919889	93	1	0.000774128617	0.1295670919	99	-1	0.7189319716	-0.004237463645	84	1	0.05744641122	0.04293421264	100	1	0.2072631586	0.01554681302	97	1	FALSE	FALSE	FALSE	FALSE	FALSE	FALSE
Melanogenesis%KEGG%hsa04916	Melanogenesis%KEGG%hsa04916	Brain	withoutHumans	0.6417903555	-0.006017899552	100	-1	0.9320683092	-0.01058193299	93	1	8.44E-11	0.3975914121	99	1	0.8721443889	-0.009802504636	84	-1	0.8148927907	-0.009009287155	100	-1	0.2766436422	0.009424102917	97	1	FALSE	FALSE	TRUE	FALSE	FALSE	FALSE
Mineral absorption%KEGG%hsa04978	Mineral absorption%KEGG%hsa04978	Brain	withoutHumans	2.95E-05	0.1955379445	100	1	0.5066045531	0.002119356982	93	-1	0.4956238363	-0.002571324759	99	-1	0.8745125815	-0.009854838202	84	-1	0.0551062242	0.04389613046	100	1	0.001785232781	0.1234642239	97	1	FALSE	FALSE	FALSE	FALSE	FALSE	FALSE
Olfactory transduction%KEGG%hsa04740	Olfactory transduction%KEGG%hsa04740	Brain	withoutHumans	0.1121267931	0.0277986321	100	-1	0.3346972955	0.01336204199	93	-1	0.06350173924	0.03742842247	99	1	0.5590714602	0.005089186948	84	-1	0.1807524468	0.01828596348	100	-1	0.9807204112	-0.01050432791	97	-1	FALSE	FALSE	FALSE	FALSE	FALSE	FALSE
Pancreatic secretion%KEGG%hsa04972	Pancreatic secretion%KEGG%hsa04972	Brain	withoutHumans	0.004200656539	0.0985239236	100	-1	0.6637866246	-0.004384867129	93	-1	1.80E-09	0.3550581731	99	1	0.6167417284	0.001742963963	84	-1	0.009661531069	0.0822521847	100	-1	0.2963620857	0.007839288703	97	-1	FALSE	FALSE	FALSE	FALSE	FALSE	FALSE
Parkinson's disease%KEGG%hsa05012	Parkinson's disease%KEGG%hsa05012	Brain	withoutHumans	0.7885093787	-0.00863369261	100	-1	0.68438867	-0.005274759677	93	-1	0.1029178757	0.0277557397	99	1	0.960956692	-0.01190117962	84	-1	0.9051800983	-0.009895933539	100	1	0.6260425983	-0.005982547214	97	1	FALSE	FALSE	FALSE	FALSE	FALSE	FALSE
Pathogenic Escherichia coli infection%KEGG%hsa05130	Pathogenic Escherichia coli infection%KEGG%hsa05130	Brain	withoutHumans	0.1981869218	0.01606142011	100	1	0.1708580553	0.03273467027	93	1	1.05E-15	0.5472996147	99	1	0.3653080088	0.02493057285	84	1	0.01394368823	0.07384875744	100	1	0.004416535345	0.1038819495	97	1	FALSE	FALSE	FALSE	FALSE	FALSE	FALSE
Phototransduction%KEGG%hsa04744	Phototransduction%KEGG%hsa04744	Brain	withoutHumans	0.2166075902	0.01423900036	100	1	0.5697374157	-0.0006111608615	93	1	4.61E-05	0.1850245921	99	1	0.8178636365	-0.008464032501	84	1	0.1589702835	0.0211760419	100	1	0.008161300361	0.08935468048	97	1	FALSE	FALSE	FALSE	FALSE	FALSE	FALSE
Prion diseases%KEGG%hsa05020	Prion diseases%KEGG%hsa05020	Brain	withoutHumans	0.08670111471	0.03345092789	100	-1	0.4625060032	0.00449515319	93	1	0.2491461282	0.009962213989	99	1	0.699184442	-0.002917665051	84	1	0.8103942477	-0.00894122636	100	-1	0.5627813806	-0.004317564271	97	-1	FALSE	FALSE	FALSE	FALSE	FALSE	FALSE
Progesterone-mediated oocyte maturation%KEGG%hsa04914	Progesterone-mediated oocyte maturation%KEGG%hsa04914	Brain	withoutHumans	0.3364340464	0.005274686854	100	-1	0.6578742998	-0.004196501523	93	-1	2.36E-10	0.3837973259	99	1	0.7471461173	-0.005608453799	84	-1	0.8638899539	-0.009543515658	100	1	0.2613369686	0.01065190571	97	1	FALSE	FALSE	TRUE	FALSE	FALSE	FALSE
Protein digestion and absorption%KEGG%hsa04974	Protein digestion and absorption%KEGG%hsa04974	Brain	withoutHumans	0.1495554857	0.02174958724	100	1	0.532249851	0.0008758059949	93	1	5.57E-05	0.1811854591	99	1	0.7282539783	-0.004597134236	84	1	0.7905445796	-0.008654403931	100	1	0.4139275585	0.001387676723	97	1	FALSE	FALSE	TRUE	FALSE	FALSE	FALSE
Proximal tubule bicarbonate reclamation%KEGG%hsa04964	Proximal tubule bicarbonate reclamation%KEGG%hsa04964	Brain	withoutHumans	0.0001105174057	0.1717918776	100	-1	0.5533154896	-1.37E-05	93	-1	0.01202503303	0.07151180726	99	1	0.6325123482	0.0002977238289	84	-1	0.01765943355	0.06883061867	100	-1	0.3503543096	0.004565542217	97	-1	FALSE	FALSE	FALSE	FALSE	FALSE	FALSE
Regulation of actin cytoskeleton%KEGG%hsa04810	Regulation of actin cytoskeleton%KEGG%hsa04810	Brain	withoutHumans	0.9693280658	-0.0101708979	100	1	0.5367888858	0.0006309431623	93	1	2.36E-10	0.3839372615	99	1	0.8188373005	-0.008539114442	84	1	0.6494291058	-0.006124867012	100	1	0.3232850651	0.006078946648	97	1	FALSE	FALSE	TRUE	FALSE	FALSE	FALSE
Salivary secretion%KEGG%hsa04970	Salivary secretion%KEGG%hsa04970	Brain	withoutHumans	0.02039957684	0.06470329823	100	-1	0.7713028901	-0.007878391471	93	-1	1.58E-08	0.3205387578	99	1	0.7621229576	-0.006194358654	84	-1	0.03669403345	0.05289058111	100	-1	0.5847263051	-0.004898164143	97	-1	FALSE	FALSE	FALSE	FALSE	FALSE	FALSE
Shigellosis%KEGG%hsa05131	Shigellosis%KEGG%hsa05131	Brain	withoutHumans	0.1046351432	0.02936051497	100	1	0.06893077297	0.06207524627	93	1	3.94E-11	0.4082653093	99	1	0.2987773926	0.03415259669	84	1	0.0004589745603	0.1455471969	100	1	0.0008996207812	0.1381530593	97	1	FALSE	FALSE	FALSE	FALSE	FALSE	FALSE
Taste transduction%KEGG%hsa04742	Taste transduction%KEGG%hsa04742	Brain	withoutHumans	0.0006853341693	0.136594534	100	-1	0.3627566285	0.0110466901	93	-1	0.21330962	0.01316025534	99	1	0.375679504	0.02348272729	84	-1	0.05288301321	0.04487546695	100	-1	0.2447488617	0.01196319917	97	-1	TRUE	FALSE	FALSE	FALSE	FALSE	FALSE
Type I diabetes mellitus%KEGG%hsa04940	Type I diabetes mellitus%KEGG%hsa04940	Brain	withoutHumans	0.9495607577	-0.0100903839	100	1	0.9400756889	-0.01066599972	93	1	1.57E-05	0.2056101027	99	-1	0.9168475418	-0.01115472561	84	1	0.7821952038	-0.008539860196	100	-1	0.2909245378	0.00820989255	97	-1	FALSE	FALSE	TRUE	FALSE	FALSE	FALSE
Type II diabetes mellitus%KEGG%hsa04930	Type II diabetes mellitus%KEGG%hsa04930	Brain	withoutHumans	0.3857267525	0.002706016583	100	-1	0.4457360556	0.005369029828	93	-1	0.01790452581	0.06308392023	99	1	0.4765469689	0.01153564771	84	-1	0.5618556226	-0.003879793604	100	-1	0.2660007732	0.01028247968	97	-1	FALSE	FALSE	TRUE	FALSE	FALSE	FALSE
Vasopressin-regulated water reabsorption%KEGG%hsa04962	Vasopressin-regulated water reabsorption%KEGG%hsa04962	Brain	withoutHumans	0.06888045543	0.03855284413	100	-1	0.9016506796	-0.01027116922	93	1	0.05063859936	0.04183756262	99	1	0.8180693691	-0.008493785233	84	1	0.7387990267	-0.007848574023	100	1	0.7506272851	-0.008442240667	97	1	FALSE	FALSE	FALSE	FALSE	FALSE	FALSE
Vibrio cholerae infection%KEGG%hsa05110	Vibrio cholerae infection%KEGG%hsa05110	Brain	withoutHumans	0.3988025699	0.002010386497	100	-1	0.9023668281	-0.01028264337	93	1	1.49E-13	0.4863618673	99	1	0.9151532902	-0.01103352897	84	1	0.83557589	-0.009265264973	100	1	0.1067179478	0.03063438546	97	1	FALSE	FALSE	TRUE	FALSE	FALSE	FALSE
Vitamin digestion and absorption%KEGG%hsa04977	Vitamin digestion and absorption%KEGG%hsa04977	Brain	withoutHumans	0.004787836893	0.09562244735	100	1	0.02955110208	0.09446309863	93	1	0.04852886843	0.04283339019	99	-1	0.1877883551	0.05123080176	84	1	0.03005784379	0.05713304287	100	1	0.07674882698	0.03821165241	97	1	FALSE	FALSE	FALSE	FALSE	FALSE	FALSE
Acute myeloid leukemia%KEGG%hsa05221	Acute myeloid leukemia%KEGG%hsa05221	Brain	withoutHumans	0.06527744783	0.03986486461	100	1	0.4423502882	0.005553321226	93	1	0.002099452784	0.1079365503	99	1	0.9896287142	-0.01213175444	84	1	0.007104999905	0.08876778308	100	1	0.09226450112	0.03391183889	97	1	FALSE	FALSE	FALSE	FALSE	FALSE	FALSE
African trypanosomiasis%KEGG%hsa05143	African trypanosomiasis%KEGG%hsa05143	Brain	withoutHumans	0.8403934088	-0.009320700207	100	-1	0.4342530396	0.006200496516	93	1	3.28E-07	0.2729293345	99	1	0.8481400801	-0.00926247585	84	1	0.4537015061	-3.74E-05	100	-1	0.6880389731	-0.007344508516	97	1	FALSE	FALSE	TRUE	FALSE	FALSE	FALSE
Allograft rejection%KEGG%hsa05330	Allograft rejection%KEGG%hsa05330	Brain	withoutHumans	1.23E-09	0.3596452491	100	1	0.01082160678	0.1247994285	93	1	0.006142356163	0.08558035815	99	-1	0.008637515274	0.1562727427	84	1	1.30E-09	0.3718833081	100	1	1.11E-05	0.2316534772	97	1	FALSE	FALSE	FALSE	FALSE	FALSE	FALSE
Amoebiasis%KEGG%hsa05146	Amoebiasis%KEGG%hsa05146	Brain	withoutHumans	0.03413743735	0.05351514504	100	1	0.4112688745	0.007511993366	93	1	6.91E-05	0.1767373035	99	1	0.7914753355	-0.007377372687	84	1	0.379357036	0.003252144644	100	1	0.2312611289	0.01328578041	97	1	FALSE	FALSE	FALSE	FALSE	FALSE	FALSE
Arrhythmogenic right ventricular cardiomyopathy (ARVC)%KEGG%hsa05412	Arrhythmogenic right ventricular cardiomyopathy (ARVC)%KEGG%hsa05412	Brain	withoutHumans	0.954312563	-0.01011838982	100	1	0.7239582754	-0.006482512173	93	1	1.97E-05	0.2010688819	99	1	0.908476607	-0.01089735722	84	-1	0.7612070827	-0.008220282295	100	-1	0.8711397744	-0.009862575042	97	1	FALSE	FALSE	TRUE	FALSE	FALSE	FALSE
Asthma%KEGG%hsa05310	Asthma%KEGG%hsa05310	Brain	withoutHumans	5.87E-06	0.2257158908	100	1	0.04320669969	0.07769053479	93	1	3.90E-06	0.2306671868	99	-1	0.126671032	0.06464414624	84	1	2.36E-06	0.2469440736	100	1	0.002926588921	0.1127110451	97	1	FALSE	FALSE	FALSE	FALSE	FALSE	FALSE
Autoimmune thyroid disease%KEGG%hsa05320	Autoimmune thyroid disease%KEGG%hsa05320	Brain	withoutHumans	1.09E-11	0.4248670727	100	1	0.03431174707	0.08741096681	93	1	0.02384293721	0.05724165843	99	-1	0.02142431855	0.125416765	84	1	2.31E-08	0.3260587415	100	1	3.70E-06	0.2524736883	97	1	FALSE	FALSE	FALSE	FALSE	FALSE	FALSE
Basal cell carcinoma%KEGG%hsa05217	Basal cell carcinoma%KEGG%hsa05217	Brain	withoutHumans	0.6684727329	-0.006551823026	100	1	0.6807503086	-0.005114690517	93	1	0.7637544765	-0.008596759298	99	1	0.8792058647	-0.009945273776	84	1	0.8876814094	-0.009767163686	100	-1	0.892173101	-0.0100565048	97	1	FALSE	FALSE	FALSE	FALSE	FALSE	FALSE
Bladder cancer%KEGG%hsa05219	Bladder cancer%KEGG%hsa05219	Brain	withoutHumans	0.3629571515	0.003848110714	100	-1	0.6909910728	-0.005524217027	93	1	8.34E-08	0.2941294728	99	1	0.7701052786	-0.006530846071	84	1	0.9121015321	-0.009942894384	100	-1	0.5527335017	-0.003988635337	97	1	FALSE	FALSE	TRUE	FALSE	FALSE	FALSE
Chagas disease (American trypanosomiasis)%KEGG%hsa05142	Chagas disease (American trypanosomiasis)%KEGG%hsa05142	Brain	withoutHumans	3.26E-06	0.2355802443	100	1	0.08795552613	0.05375849325	93	1	0.001291720076	0.118893837	99	1	0.2140154496	0.04654716526	84	1	2.21E-07	0.2883759003	100	1	4.50E-05	0.202818158	97	1	FALSE	FALSE	FALSE	FALSE	FALSE	FALSE
Chronic myeloid leukemia%KEGG%hsa05220	Chronic myeloid leukemia%KEGG%hsa05220	Brain	withoutHumans	0.6317442236	-0.005783234135	100	1	0.7684279026	-0.007807024532	93	1	8.65E-07	0.2565307324	99	1	0.9583726138	-0.01185704588	84	-1	0.08522984151	0.03457379584	100	1	0.2582818685	0.01087230131	97	1	FALSE	FALSE	TRUE	FALSE	FALSE	FALSE
Colorectal cancer%KEGG%hsa05210	Colorectal cancer%KEGG%hsa05210	Brain	withoutHumans	0.683369119	-0.006883890773	100	-1	0.7412303329	-0.007146229356	93	1	6.96E-05	0.1765577293	99	1	0.9045795762	-0.0107579201	84	-1	0.5604768966	-0.003813780022	100	1	0.7816163273	-0.008867806833	97	-1	FALSE	FALSE	TRUE	FALSE	FALSE	FALSE
Dilated cardiomyopathy%KEGG%hsa05414	Dilated cardiomyopathy%KEGG%hsa05414	Brain	withoutHumans	0.436183427	0.0003562184909	100	-1	0.6368226038	-0.003500071169	93	-1	4.52E-09	0.3416284456	99	1	0.5590714602	0.005053401174	84	-1	0.265485102	0.01018922078	100	-1	0.8451883477	-0.009632844611	97	1	FALSE	FALSE	TRUE	FALSE	FALSE	FALSE
Endometrial cancer%KEGG%hsa05213	Endometrial cancer%KEGG%hsa05213	Brain	withoutHumans	0.1033090363	0.02965359573	100	-1	0.9704335533	-0.01089241074	93	-1	4.09E-07	0.2693501975	99	1	0.6277402638	0.001188907507	84	-1	0.9810675265	-0.01019272152	100	1	0.7159058953	-0.007814050474	97	-1	FALSE	FALSE	TRUE	FALSE	FALSE	FALSE
Glioma%KEGG%hsa05214	Glioma%KEGG%hsa05214	Brain	withoutHumans	0.2233363789	0.01355654819	100	-1	0.9085122424	-0.01035051494	93	1	4.39E-12	0.4399643135	99	1	0.9168475418	-0.0111621993	84	-1	0.8271109447	-0.009152737658	100	-1	0.8310610721	-0.009470045105	97	1	FALSE	FALSE	TRUE	FALSE	FALSE	FALSE
Graft-versus-host disease%KEGG%hsa05332	Graft-versus-host disease%KEGG%hsa05332	Brain	withoutHumans	1.10E-07	0.2924980878	100	1	0.02838264316	0.09672788623	93	1	0.009123700654	0.07721718166	99	-1	0.0448906081	0.104191989	84	1	1.39E-07	0.2969226262	100	1	0.0006862442756	0.144160124	97	1	FALSE	FALSE	FALSE	FALSE	FALSE	FALSE
Hepatitis C%KEGG%hsa05160	Hepatitis C%KEGG%hsa05160	Brain	withoutHumans	0.001296041182	0.1233072528	100	1	0.2827192626	0.01812060102	93	1	2.00E-05	0.2008119048	99	1	0.662437715	-0.001079416649	84	1	2.56E-05	0.201577896	100	1	0.004490281911	0.1034159228	97	1	FALSE	FALSE	FALSE	FALSE	FALSE	FALSE
Hypertrophic cardiomyopathy (HCM)%KEGG%hsa05410	Hypertrophic cardiomyopathy (HCM)%KEGG%hsa05410	Brain	withoutHumans	0.883601985	-0.009682165814	100	1	0.4407210844	0.005684531363	93	-1	2.93E-06	0.2359245983	99	1	0.4583020888	0.01364818342	84	-1	0.3769863807	0.003396036794	100	-1	0.7300147829	-0.008082132302	97	1	FALSE	FALSE	TRUE	FALSE	FALSE	FALSE
Influenza A%KEGG%hsa05164	Influenza A%KEGG%hsa05164	Brain	withoutHumans	1.24E-07	0.2903038426	100	1	0.1768967493	0.03157338285	93	1	0.9978767199	-0.01030861489	99	-1	0.4583020888	0.01364726588	84	1	5.10E-09	0.3491769687	100	1	4.56E-05	0.2020308467	97	1	FALSE	FALSE	FALSE	FALSE	FALSE	FALSE
Malaria%KEGG%hsa05144	Malaria%KEGG%hsa05144	Brain	withoutHumans	0.0008402533192	0.1321452817	100	1	0.7049768614	-0.005928044102	93	-1	0.01346615416	0.06908010091	99	1	0.9351438034	-0.01147998742	84	-1	0.1558285723	0.02158550005	100	1	0.000683305941	0.1443009068	97	1	FALSE	FALSE	FALSE	FALSE	FALSE	FALSE
Measles%KEGG%hsa05162	Measles%KEGG%hsa05162	Brain	withoutHumans	2.21E-08	0.3168425239	100	1	0.04981208566	0.07291072573	93	1	0.8287950843	-0.009358783443	99	-1	0.2932550131	0.03482351819	84	1	1.61E-07	0.2945493403	100	1	0.001406882172	0.1285902649	97	1	FALSE	FALSE	FALSE	FALSE	FALSE	FALSE
Melanoma%KEGG%hsa05218	Melanoma%KEGG%hsa05218	Brain	withoutHumans	0.6908129097	-0.007062134175	100	-1	0.819406154	-0.00885145662	93	-1	1.38E-06	0.2490226255	99	1	0.7417961303	-0.0053939633	84	-1	0.825940118	-0.009140421064	100	1	0.9823328195	-0.01050700043	97	-1	FALSE	FALSE	TRUE	FALSE	FALSE	FALSE
Non-small cell lung cancer%KEGG%hsa05223	Non-small cell lung cancer%KEGG%hsa05223	Brain	withoutHumans	0.006836202562	0.08805626074	100	-1	0.6744884303	-0.004863708421	93	-1	7.01E-09	0.3346019558	99	1	0.595331622	0.002930181602	84	-1	0.2001586503	0.01615128596	100	-1	0.6019709342	-0.005304967617	97	-1	FALSE	FALSE	FALSE	FALSE	FALSE	FALSE
Pancreatic cancer%KEGG%hsa05212	Pancreatic cancer%KEGG%hsa05212	Brain	withoutHumans	0.6119327902	-0.005292076982	100	1	0.8009838542	-0.008545030429	93	1	6.50E-05	0.1779596063	99	1	0.9118102809	-0.01098201351	84	-1	0.07846930524	0.03644027501	100	1	0.5844826179	-0.004886998953	97	1	FALSE	FALSE	TRUE	FALSE	FALSE	FALSE
Pathways in cancer%KEGG%hsa05200	Pathways in cancer%KEGG%hsa05200	Brain	withoutHumans	0.001222247076	0.1245762141	100	1	0.1704529452	0.03280614579	93	1	6.21E-09	0.3365617957	99	1	0.6277402638	0.001235510277	84	1	0.0005089414472	0.14335137	100	1	0.0008570139924	0.1393657731	97	1	FALSE	FALSE	FALSE	FALSE	FALSE	FALSE
Primary immunodeficiency%KEGG%hsa05340	Primary immunodeficiency%KEGG%hsa05340	Brain	withoutHumans	1.55E-05	0.2076860134	100	1	0.6492678009	-0.003832118825	93	1	0.0003805038314	0.1436549374	99	-1	0.7479031697	-0.005640082735	84	1	0.002027568799	0.114134058	100	1	0.06046742575	0.04378695992	97	1	FALSE	FALSE	FALSE	FALSE	FALSE	FALSE
Prostate cancer%KEGG%hsa05215	Prostate cancer%KEGG%hsa05215	Brain	withoutHumans	0.9274683811	-0.009984151193	100	1	0.6550832058	-0.004062719062	93	1	0.000152777105	0.1618021071	99	1	0.9323965012	-0.01136945044	84	-1	0.2610234884	0.01052673915	100	1	0.5409078754	-0.003626989922	97	1	FALSE	FALSE	TRUE	FALSE	FALSE	FALSE
Renal cell carcinoma%KEGG%hsa05211	Renal cell carcinoma%KEGG%hsa05211	Brain	withoutHumans	0.1640792311	0.01970914668	100	-1	0.6974847478	-0.005716023043	93	1	1.49E-13	0.4822620092	99	1	0.8109005612	-0.008254613079	84	-1	0.9134119178	-0.009956041247	100	-1	0.6790608453	-0.007163282377	97	-1	FALSE	FALSE	TRUE	FALSE	FALSE	FALSE
Rheumatoid arthritis%KEGG%hsa05323	Rheumatoid arthritis%KEGG%hsa05323	Brain	withoutHumans	0.04666326591	0.04721884665	100	1	0.2895260861	0.01746659228	93	1	0.01452413619	0.06744987302	99	1	0.4288531869	0.01680492879	84	1	0.008430695352	0.08518444063	100	1	0.002455654209	0.1161675533	97	1	FALSE	FALSE	FALSE	FALSE	FALSE	FALSE
Small cell lung cancer%KEGG%hsa05222	Small cell lung cancer%KEGG%hsa05222	Brain	withoutHumans	0.00133510214	0.1227594549	100	1	0.2184126118	0.02577747873	93	1	0.0002842104644	0.1497080233	99	1	0.6947058123	-0.00256197073	84	1	0.0006248507856	0.139181293	100	1	0.01422495589	0.07666864852	97	1	FALSE	FALSE	FALSE	FALSE	FALSE	FALSE
Staphylococcus aureus infection%KEGG%hsa05150	Staphylococcus aureus infection%KEGG%hsa05150	Brain	withoutHumans	0.001296041182	0.1233400478	100	1	0.07849487816	0.05689121807	93	1	0.04948846134	0.04239761375	99	-1	0.2417277284	0.04260015704	84	1	0.0003130062646	0.1537230453	100	1	0.01335621643	0.0781282706	97	1	FALSE	FALSE	FALSE	FALSE	FALSE	FALSE
Systemic lupus erythematosus%KEGG%hsa05322	Systemic lupus erythematosus%KEGG%hsa05322	Brain	withoutHumans	0.001526302011	0.1199339888	100	1	0.173194802	0.03220565239	93	1	0.08332471076	0.03210514693	99	-1	0.1107451785	0.07142746621	84	1	0.007375615471	0.08802217125	100	1	0.05468043052	0.0459680503	97	1	FALSE	FALSE	FALSE	FALSE	FALSE	FALSE
Thyroid cancer%KEGG%hsa05216	Thyroid cancer%KEGG%hsa05216	Brain	withoutHumans	0.7094308255	-0.007387060007	100	-1	0.7344875714	-0.006884864823	93	-1	0.01319747235	0.06952083329	99	1	0.9168475418	-0.01115628825	84	-1	0.489180353	-0.001419406586	100	1	0.8654553396	-0.009815533773	97	1	FALSE	FALSE	TRUE	FALSE	FALSE	FALSE
Toxoplasmosis%KEGG%hsa05145	Toxoplasmosis%KEGG%hsa05145	Brain	withoutHumans	3.29E-11	0.4091893677	100	1	0.03847162649	0.08132665981	93	1	0.01319747235	0.06953517821	99	1	0.2422773567	0.04198406671	84	1	8.36E-11	0.4207636001	100	1	1.37E-07	0.3113667572	97	1	FALSE	FALSE	FALSE	FALSE	FALSE	FALSE
Tuberculosis%KEGG%hsa05152	Tuberculosis%KEGG%hsa05152	Brain	withoutHumans	0.0002482789363	0.156560716	100	1	0.0579661657	0.06818731481	93	1	0.6403778033	-0.006514495663	99	1	0.3891537364	0.0218090652	84	1	1.16E-07	0.3007182816	100	1	0.0002981641665	0.1640437086	97	1	FALSE	FALSE	FALSE	FALSE	FALSE	FALSE
Viral myocarditis%KEGG%hsa05416	Viral myocarditis%KEGG%hsa05416	Brain	withoutHumans	8.87E-10	0.3643298591	100	1	0.05163221134	0.07199613544	93	1	0.002560026372	0.1036106094	99	1	0.3874933139	0.02192465354	84	1	1.74E-10	0.4016980381	100	1	2.90E-06	0.2564362225	97	1	FALSE	FALSE	FALSE	FALSE	FALSE	FALSE
Alanine, aspartate and glutamate metabolism%KEGG%hsa00250	Alanine, aspartate and glutamate metabolism%KEGG%hsa00250	Heart	withHumans	0.8507390755	-0.02708314985	36	1	0.6637866246	-0.01287401634	32	1	0.04814032142	0.1228991473	35	1	0.8906549378	-0.03012653131	30	1	0.5915112092	-0.01231565413	38	-1	0.6293269984	-0.01724999177	35	1	FALSE	FALSE	TRUE	FALSE	FALSE	FALSE
Arginine and proline metabolism%KEGG%hsa00330	Arginine and proline metabolism%KEGG%hsa00330	Heart	withHumans	0.01230481365	0.2053335203	36	1	0.8166317085	-0.02642479617	32	-1	0.747019298	-0.02430586315	35	-1	0.5545443509	0.01676076476	30	1	0.006548914529	0.2293593833	38	1	0.004549508777	0.2715283445	35	1	FALSE	FALSE	FALSE	FALSE	FALSE	FALSE
Ascorbate and aldarate metabolism%KEGG%hsa00053	Ascorbate and aldarate metabolism%KEGG%hsa00053	Heart	withHumans	0.4296559897	0.002420830883	36	-1	0.9716823855	-0.03304771245	32	1	0.3510507669	0.009890999426	35	1	0.00542915962	0.4187406797	30	-1	0.245226359	0.03250761663	38	-1	0.5222482142	-0.008246929018	35	-1	FALSE	FALSE	FALSE	TRUE	FALSE	FALSE
Caffeine metabolism%KEGG%hsa00232	Caffeine metabolism%KEGG%hsa00232	Heart	withHumans	7.21E-08	0.6438430651	36	-1	0.368297151	0.03236208418	32	-1	0.3629027072	0.008106053057	35	-1	0.08715622402	0.225209585	30	-1	7.89E-06	0.5025913495	38	-1	7.14E-05	0.4641895559	35	-1	FALSE	FALSE	FALSE	FALSE	FALSE	FALSE
Citrate cycle (TCA cycle)%KEGG%hsa00020	Citrate cycle (TCA cycle)%KEGG%hsa00020	Heart	withHumans	0.025656898	0.1640754894	36	-1	0.842346037	-0.02815695299	32	-1	0.2754101988	0.02411212147	35	-1	0.3324958533	0.08721692505	30	-1	0.08588617302	0.09202694088	38	-1	0.07473359981	0.1093576956	35	-1	TRUE	FALSE	FALSE	FALSE	FALSE	FALSE
Cyanoamino acid metabolism%KEGG%hsa00460	Cyanoamino acid metabolism%KEGG%hsa00460	Heart	withHumans	0.7654845302	-0.02379340439	36	-1	0.534041402	0.003162289742	32	-1	0.7669905136	-0.02526046162	35	1	0.8813495361	-0.02916455878	30	1	0.592754698	-0.01242460604	38	1	0.5087886818	-0.006809704129	35	1	FALSE	FALSE	FALSE	FALSE	FALSE	FALSE
Cysteine and methionine metabolism%KEGG%hsa00270	Cysteine and methionine metabolism%KEGG%hsa00270	Heart	withHumans	0.1453961816	0.0640924126	36	1	0.2108493604	0.08067959104	32	1	0.6468914917	-0.01921483777	35	1	0.2932550131	0.1005413039	30	1	0.1712990706	0.05294743013	38	1	0.2902541714	0.02448100662	35	1	FALSE	FALSE	FALSE	FALSE	FALSE	FALSE
D-Arginine and D-ornithine metabolism%KEGG%hsa00472	D-Arginine and D-ornithine metabolism%KEGG%hsa00472	Heart	withHumans	0.04257061621	0.1366816699	36	-1	0.7594147246	-0.02283510006	32	-1	0.1044361283	0.07990199605	35	-1	0.7147232102	-0.01091060771	30	-1	0.0104624934	0.2061369772	38	-1	0.006281893709	0.2534041666	35	-1	FALSE	FALSE	FALSE	FALSE	FALSE	FALSE
D-Glutamine and D-glutamate metabolism%KEGG%hsa00471	D-Glutamine and D-glutamate metabolism%KEGG%hsa00471	Heart	withHumans	0.2509559391	0.0325632898	36	1	0.5239843115	0.004493230229	32	1	6.77E-10	0.7447659693	35	1	0.7147232102	-0.01067784212	30	1	0.3928164765	0.007640752477	38	1	0.007732151306	0.2422643895	35	1	FALSE	FALSE	FALSE	FALSE	FALSE	FALSE
Fatty acid biosynthesis%KEGG%hsa00061	Fatty acid biosynthesis%KEGG%hsa00061	Heart	withHumans	0.05272237186	0.1249379603	36	-1	0.002912318336	0.4180936166	32	-1	0.003802066266	0.2580153038	35	-1	0.5436670805	0.02273088364	30	-1	0.05835092129	0.1129726287	38	-1	0.1546311744	0.06360210568	35	-1	FALSE	FALSE	FALSE	FALSE	FALSE	FALSE
Fatty acid elongation in mitochondria%KEGG%hsa00062	Fatty acid elongation in mitochondria%KEGG%hsa00062	Heart	withHumans	0.5885914585	-0.01327563676	36	1	0.2064116433	0.08228650658	32	-1	0.007000821837	0.2268660798	35	-1	0.8984303362	-0.03088398636	30	-1	0.8683501374	-0.02603631899	38	1	0.7419939984	-0.02364116587	35	-1	FALSE	FALSE	TRUE	FALSE	FALSE	FALSE
Fatty acid metabolism%KEGG%hsa00071	Fatty acid metabolism%KEGG%hsa00071	Heart	withHumans	0.00626762511	0.2400451527	36	-1	0.7154655567	-0.01852661219	32	1	0.3416242536	0.01154565406	35	-1	0.4814306462	0.03353379188	30	-1	0.0003002560622	0.3694014057	38	-1	6.13E-05	0.4709015641	35	-1	FALSE	FALSE	FALSE	FALSE	FALSE	FALSE
Fructose and mannose metabolism%KEGG%hsa00051	Fructose and mannose metabolism%KEGG%hsa00051	Heart	withHumans	0.005156728442	0.250056953	36	-1	0.05270406549	0.2036109233	32	-1	0.002950573536	0.2704750399	35	-1	0.3401530479	0.08387208651	30	-1	0.001796732168	0.2892265379	38	-1	0.001355431053	0.3320055022	35	-1	FALSE	FALSE	FALSE	FALSE	FALSE	FALSE
Galactose metabolism%KEGG%hsa00052	Galactose metabolism%KEGG%hsa00052	Heart	withHumans	0.395134463	0.006965184979	36	-1	0.5884659156	-0.00415277167	32	1	0.1882607327	0.0468849423	35	-1	0.7939878463	-0.02164468816	30	-1	0.5218976064	-0.006479363453	38	-1	0.1585757889	0.06144680683	35	-1	FALSE	FALSE	FALSE	FALSE	FALSE	FALSE
Glutathione metabolism%KEGG%hsa00480	Glutathione metabolism%KEGG%hsa00480	Heart	withHumans	0.001099512426	0.3257252723	36	-1	0.07408586527	0.1694465622	32	-1	0.0005068298023	0.3569204038	35	-1	0.02782223397	0.3114874634	30	-1	0.004271813092	0.2495018026	38	-1	0.0006024680875	0.370797322	35	-1	FALSE	FALSE	FALSE	FALSE	FALSE	FALSE
Glycine, serine and threonine metabolism%KEGG%hsa00260	Glycine, serine and threonine metabolism%KEGG%hsa00260	Heart	withHumans	0.234412126	0.0368161034	36	1	0.7412303329	-0.0212776396	32	-1	0.2942196495	0.02008463429	35	1	0.6277402638	0.004533697287	30	1	0.3787178754	0.009521786321	38	1	0.1257131902	0.07657244046	35	1	FALSE	FALSE	FALSE	FALSE	FALSE	FALSE
Glycolysis / Gluconeogenesis%KEGG%hsa00010	Glycolysis / Gluconeogenesis%KEGG%hsa00010	Heart	withHumans	0.6377143766	-0.01683209795	36	-1	0.8611978189	-0.02916460369	32	1	0.9536011377	-0.0300061084	35	-1	0.7149028519	-0.01121699975	30	-1	0.7622022246	-0.02232512474	38	-1	0.9651250326	-0.0301095593	35	-1	FALSE	FALSE	FALSE	FALSE	FALSE	FALSE
Histidine metabolism%KEGG%hsa00340	Histidine metabolism%KEGG%hsa00340	Heart	withHumans	0.2810088702	0.02643958261	36	1	0.9967012799	-0.03333118083	32	-1	0.9472702074	-0.02993827303	35	1	0.9962883604	-0.03568934249	30	1	0.7773211562	-0.02290170238	38	1	0.4251912333	0.002922967408	35	1	FALSE	FALSE	FALSE	FALSE	FALSE	FALSE
Lysine biosynthesis%KEGG%hsa00300	Lysine biosynthesis%KEGG%hsa00300	Heart	withHumans	0.4630705877	-0.001598898484	36	-1	0.7157669271	-0.01866084534	32	-1	0.214850665	0.03874468191	35	-1	0.446063171	0.04532036605	30	-1	0.1970524097	0.04505713883	38	-1	0.1324920967	0.07338182453	35	-1	FALSE	FALSE	FALSE	FALSE	FALSE	FALSE
Lysine degradation%KEGG%hsa00310	Lysine degradation%KEGG%hsa00310	Heart	withHumans	0.7607402121	-0.02358427823	36	-1	0.7743204953	-0.02387114962	32	-1	0.631744132	-0.01827606648	35	-1	0.126671032	0.1803256751	30	-1	0.3321547421	0.01623152204	38	-1	0.3384847851	0.01567230358	35	-1	FALSE	FALSE	FALSE	FALSE	FALSE	FALSE
Oxidative phosphorylation%KEGG%hsa00190	Oxidative phosphorylation%KEGG%hsa00190	Heart	withHumans	0.1388164606	0.06666652805	36	1	0.08968190418	0.1549861737	32	1	0.4384822439	-0.001258198232	35	1	0.2387555679	0.1225654769	30	1	0.1451623246	0.06278168101	38	1	0.2042108279	0.04588236719	35	1	FALSE	FALSE	FALSE	FALSE	FALSE	FALSE
Pentose and glucuronate interconversions%KEGG%hsa00040	Pentose and glucuronate interconversions%KEGG%hsa00040	Heart	withHumans	0.4477918318	3.54E-05	36	1	0.9959850176	-0.03332764295	32	-1	0.5291360592	-0.0101035862	35	-1	0.6103046716	0.007254589032	30	-1	0.7260791791	-0.02055730553	38	1	0.6025147291	-0.01498292346	35	1	FALSE	FALSE	FALSE	FALSE	FALSE	FALSE
Pentose phosphate pathway%KEGG%hsa00030	Pentose phosphate pathway%KEGG%hsa00030	Heart	withHumans	0.481977026	-0.003649260883	36	1	0.5447833078	0.001568453321	32	1	0.7706787747	-0.02546085459	35	-1	0.7400199303	-0.01484982505	30	1	0.556815154	-0.009549065531	38	1	0.6786171689	-0.02027169217	35	1	FALSE	FALSE	FALSE	FALSE	FALSE	FALSE
Phenylalanine metabolism%KEGG%hsa00360	Phenylalanine metabolism%KEGG%hsa00360	Heart	withHumans	0.3044590725	0.02182390377	36	1	0.1638405628	0.1020992162	32	1	0.00792994854	0.2200003341	35	1	0.3275725248	0.08865972751	30	1	0.5380886966	-0.008035373639	38	1	0.04603756224	0.1381277917	35	1	FALSE	FALSE	FALSE	FALSE	FALSE	FALSE
Phenylalanine, tyrosine and tryptophan biosynthesis%KEGG%hsa00400	Phenylalanine, tyrosine and tryptophan biosynthesis%KEGG%hsa00400	Heart	withHumans	0.6275492177	-0.0160460199	36	1	0.01920187702	0.2962376619	32	1	0.3460116601	0.01063604227	35	1	0.530566421	0.02552495298	30	1	0.6355798243	-0.01553252805	38	-1	0.8917336391	-0.02887909737	35	-1	FALSE	TRUE	FALSE	FALSE	FALSE	FALSE
Primary bile acid biosynthesis%KEGG%hsa00120	Primary bile acid biosynthesis%KEGG%hsa00120	Heart	withHumans	0.07728928404	0.1021734805	36	-1	0.9320683092	-0.03206001337	32	-1	0.001905211491	0.2922704973	35	-1	0.7663770478	-0.01808515801	30	-1	0.01364761099	0.1916814901	38	-1	4.22E-05	0.4858397624	35	-1	FALSE	FALSE	FALSE	FALSE	FALSE	FALSE
Purine metabolism%KEGG%hsa00230	Purine metabolism%KEGG%hsa00230	Heart	withHumans	0.01174334761	0.2077691154	36	-1	0.2296718302	0.0736605688	32	-1	0.8393403032	-0.02774910062	35	-1	0.1047076079	0.2022147315	30	-1	0.06603660022	0.1063515359	38	-1	0.2356312911	0.03759288809	35	-1	TRUE	FALSE	FALSE	FALSE	FALSE	FALSE
Pyrimidine metabolism%KEGG%hsa00240	Pyrimidine metabolism%KEGG%hsa00240	Heart	withHumans	0.714886813	-0.02137535617	36	1	0.7631392188	-0.0230509736	32	1	0.006771782163	0.2286599704	35	-1	0.6325123482	0.00174200666	30	-1	0.7919996881	-0.02354993752	38	1	0.1750430952	0.05523430509	35	-1	FALSE	FALSE	TRUE	FALSE	FALSE	FALSE
Selenocompound metabolism%KEGG%hsa00450	Selenocompound metabolism%KEGG%hsa00450	Heart	withHumans	0.7672646492	-0.02389548653	36	1	0.1317472938	0.1225732021	32	-1	0.4550395415	-0.003024132981	35	1	0.3663789516	0.0721518277	30	-1	0.7933655773	-0.02365457418	38	-1	0.7564802179	-0.02442937265	35	1	FALSE	FALSE	FALSE	FALSE	FALSE	FALSE
Starch and sucrose metabolism%KEGG%hsa00500	Starch and sucrose metabolism%KEGG%hsa00500	Heart	withHumans	0.04595828447	0.1327819053	36	-1	0.399975939	0.02602534181	32	1	0.05835532324	0.1121117086	35	1	0.8951303649	-0.0304505162	30	-1	0.03435511207	0.1423800051	38	-1	0.38595986	0.008396541048	35	-1	FALSE	FALSE	FALSE	FALSE	FALSE	FALSE
Steroid biosynthesis%KEGG%hsa00100	Steroid biosynthesis%KEGG%hsa00100	Heart	withHumans	0.01420097262	0.1972698469	36	1	0.6804666351	-0.01493038005	32	1	0.0005913089997	0.3496861609	35	1	0.7920760355	-0.02130198439	30	-1	0.0289100228	0.1518102299	38	1	0.0007396355478	0.3607412955	35	1	FALSE	FALSE	FALSE	FALSE	FALSE	FALSE
Steroid hormone biosynthesis%KEGG%hsa00140	Steroid hormone biosynthesis%KEGG%hsa00140	Heart	withHumans	0.4664416689	-0.002120687626	36	-1	0.8168790862	-0.02646352824	32	-1	0.5878244019	-0.0150981998	35	1	0.6940462331	-0.006671315622	30	-1	0.5598053232	-0.009909624801	38	-1	0.9920521008	-0.0302929139	35	1	FALSE	FALSE	FALSE	FALSE	FALSE	FALSE
Synthesis and degradation of ketone bodies%KEGG%hsa00072	Synthesis and degradation of ketone bodies%KEGG%hsa00072	Heart	withHumans	0.5711604682	-0.01185392464	36	-1	0.8425145295	-0.02817493368	32	1	0.2385382865	0.03236218697	35	1	0.7011761753	-0.008456599422	30	-1	0.8336739261	-0.02509162114	38	-1	0.7421512879	-0.02367197219	35	1	FALSE	FALSE	FALSE	FALSE	FALSE	FALSE
Taurine and hypotaurine metabolism%KEGG%hsa00430	Taurine and hypotaurine metabolism%KEGG%hsa00430	Heart	withHumans	0.9675635249	-0.02928975574	36	-1	0.2464721262	0.06741760088	32	-1	0.07821797944	0.09636854512	35	-1	0.9700902031	-0.03511998822	30	-1	0.3541974079	0.01310855631	38	1	0.7816163273	-0.02540319355	35	1	FALSE	FALSE	FALSE	FALSE	FALSE	FALSE
Tryptophan metabolism%KEGG%hsa00380	Tryptophan metabolism%KEGG%hsa00380	Heart	withHumans	0.844375526	-0.02692762015	36	-1	0.6723749729	-0.01404080723	32	-1	0.1282443114	0.06856147809	35	-1	0.3753833442	0.0702160994	30	-1	0.4421422801	0.001688960089	38	-1	0.23822732	0.03689520986	35	-1	FALSE	FALSE	FALSE	FALSE	FALSE	FALSE
Tyrosine metabolism%KEGG%hsa00350	Tyrosine metabolism%KEGG%hsa00350	Heart	withHumans	0.02483973007	0.1661260065	36	1	0.4215260384	0.02166096895	32	1	0.1973309273	0.04402346632	35	1	0.04049679451	0.2882891802	30	1	0.007644369117	0.2221166771	38	1	0.01487660726	0.2041954042	35	1	FALSE	FALSE	FALSE	FALSE	FALSE	FALSE
Ubiquinone and other terpenoid-quinone biosynthesis%KEGG%hsa00130	Ubiquinone and other terpenoid-quinone biosynthesis%KEGG%hsa00130	Heart	withHumans	2.89E-05	0.4705108184	36	-1	0.5880452293	-0.004031286177	32	-1	0.4199269461	0.0007822775266	35	-1	0.4884008272	0.03237132127	30	-1	0.0004668971581	0.3500987635	38	-1	0.00179463233	0.3182197865	35	-1	FALSE	FALSE	FALSE	FALSE	FALSE	FALSE
Valine, leucine and isoleucine biosynthesis%KEGG%hsa00290	Valine, leucine and isoleucine biosynthesis%KEGG%hsa00290	Heart	withHumans	0.1309944348	0.07017371867	36	-1	0.2902996086	0.05293595807	32	-1	0.6754703327	-0.02080875716	35	1	0.2066618543	0.1355550692	30	-1	0.1039722276	0.08209043756	38	-1	0.5389324015	-0.009771555744	35	-1	FALSE	FALSE	FALSE	FALSE	FALSE	FALSE
Valine, leucine and isoleucine degradation%KEGG%hsa00280	Valine, leucine and isoleucine degradation%KEGG%hsa00280	Heart	withHumans	9.90E-05	0.4263554749	36	-1	0.2276860005	0.07445301032	32	-1	0.631744132	-0.01826965019	35	-1	0.0004485926906	0.5671206278	30	-1	2.39E-06	0.5404142329	38	-1	0.0002753086416	0.4095255382	35	-1	FALSE	FALSE	FALSE	FALSE	FALSE	FALSE
beta-Alanine metabolism%KEGG%hsa00410	beta-Alanine metabolism%KEGG%hsa00410	Heart	withHumans	0.9322430694	-0.02884082259	36	-1	0.7713028901	-0.02360488048	32	-1	0.335726699	0.01256781304	35	-1	0.3382798143	0.08450394897	30	-1	0.2667741413	0.02779318911	38	-1	0.2963215423	0.02326172608	35	-1	FALSE	FALSE	FALSE	FALSE	FALSE	FALSE
Amino sugar and nucleotide sugar metabolism%KEGG%hsa00520	Amino sugar and nucleotide sugar metabolism%KEGG%hsa00520	Heart	withHumans	0.2154044642	0.0416886276	36	-1	0.5821151539	-0.003070952418	32	-1	0.5417398043	-0.01128345831	35	-1	0.6962572831	-0.007372973994	30	-1	0.4720693923	-0.001635244851	38	-1	0.4883472132	-0.004531971856	35	-1	FALSE	FALSE	FALSE	FALSE	FALSE	FALSE
Arachidonic acid metabolism%KEGG%hsa00590	Arachidonic acid metabolism%KEGG%hsa00590	Heart	withHumans	0.02534142556	0.1648787847	36	-1	0.2463432582	0.06757535862	32	-1	0.2306559987	0.03439802832	35	-1	0.1210973345	0.1875437087	30	-1	0.01838890406	0.1761313764	38	-1	0.009895531915	0.2275674082	35	-1	FALSE	FALSE	FALSE	FALSE	FALSE	FALSE
Biotin metabolism%KEGG%hsa00780	Biotin metabolism%KEGG%hsa00780	Heart	withHumans	0.261264002	0.03038743497	36	-1	0.5732115999	-0.001784780757	32	-1	0.7570945994	-0.02487208896	35	-1	0.6304763452	0.002891649967	30	-1	0.8040583476	-0.02405277208	38	-1	0.6655935318	-0.01961282962	35	-1	FALSE	FALSE	FALSE	FALSE	FALSE	FALSE
Butanoate metabolism%KEGG%hsa00650	Butanoate metabolism%KEGG%hsa00650	Heart	withHumans	0.9321081635	-0.02883525873	36	-1	0.5226954564	0.00467307237	32	-1	0.2793478323	0.0232013335	35	-1	0.7073897138	-0.009367008142	30	-1	0.6581419709	-0.01698810473	38	-1	0.6293269984	-0.01723189138	35	-1	FALSE	FALSE	FALSE	FALSE	FALSE	FALSE
Butirosin and neomycin biosynthesis%KEGG%hsa00524	Butirosin and neomycin biosynthesis%KEGG%hsa00524	Heart	withHumans	0.01436771279	0.1966183933	36	-1	0.7909380338	-0.02498602035	32	1	0.6245346334	-0.01765724423	35	-1	0.6247740449	0.004824473108	30	-1	0.01072792867	0.2044910896	38	-1	0.01324267065	0.2116356325	35	-1	FALSE	FALSE	FALSE	FALSE	FALSE	FALSE
Ether lipid metabolism%KEGG%hsa00565	Ether lipid metabolism%KEGG%hsa00565	Heart	withHumans	0.1269844676	0.07214998067	36	1	0.0089531743	0.3570255261	32	1	0.004579608085	0.2483384135	35	1	0.6070542425	0.00778918583	30	1	0.3936605546	0.007519576205	38	1	0.1193334661	0.07992880273	35	1	FALSE	FALSE	FALSE	FALSE	FALSE	FALSE
Folate biosynthesis%KEGG%hsa00790	Folate biosynthesis%KEGG%hsa00790	Heart	withHumans	0.06888045543	0.108623832	36	1	0.3647408741	0.03331534054	32	1	2.58E-06	0.5541756278	35	1	0.4584080725	0.04015216673	30	1	0.05007134477	0.1218912428	38	1	0.001239757423	0.3369937651	35	1	FALSE	FALSE	FALSE	FALSE	FALSE	FALSE
Glycerolipid metabolism%KEGG%hsa00561	Glycerolipid metabolism%KEGG%hsa00561	Heart	withHumans	0.00717473577	0.2332198822	36	-1	0.4016051884	0.02529842545	32	-1	0.03324417018	0.1433972962	35	-1	0.1128929107	0.196137743	30	-1	0.02940418011	0.1508481745	38	-1	0.006237907843	0.2540363831	35	-1	FALSE	FALSE	FALSE	FALSE	FALSE	FALSE
Glycerophospholipid metabolism%KEGG%hsa00564	Glycerophospholipid metabolism%KEGG%hsa00564	Heart	withHumans	0.08331096492	0.09739755054	36	-1	0.2115470596	0.08036429464	32	-1	0.01105964005	0.2024530083	35	-1	0.5854703961	0.01218043603	30	-1	0.1874077282	0.04791004116	38	-1	0.08829808976	0.09872997341	35	-1	FALSE	FALSE	TRUE	FALSE	FALSE	FALSE
Glycosaminoglycan biosynthesis - chondroitin sulfate%KEGG%hsa00532	Glycosaminoglycan biosynthesis - chondroitin sulfate%KEGG%hsa00532	Heart	withHumans	0.614941902	-0.01510680244	36	-1	0.9124183095	-0.03145801222	32	-1	0.000800301735	0.3362177095	35	1	0.6277402638	0.004210238955	30	-1	0.6836041224	-0.01842597807	38	-1	0.6420916402	-0.0180883582	35	1	FALSE	FALSE	TRUE	FALSE	FALSE	FALSE
Glycosaminoglycan biosynthesis - heparan sulfate%KEGG%hsa00534	Glycosaminoglycan biosynthesis - heparan sulfate%KEGG%hsa00534	Heart	withHumans	0.002131005995	0.2942749239	36	-1	0.3410487288	0.03915778217	32	-1	0.01274587557	0.194895854	35	1	0.4821549983	0.03339031084	30	-1	0.003462161133	0.2593381027	38	-1	0.2182912074	0.04207950101	35	-1	FALSE	FALSE	FALSE	FALSE	FALSE	FALSE
Glycosaminoglycan biosynthesis - keratan sulfate%KEGG%hsa00533	Glycosaminoglycan biosynthesis - keratan sulfate%KEGG%hsa00533	Heart	withHumans	0.2864668741	0.02547424373	36	1	0.6138037047	-0.007566988003	32	1	0.7294390449	-0.02344815912	35	-1	0.4884008272	0.03232902304	30	1	0.2007360168	0.04396539967	38	1	0.6533273254	-0.01885528639	35	1	FALSE	FALSE	FALSE	FALSE	FALSE	FALSE
Glycosaminoglycan degradation%KEGG%hsa00531	Glycosaminoglycan degradation%KEGG%hsa00531	Heart	withHumans	0.008797464618	0.2226507512	36	1	0.4067715932	0.02440774756	32	1	5.60E-06	0.5293704855	35	1	0.2184443282	0.130185176	30	1	0.002903034684	0.2676537898	38	1	1.79E-06	0.593281339	35	1	FALSE	FALSE	FALSE	FALSE	FALSE	FALSE
Glycosphingolipid biosynthesis - ganglio series%KEGG%hsa00604	Glycosphingolipid biosynthesis - ganglio series%KEGG%hsa00604	Heart	withHumans	0.4851071058	-0.003936409173	36	-1	0.9475271857	-0.03253103873	32	1	0.9560894391	-0.03004230023	35	1	0.6325123482	0.001987653162	30	-1	0.5876038301	-0.01208734039	38	-1	0.6132414887	-0.01585868459	35	-1	FALSE	FALSE	FALSE	FALSE	FALSE	FALSE
Glycosphingolipid biosynthesis - globo series%KEGG%hsa00603	Glycosphingolipid biosynthesis - globo series%KEGG%hsa00603	Heart	withHumans	0.07933315143	0.1006046965	36	1	0.6595935044	-0.01235022651	32	1	0.6772393349	-0.02091386739	35	-1	0.9210973321	-0.03280732144	30	1	0.01985322938	0.1720199775	38	1	0.1903939106	0.05012210513	35	1	FALSE	FALSE	FALSE	FALSE	TRUE	FALSE
Glycosphingolipid biosynthesis - lacto and neolacto series%KEGG%hsa00601	Glycosphingolipid biosynthesis - lacto and neolacto series%KEGG%hsa00601	Heart	withHumans	0.003873465939	0.2650406858	36	1	0.03203743589	0.2551681153	32	1	0.6282150252	-0.01796677597	35	1	0.1523087605	0.1645532488	30	1	0.01425363408	0.1890104735	38	1	0.0919290519	0.09617512594	35	1	FALSE	FALSE	FALSE	FALSE	FALSE	FALSE
Glycosylphosphatidylinositol(GPI)-anchor biosynthesis%KEGG%hsa00563	Glycosylphosphatidylinositol(GPI)-anchor biosynthesis%KEGG%hsa00563	Heart	withHumans	0.7098565818	-0.02113779013	36	-1	0.6099654151	-0.006802060032	32	1	0.1643994634	0.05442422575	35	-1	0.7968259506	-0.02232302073	30	-1	0.3628955602	0.01159058635	38	-1	0.08723631037	0.09955168184	35	-1	FALSE	FALSE	FALSE	FALSE	FALSE	FALSE
Glyoxylate and dicarboxylate metabolism%KEGG%hsa00630	Glyoxylate and dicarboxylate metabolism%KEGG%hsa00630	Heart	withHumans	0.1122811308	0.07916554431	36	-1	0.6992408953	-0.01705031533	32	1	0.4084428787	0.002382820069	35	1	0.3753833442	0.0697240858	30	-1	0.1282019566	0.06985532941	38	-1	0.2086007765	0.04472529491	35	-1	FALSE	FALSE	FALSE	FALSE	FALSE	FALSE
Inositol phosphate metabolism%KEGG%hsa00562	Inositol phosphate metabolism%KEGG%hsa00562	Heart	withHumans	0.8017290327	-0.0252722485	36	-1	0.02775601159	0.2702887125	32	-1	0.1320619748	0.06667778494	35	-1	0.9343079722	-0.03338341088	30	-1	0.5487549116	-0.008918182086	38	-1	0.9883311629	-0.0302764364	35	-1	FALSE	TRUE	FALSE	FALSE	FALSE	FALSE
Linoleic acid metabolism%KEGG%hsa00591	Linoleic acid metabolism%KEGG%hsa00591	Heart	withHumans	0.01014676356	0.2153266841	36	-1	0.5186018177	0.005191228558	32	-1	0.3317301714	0.01333662231	35	1	0.3423897019	0.08139096896	30	-1	0.006209927165	0.2319664183	38	-1	0.1568546408	0.06226768255	35	-1	FALSE	FALSE	FALSE	FALSE	FALSE	FALSE
Lipoic acid metabolism%KEGG%hsa00785	Lipoic acid metabolism%KEGG%hsa00785	Heart	withHumans	0.001887776465	0.2999831555	36	-1	0.731196189	-0.02026634132	32	-1	0.4956238363	-0.007062680836	35	-1	0.7632624983	-0.01775866854	30	-1	0.0002462474257	0.3770266653	38	-1	0.002678756143	0.2982185865	35	-1	FALSE	FALSE	FALSE	FALSE	FALSE	FALSE
Mucin type O-Glycan biosynthesis%KEGG%hsa00512	Mucin type O-Glycan biosynthesis%KEGG%hsa00512	Heart	withHumans	0.2187374112	0.04091242525	36	1	0.3085861815	0.04822660843	32	1	0.001310513412	0.3126601466	35	1	0.997067072	-0.03570417228	30	-1	0.3194146274	0.01805057858	38	1	0.03799999652	0.1489761882	35	1	FALSE	FALSE	FALSE	FALSE	FALSE	FALSE
N-Glycan biosynthesis%KEGG%hsa00510	N-Glycan biosynthesis%KEGG%hsa00510	Heart	withHumans	0.18631106	0.0500045795	36	1	0.4598738507	0.01513135498	32	-1	0.006850866952	0.2280392861	35	-1	0.6711660579	-0.003652593008	30	-1	0.113186395	0.07692688319	38	1	0.6086214408	-0.01548419255	35	1	FALSE	FALSE	TRUE	FALSE	FALSE	FALSE
Nicotinate and nicotinamide metabolism%KEGG%hsa00760	Nicotinate and nicotinamide metabolism%KEGG%hsa00760	Heart	withHumans	0.2189936154	0.04078228175	36	-1	0.7412303329	-0.0212501007	32	-1	0.003378762862	0.263742674	35	-1	0.5578357086	0.01631310578	30	-1	0.06555254825	0.1067659716	38	-1	0.0196992086	0.1885204563	35	-1	FALSE	FALSE	FALSE	FALSE	FALSE	FALSE
Nitrogen metabolism%KEGG%hsa00910	Nitrogen metabolism%KEGG%hsa00910	Heart	withHumans	0.9647291644	-0.02926611948	36	-1	0.9390143617	-0.03228949102	32	1	0.0009440038823	0.3280386949	35	1	0.9896287142	-0.03552517795	30	-1	0.3565420694	0.01269352719	38	-1	0.378292127	0.009609264812	35	1	FALSE	FALSE	TRUE	FALSE	FALSE	FALSE
One carbon pool by folate%KEGG%hsa00670	One carbon pool by folate%KEGG%hsa00670	Heart	withHumans	0.05400336674	0.1232801301	36	1	0.882905467	-0.03040139627	32	-1	0.02608581972	0.15625204	35	1	0.9534968903	-0.03446858574	30	1	0.1055063382	0.08111292553	38	1	0.03822820129	0.1484991485	35	1	FALSE	FALSE	FALSE	FALSE	FALSE	FALSE
Other glycan degradation%KEGG%hsa00511	Other glycan degradation%KEGG%hsa00511	Heart	withHumans	0.2979709196	0.0232197336	36	-1	0.3769374138	0.03051770312	32	-1	0.563027481	-0.01310803697	35	1	0.7920760355	-0.02143844721	30	-1	0.5618556226	-0.01019117471	38	-1	0.9470418761	-0.02990280952	35	-1	FALSE	FALSE	FALSE	FALSE	FALSE	FALSE
Other types of O-glycan biosynthesis%KEGG%hsa00514	Other types of O-glycan biosynthesis%KEGG%hsa00514	Heart	withHumans	0.03877190635	0.1414039865	36	1	0.03950286063	0.2273367615	32	1	0.9558863003	-0.03003792567	35	-1	0.5317465079	0.02529705097	30	1	0.02222050674	0.1661457973	38	1	0.2884349548	0.02484884917	35	1	FALSE	FALSE	FALSE	FALSE	FALSE	FALSE
Pantothenate and CoA biosynthesis%KEGG%hsa00770	Pantothenate and CoA biosynthesis%KEGG%hsa00770	Heart	withHumans	0.0001984781487	0.3997968914	36	-1	0.2691754568	0.05980809978	32	-1	0.9186054522	-0.0295190474	35	1	0.126671032	0.1825789859	30	-1	9.19E-05	0.41479506	38	-1	0.01422495589	0.2073329039	35	-1	FALSE	FALSE	FALSE	FALSE	FALSE	FALSE
Porphyrin and chlorophyll metabolism%KEGG%hsa00860	Porphyrin and chlorophyll metabolism%KEGG%hsa00860	Heart	withHumans	0.01854664767	0.1829580812	36	-1	0.3637265806	0.03383571763	32	-1	0.3078360222	0.01764568939	35	1	0.51155227	0.02851009638	30	-1	0.00582549552	0.2353285758	38	-1	0.222745332	0.04097992042	35	-1	FALSE	FALSE	FALSE	FALSE	FALSE	FALSE
Propanoate metabolism%KEGG%hsa00640	Propanoate metabolism%KEGG%hsa00640	Heart	withHumans	0.01784471036	0.1852353834	36	-1	0.6703329055	-0.01365912316	32	-1	0.4464938311	-0.002105930318	35	-1	0.02164584876	0.326093882	30	-1	0.001543762936	0.2966593538	38	-1	0.00798165955	0.2400150462	35	-1	FALSE	FALSE	FALSE	FALSE	FALSE	FALSE
Pyruvate metabolism%KEGG%hsa00620	Pyruvate metabolism%KEGG%hsa00620	Heart	withHumans	0.575869668	-0.01219053904	36	-1	0.2852682315	0.05446043263	32	-1	0.6958838561	-0.02183362562	35	-1	0.9556214743	-0.03458551477	30	-1	0.7821952038	-0.02311114034	38	-1	0.9352168893	-0.02970991685	35	1	FALSE	FALSE	FALSE	FALSE	FALSE	FALSE
Retinol metabolism%KEGG%hsa00830	Retinol metabolism%KEGG%hsa00830	Heart	withHumans	0.8170279158	-0.02589701381	36	1	0.5724600317	-0.001640000167	32	1	0.4157272905	0.001385449279	35	1	0.887632735	-0.02997359857	30	1	0.2330510176	0.03551953862	38	1	0.2741174113	0.02822710233	35	1	FALSE	FALSE	FALSE	FALSE	FALSE	FALSE
Riboflavin metabolism%KEGG%hsa00740	Riboflavin metabolism%KEGG%hsa00740	Heart	withHumans	0.03587426283	0.1455716166	36	-1	0.7244566889	-0.0194997384	32	1	0.3635315308	0.008002773631	35	1	0.7133534288	-0.01055032497	30	-1	0.009743375883	0.2097521516	38	-1	0.07849325261	0.1060939297	35	-1	FALSE	FALSE	FALSE	FALSE	FALSE	FALSE
Sphingolipid metabolism%KEGG%hsa00600	Sphingolipid metabolism%KEGG%hsa00600	Heart	withHumans	0.02534142556	0.1649004509	36	-1	0.1653987888	0.1003610861	32	-1	0.8076530727	-0.0268625352	35	-1	0.5478592894	0.01851251951	30	-1	0.03453265648	0.1421034172	38	-1	0.224405491	0.04040060444	35	-1	FALSE	FALSE	FALSE	FALSE	FALSE	FALSE
Sulfur metabolism%KEGG%hsa00920	Sulfur metabolism%KEGG%hsa00920	Heart	withHumans	0.9244440145	-0.02869066433	36	1	0.9624747733	-0.03281692097	32	1	0.3215153341	0.01491619801	35	-1	0.8850176484	-0.02954222494	30	-1	0.6728022043	-0.01781539442	38	1	0.9382265351	-0.0297871202	35	-1	FALSE	FALSE	FALSE	FALSE	FALSE	FALSE
Terpenoid backbone biosynthesis%KEGG%hsa00900	Terpenoid backbone biosynthesis%KEGG%hsa00900	Heart	withHumans	0.3437115118	0.01472871768	36	-1	0.8727711492	-0.02996504511	32	-1	0.04953499351	0.1210001736	35	1	0.5436670805	0.0225336329	30	-1	0.2765754012	0.0257525459	38	-1	0.9807204112	-0.03023730335	35	1	FALSE	FALSE	TRUE	FALSE	FALSE	FALSE
Thiamine metabolism%KEGG%hsa00730	Thiamine metabolism%KEGG%hsa00730	Heart	withHumans	0.02358450748	0.1689127002	36	1	0.4827516413	0.0111590533	32	1	0.8119488202	-0.02698894755	35	-1	0.07940155204	0.2325738352	30	1	0.04250221812	0.1305422288	38	1	0.1268469697	0.07602205636	35	1	FALSE	FALSE	FALSE	FALSE	FALSE	FALSE
Vitamin B6 metabolism%KEGG%hsa00750	Vitamin B6 metabolism%KEGG%hsa00750	Heart	withHumans	0.3279580352	0.0173668681	36	1	0.2814361348	0.05597792257	32	-1	0.2009164991	0.04299944844	35	-1	0.6443517384	-5.75E-05	30	1	0.2425275559	0.03325893359	38	1	0.3166908305	0.01930852602	35	1	FALSE	FALSE	FALSE	FALSE	FALSE	FALSE
alpha-Linolenic acid metabolism%KEGG%hsa00592	alpha-Linolenic acid metabolism%KEGG%hsa00592	Heart	withHumans	0.02516931769	0.1653009906	36	-1	0.5152092117	0.005672430826	32	1	0.002206642293	0.2852871553	35	1	0.908476607	-0.03188819122	30	-1	0.1061714968	0.08071256048	38	-1	0.5778449592	-0.01314967154	35	-1	FALSE	FALSE	FALSE	FALSE	FALSE	FALSE
ABC transporters%KEGG%hsa02010	ABC transporters%KEGG%hsa02010	Heart	withHumans	0.05300810088	0.1243858735	36	-1	0.09059011782	0.154348541	32	-1	0.2942196495	0.02009897897	35	-1	0.3114842603	0.09457980213	30	-1	0.0438441582	0.1290791147	38	-1	0.1939846202	0.04907570329	35	-1	FALSE	FALSE	FALSE	FALSE	TRUE	FALSE
Aminoacyl-tRNA biosynthesis%KEGG%hsa00970	Aminoacyl-tRNA biosynthesis%KEGG%hsa00970	Heart	withHumans	0.599307804	-0.01403691081	36	-1	0.2376499351	0.07075101271	32	-1	0.1538049015	0.05798747325	35	-1	0.9919467986	-0.03560138622	30	1	0.2666565941	0.02786995988	38	-1	0.2162887669	0.04281387083	35	-1	FALSE	FALSE	FALSE	FALSE	FALSE	FALSE
Basal transcription factors%KEGG%hsa03022	Basal transcription factors%KEGG%hsa03022	Heart	withHumans	0.9368425488	-0.02891034846	36	1	0.9779557741	-0.03315189803	32	1	7.82E-07	0.5880846833	35	1	0.9343079722	-0.03349276877	30	-1	0.9051800983	-0.02693312885	38	1	0.2037465256	0.04602264198	35	1	FALSE	FALSE	TRUE	FALSE	FALSE	FALSE
Base excision repair%KEGG%hsa03410	Base excision repair%KEGG%hsa03410	Heart	withHumans	0.001888198496	0.2998780562	36	1	0.4726885013	0.01267343795	32	1	0.2375200071	0.03261570999	35	1	0.7611865314	-0.01749665908	30	1	0.002622807666	0.2719988285	38	1	0.00123266253	0.3373458778	35	1	FALSE	FALSE	FALSE	FALSE	FALSE	FALSE
Biosynthesis of unsaturated fatty acids%KEGG%hsa01040	Biosynthesis of unsaturated fatty acids%KEGG%hsa01040	Heart	withHumans	0.2979709196	0.02319779155	36	-1	0.4619539291	0.01466505489	32	1	0.005645372706	0.2377626905	35	1	0.6192818115	0.00538426691	30	1	0.4600528375	-0.0003512072547	38	-1	0.7129344315	-0.02212688436	35	1	FALSE	FALSE	TRUE	FALSE	FALSE	FALSE
Calcium signaling pathway%KEGG%hsa04020	Calcium signaling pathway%KEGG%hsa04020	Heart	withHumans	0.1724698083	0.05410452214	36	-1	0.3082976072	0.04836405907	32	-1	0.5256100746	-0.009820927582	35	1	0.6277402638	0.003947483287	30	-1	0.1862036435	0.04832295172	38	-1	0.652470524	-0.01876725571	35	-1	FALSE	FALSE	FALSE	FALSE	FALSE	FALSE
Cell cycle%KEGG%hsa04110	Cell cycle%KEGG%hsa04110	Heart	withHumans	0.437140489	0.001389975889	36	1	0.3364189546	0.04042151975	32	1	2.10E-05	0.4844034295	35	1	0.9540379326	-0.03453428957	30	1	0.4945201365	-0.003991312281	38	1	0.01803021755	0.1935692946	35	1	FALSE	FALSE	FALSE	FALSE	FALSE	FALSE
Chemokine signaling pathway%KEGG%hsa04062	Chemokine signaling pathway%KEGG%hsa04062	Heart	withHumans	0.2738514745	0.02790029197	36	-1	0.7084255231	-0.01777018999	32	1	0.003059546069	0.2687860088	35	1	0.6807646357	-0.005041247927	30	-1	0.4162912633	0.004841701804	38	-1	0.8244822472	-0.0269697849	35	1	FALSE	FALSE	TRUE	FALSE	FALSE	FALSE
Cytokine-cytokine receptor interaction%KEGG%hsa04060	Cytokine-cytokine receptor interaction%KEGG%hsa04060	Heart	withHumans	0.9596713009	-0.02921167972	36	-1	0.5925827131	-0.00458812087	32	1	0.01968022735	0.1713443268	35	1	0.9896287142	-0.03551216465	30	1	0.9688583611	-0.02767479166	38	-1	0.2648397149	0.03043291401	35	1	FALSE	FALSE	TRUE	FALSE	FALSE	FALSE
DNA replication%KEGG%hsa03030	DNA replication%KEGG%hsa03030	Heart	withHumans	0.2695595057	0.02880210226	36	1	0.03526147984	0.2397108899	32	1	0.02094147545	0.1677279455	35	1	0.8357929817	-0.02588185799	30	-1	0.5359338777	-0.007830723588	38	1	0.4281106911	0.002595233371	35	1	FALSE	FALSE	FALSE	FALSE	FALSE	FALSE
Drug metabolism - cytochrome P450%KEGG%hsa00982	Drug metabolism - cytochrome P450%KEGG%hsa00982	Heart	withHumans	0.2901744112	0.02459728899	36	-1	0.9467030806	-0.03251529509	32	-1	0.01228139763	0.1969787047	35	1	0.6315790744	0.002677412125	30	-1	0.2920145279	0.0228705237	38	-1	0.7292351049	-0.02301068324	35	1	FALSE	FALSE	TRUE	FALSE	FALSE	FALSE
Drug metabolism - other enzymes%KEGG%hsa00983	Drug metabolism - other enzymes%KEGG%hsa00983	Heart	withHumans	0.02039957684	0.1774259174	36	-1	0.06333351642	0.1878208161	32	-1	0.07681253397	0.09734544219	35	-1	0.2140154496	0.132352079	30	-1	0.145544053	0.06261203397	38	-1	0.1755307144	0.05492495895	35	-1	TRUE	FALSE	FALSE	FALSE	FALSE	FALSE
ErbB signaling pathway%KEGG%hsa04012	ErbB signaling pathway%KEGG%hsa04012	Heart	withHumans	0.02918402424	0.156764838	36	1	0.0880025224	0.1562254749	32	1	0.001813196916	0.2952520423	35	1	0.5898137403	0.0108808893	30	1	0.1747782237	0.05169662389	38	1	0.02214813055	0.1811508605	35	1	FALSE	FALSE	FALSE	FALSE	FALSE	FALSE
Homologous recombination%KEGG%hsa03440	Homologous recombination%KEGG%hsa03440	Heart	withHumans	0.3044590725	0.02185598361	36	1	0.1392432701	0.1166795976	32	1	1.00E-06	0.5812110879	35	1	0.9896596632	-0.03553285107	30	-1	0.5380886966	-0.008046070801	38	1	0.1541498423	0.06382724168	35	1	FALSE	FALSE	TRUE	FALSE	FALSE	FALSE
Lysosome%KEGG%hsa04142	Lysosome%KEGG%hsa04142	Heart	withHumans	0.8408470393	-0.02682064286	36	-1	0.9758980881	-0.03310895038	32	-1	0.001039817283	0.3238748003	35	1	0.8628848344	-0.0278381618	30	-1	0.7393810761	-0.02125317781	38	1	0.2540570328	0.03279052349	35	1	FALSE	FALSE	TRUE	FALSE	FALSE	FALSE
MAPK signaling pathway%KEGG%hsa04010	MAPK signaling pathway%KEGG%hsa04010	Heart	withHumans	0.7084696554	-0.02102915479	36	1	0.4354817509	0.01925954384	32	1	0.03114681219	0.1472542822	35	1	0.3355906784	0.08584552694	30	1	0.2648550558	0.02832698935	38	1	0.09466752114	0.09455421493	35	1	FALSE	FALSE	TRUE	FALSE	FALSE	FALSE
Metabolic pathways%KEGG%hsa01100	Metabolic pathways%KEGG%hsa01100	Heart	withHumans	0.09276835233	0.09094330058	36	-1	0.5909511501	-0.004427338873	32	-1	0.6384496291	-0.01871612354	35	-1	0.4542866277	0.04212842786	30	-1	0.1712126818	0.05300877269	38	-1	0.2781415212	0.02738586595	35	-1	FALSE	FALSE	FALSE	FALSE	FALSE	FALSE
Metabolism of xenobiotics by cytochrome P450%KEGG%hsa00980	Metabolism of xenobiotics by cytochrome P450%KEGG%hsa00980	Heart	withHumans	0.5674774501	-0.01151950889	36	-1	0.89663737	-0.03089510532	32	1	0.5668795978	-0.01345651337	35	-1	0.4371121285	0.0480991017	30	-1	0.2893349301	0.02338821849	38	-1	0.3492026489	0.01404874043	35	-1	FALSE	FALSE	FALSE	FALSE	FALSE	FALSE
Mismatch repair%KEGG%hsa03430	Mismatch repair%KEGG%hsa03430	Heart	withHumans	0.2096597427	0.04337269442	36	1	0.6062649779	-0.006199116001	32	1	0.001543910952	0.304997222	35	1	0.8958416053	-0.03048597809	30	-1	0.4225581017	0.003884694952	38	1	0.1308510578	0.07409439619	35	1	FALSE	FALSE	TRUE	FALSE	FALSE	FALSE
Neuroactive ligand-receptor interaction%KEGG%hsa04080	Neuroactive ligand-receptor interaction%KEGG%hsa04080	Heart	withHumans	0.1701266979	0.05490458847	36	-1	0.7462875281	-0.02175656878	32	1	0.1698405226	0.05263510969	35	1	0.886426822	-0.02966411107	30	-1	0.1579473075	0.05795744305	38	-1	0.6468391975	-0.01841694799	35	-1	FALSE	FALSE	FALSE	FALSE	FALSE	FALSE
Non-homologous end-joining%KEGG%hsa03450	Non-homologous end-joining%KEGG%hsa03450	Heart	withHumans	0.3680313558	0.0108962386	36	1	0.1188644288	0.1312076256	32	-1	0.4642934039	-0.003873698509	35	-1	0.2365570936	0.1237833527	30	-1	0.6511277694	-0.01655253746	38	1	0.510976565	-0.007007140961	35	1	FALSE	FALSE	FALSE	FALSE	FALSE	FALSE
Nucleotide excision repair%KEGG%hsa03420	Nucleotide excision repair%KEGG%hsa03420	Heart	withHumans	0.07094410159	0.1070451732	36	1	0.9620783627	-0.03280806249	32	-1	0.8784627342	-0.0288025363	35	1	0.8819601392	-0.02934831318	30	-1	0.2150472804	0.04025113103	38	1	0.5186080434	-0.007883093138	35	1	FALSE	FALSE	FALSE	FALSE	FALSE	FALSE
Oocyte meiosis%KEGG%hsa04114	Oocyte meiosis%KEGG%hsa04114	Heart	withHumans	0.6800055471	-0.01940910078	36	1	0.9764368829	-0.03311961555	32	1	1.95E-06	0.5621132509	35	1	0.9973043619	-0.03571266705	30	1	0.8286260339	-0.02489310095	38	1	0.03018425744	0.1624184942	35	1	FALSE	FALSE	FALSE	FALSE	FALSE	FALSE
PPAR signaling pathway%KEGG%hsa03320	PPAR signaling pathway%KEGG%hsa03320	Heart	withHumans	0.005096052331	0.2508698641	36	-1	0.2579876521	0.06338456323	32	1	0.6102584645	-0.01671389675	35	1	0.786563212	-0.02071801034	30	-1	0.000763686504	0.3290045161	38	-1	0.003203347895	0.2897599455	35	-1	FALSE	FALSE	FALSE	FALSE	FALSE	FALSE
Phosphatidylinositol signaling system%KEGG%hsa04070	Phosphatidylinositol signaling system%KEGG%hsa04070	Heart	withHumans	0.9801045151	-0.02937106845	36	1	0.06478753597	0.1860153756	32	-1	0.8650238085	-0.0284515852	35	-1	0.960956692	-0.03484318182	30	-1	0.9952228818	-0.02777562179	38	1	0.3485401818	0.01421318055	35	1	FALSE	FALSE	FALSE	FALSE	FALSE	FALSE
Proteasome%KEGG%hsa03050	Proteasome%KEGG%hsa03050	Heart	withHumans	0.4433762628	0.0005125714402	36	1	0.4646583934	0.01390107369	32	1	0.001748432589	0.2977097865	35	1	0.605370745	0.008062776833	30	1	0.4283084678	0.003193980374	38	1	0.02755592402	0.1681404824	35	1	FALSE	FALSE	FALSE	FALSE	FALSE	FALSE
Protein export%KEGG%hsa03060	Protein export%KEGG%hsa03060	Heart	withHumans	0.3986943221	0.006427802551	36	1	0.1456396614	0.1132102991	32	1	8.26E-05	0.4322681755	35	1	0.5898137403	0.0111024901	30	1	0.4209677079	0.004098451878	38	1	0.02590008602	0.1719726449	35	1	FALSE	FALSE	FALSE	FALSE	FALSE	FALSE
Protein processing in endoplasmic reticulum%KEGG%hsa04141	Protein processing in endoplasmic reticulum%KEGG%hsa04141	Heart	withHumans	0.7498124374	-0.02302081233	36	-1	0.9418720711	-0.03237890927	32	1	0.3189895401	0.01549155116	35	1	0.7449562458	-0.01563290818	30	-1	0.9649908336	-0.0276537854	38	-1	0.6204979246	-0.01645378566	35	1	FALSE	FALSE	FALSE	FALSE	FALSE	FALSE
RNA degradation%KEGG%hsa03018	RNA degradation%KEGG%hsa03018	Heart	withHumans	0.7813280935	-0.0244567806	36	1	0.6794272816	-0.01480946355	32	-1	1.69E-05	0.4919894303	35	-1	0.7052331419	-0.009132646776	30	-1	0.9757308687	-0.02771658199	38	1	0.1502170407	0.06543677879	35	-1	FALSE	FALSE	TRUE	FALSE	FALSE	FALSE
RNA polymerase%KEGG%hsa03020	RNA polymerase%KEGG%hsa03020	Heart	withHumans	0.7765426386	-0.02424760708	36	1	0.6492678009	-0.01113368272	32	1	0.2632501094	0.02678102248	35	-1	0.8111923177	-0.0238621372	30	-1	0.7645077947	-0.02246553512	38	1	0.3790589599	0.009339638123	35	-1	FALSE	FALSE	FALSE	FALSE	FALSE	FALSE
RNA transport%KEGG%hsa03013	RNA transport%KEGG%hsa03013	Heart	withHumans	0.02416007825	0.1675405062	36	1	0.06150817223	0.1906587165	32	1	0.9612277192	-0.03009326075	35	1	0.4546812708	0.04193795556	30	1	0.1594075836	0.05728081339	38	1	0.4991697526	-0.005765074166	35	1	TRUE	FALSE	FALSE	FALSE	FALSE	FALSE
Regulation of autophagy%KEGG%hsa04140	Regulation of autophagy%KEGG%hsa04140	Heart	withHumans	0.9426549362	-0.02898256737	36	-1	0.995223526	-0.03331744943	32	1	0.005346139426	0.2405803264	35	-1	0.662437715	-0.002324685877	30	-1	0.5330182524	-0.007456208841	38	-1	0.09635578741	0.09334614577	35	-1	FALSE	FALSE	TRUE	FALSE	FALSE	FALSE
Ribosome biogenesis in eukaryotes%KEGG%hsa03008	Ribosome biogenesis in eukaryotes%KEGG%hsa03008	Heart	withHumans	0.8987244254	-0.0282091638	36	1	0.4407210844	0.01811887402	32	-1	0.7444836516	-0.0241484454	35	1	0.6791887651	-0.004895788952	30	-1	0.9434714573	-0.02747907852	38	-1	0.8775097697	-0.02852713309	35	1	FALSE	FALSE	FALSE	FALSE	FALSE	FALSE
Ribosome%KEGG%hsa03010	Ribosome%KEGG%hsa03010	Heart	withHumans	0.911058344	-0.02844713648	36	-1	0.6258872398	-0.0090590053	32	1	0.05650349564	0.1138390385	35	-1	0.7147232102	-0.01104076696	30	-1	0.7293515723	-0.02073267952	38	-1	0.23822732	0.03684037513	35	-1	FALSE	FALSE	FALSE	FALSE	FALSE	FALSE
SNARE interactions in vesicular transport%KEGG%hsa04130	SNARE interactions in vesicular transport%KEGG%hsa04130	Heart	withHumans	0.5763689523	-0.01223854084	36	1	0.8584773416	-0.02898363549	32	1	0.5599748876	-0.01284240868	35	-1	0.6325123482	0.001743745808	30	1	0.2601902862	0.02929054788	38	1	0.533208414	-0.00925960112	35	1	FALSE	FALSE	FALSE	FALSE	FALSE	FALSE
Spliceosome%KEGG%hsa03040	Spliceosome%KEGG%hsa03040	Heart	withHumans	6.73E-05	0.4407113104	36	1	0.08503587239	0.1593542406	32	1	0.001743738743	0.2980426336	35	1	0.2016246914	0.1372660539	30	1	3.61E-05	0.448788972	38	1	8.33E-06	0.5458161872	35	1	FALSE	FALSE	FALSE	FALSE	FALSE	FALSE
Sulfur relay system%KEGG%hsa04122	Sulfur relay system%KEGG%hsa04122	Heart	withHumans	0.8120429132	-0.02572398733	36	1	0.8646472873	-0.02940692141	32	1	0.4157272905	0.001382685727	35	1	0.416325042	0.05362510813	30	1	0.379357036	0.00938537906	38	1	0.3284527597	0.01723178074	35	1	FALSE	FALSE	FALSE	FALSE	FALSE	FALSE
Ubiquitin mediated proteolysis%KEGG%hsa04120	Ubiquitin mediated proteolysis%KEGG%hsa04120	Heart	withHumans	0.7939342758	-0.02500034455	36	-1	0.4639922746	0.01404604741	32	-1	0.0500713007	0.1203238969	35	1	0.4584080725	0.04018815274	30	-1	0.7571110412	-0.02206324392	38	-1	0.2802730835	0.02664503973	35	1	FALSE	FALSE	FALSE	FALSE	FALSE	FALSE
mRNA surveillance pathway%KEGG%hsa03015	mRNA surveillance pathway%KEGG%hsa03015	Heart	withHumans	0.5606162633	-0.01087156987	36	1	0.9679706376	-0.03294577879	32	1	0.00478610551	0.2461605254	35	-1	0.6849092812	-0.005664988648	30	-1	0.8499799834	-0.02556385713	38	1	0.4177143296	0.004065946747	35	-1	FALSE	FALSE	TRUE	FALSE	FALSE	FALSE
p53 signaling pathway%KEGG%hsa04115	p53 signaling pathway%KEGG%hsa04115	Heart	withHumans	0.3477720479	0.01404465232	36	1	0.7374473006	-0.02076249144	32	1	0.1057315458	0.07917645758	35	1	0.8856450636	-0.02960854322	30	1	0.08577806859	0.09212605764	38	1	0.06616100751	0.1166313092	35	1	FALSE	FALSE	FALSE	FALSE	FALSE	FALSE
Adherens junction%KEGG%hsa04520	Adherens junction%KEGG%hsa04520	Heart	withHumans	0.01054531603	0.2134605143	36	1	0.09575868031	0.1502689221	32	1	0.01974545317	0.1711402504	35	1	0.2709178074	0.1073329376	30	1	0.01417618303	0.1894256445	38	1	0.01475613624	0.2049474486	35	1	FALSE	FALSE	FALSE	FALSE	FALSE	FALSE
Antigen processing and presentation%KEGG%hsa04612	Antigen processing and presentation%KEGG%hsa04612	Heart	withHumans	0.01258126249	0.2038843301	36	1	0.03203743589	0.2549822919	32	1	0.3428819954	0.01136128081	35	1	0.4273796903	0.05017195052	30	1	0.01055657269	0.205442207	38	1	0.02146880479	0.1832438701	35	1	FALSE	FALSE	FALSE	FALSE	FALSE	FALSE
Apoptosis%KEGG%hsa04210	Apoptosis%KEGG%hsa04210	Heart	withHumans	0.01013849354	0.2155742177	36	1	0.3854152118	0.02864661029	32	1	0.4689173196	-0.004364387115	35	1	0.4075089929	0.05750364407	30	1	0.001112464462	0.3113985152	38	1	0.00682128278	0.2491629585	35	1	FALSE	FALSE	FALSE	FALSE	FALSE	FALSE
Axon guidance%KEGG%hsa04360	Axon guidance%KEGG%hsa04360	Heart	withHumans	0.6422877779	-0.01708708569	36	-1	0.6118428929	-0.007349876091	32	-1	0.3312311615	0.01342694303	35	1	0.7417961303	-0.01506152347	30	-1	0.9273170182	-0.02730076437	38	-1	0.6880389731	-0.02086914312	35	1	FALSE	FALSE	FALSE	FALSE	FALSE	FALSE
B cell receptor signaling pathway%KEGG%hsa04662	B cell receptor signaling pathway%KEGG%hsa04662	Heart	withHumans	0.09407953996	0.08994924785	36	-1	0.7226853305	-0.01914531751	32	1	0.07438214027	0.099105815	35	1	0.9935917685	-0.03562940781	30	-1	0.1862721455	0.04827289475	38	-1	0.5428565387	-0.01017521673	35	-1	FALSE	FALSE	FALSE	FALSE	FALSE	FALSE
Cardiac muscle contraction%KEGG%hsa04260	Cardiac muscle contraction%KEGG%hsa04260	Heart	withHumans	0.6341451124	-0.01654200459	36	1	0.3589667417	0.03516675602	32	1	0.0490564318	0.1217168605	35	1	0.887632735	-0.02989418865	30	-1	0.5430053639	-0.008458292003	38	1	0.3959503933	0.007110807009	35	1	FALSE	FALSE	TRUE	FALSE	FALSE	FALSE
Cell adhesion molecules (CAMs)%KEGG%hsa04514	Cell adhesion molecules (CAMs)%KEGG%hsa04514	Heart	withHumans	0.1160099627	0.07717709102	36	1	0.8054614625	-0.02589777697	32	1	0.1795026581	0.04955808854	35	1	0.6988462553	-0.00778189907	30	1	0.04241574166	0.1307186311	38	1	0.005638140206	0.2595823523	35	1	FALSE	FALSE	FALSE	FALSE	FALSE	FALSE
Circadian rhythm - mammal%KEGG%hsa04710	Circadian rhythm - mammal%KEGG%hsa04710	Heart	withHumans	0.025656898	0.1639234808	36	-1	0.1529843096	0.1075679795	32	-1	0.6250148773	-0.0177037878	35	-1	0.3275725248	0.08893355915	30	-1	0.03193743623	0.1462334538	38	-1	0.1395309643	0.07030122655	35	-1	FALSE	FALSE	FALSE	FALSE	FALSE	FALSE
Complement and coagulation cascades%KEGG%hsa04610	Complement and coagulation cascades%KEGG%hsa04610	Heart	withHumans	0.0002167158385	0.3965238232	36	1	0.4013203047	0.02550331282	32	1	0.9885443136	-0.03027327868	35	-1	0.1037725015	0.20374547	30	1	3.92E-05	0.4461820873	38	1	0.002058221317	0.3117360984	35	1	FALSE	FALSE	FALSE	FALSE	FALSE	FALSE
Cytosolic DNA-sensing pathway%KEGG%hsa04623	Cytosolic DNA-sensing pathway%KEGG%hsa04623	Heart	withHumans	0.442839326	0.0006515883005	36	1	0.06855571777	0.1795972913	32	1	0.007384823002	0.2238507521	35	1	0.6962572831	-0.007374021433	30	1	0.2759374825	0.02587641434	38	1	0.174011748	0.05573864962	35	1	FALSE	FALSE	TRUE	FALSE	FALSE	FALSE
Dorso-ventral axis formation%KEGG%hsa04320	Dorso-ventral axis formation%KEGG%hsa04320	Heart	withHumans	0.04217189668	0.1372397385	36	1	0.3400272995	0.03945956598	32	1	0.01336353404	0.1923766309	35	1	0.3426864928	0.08091461605	30	1	0.01940618858	0.1732311474	38	1	0.001263018411	0.3356259943	35	1	FALSE	FALSE	FALSE	FALSE	FALSE	FALSE
ECM-receptor interaction%KEGG%hsa04512	ECM-receptor interaction%KEGG%hsa04512	Heart	withHumans	0.2738514745	0.0279849322	36	1	0.2955383023	0.05128786767	32	1	0.1771996402	0.05022448807	35	1	0.7083176324	-0.00984657447	30	1	0.2409221347	0.03372164892	38	1	0.2357757743	0.03753149561	35	1	FALSE	FALSE	FALSE	FALSE	FALSE	FALSE
Endocytosis%KEGG%hsa04144	Endocytosis%KEGG%hsa04144	Heart	withHumans	0.6483460171	-0.01748923155	36	1	0.9421007462	-0.03243491199	32	1	0.3088277946	0.01737229321	35	1	0.82231953	-0.02493840794	30	1	0.2300576632	0.03628279423	38	1	0.09915600651	0.0916297092	35	1	FALSE	FALSE	FALSE	FALSE	FALSE	FALSE
Fc epsilon RI signaling pathway%KEGG%hsa04664	Fc epsilon RI signaling pathway%KEGG%hsa04664	Heart	withHumans	0.2123209941	0.042603818	36	-1	0.3446516715	0.03823144524	32	1	0.01478221032	0.1867319452	35	1	0.7632624983	-0.01776704309	30	-1	0.1207745178	0.07304701289	38	-1	0.5375864287	-0.009640086676	35	-1	FALSE	FALSE	TRUE	FALSE	FALSE	FALSE
Fc gamma R-mediated phagocytosis%KEGG%hsa04666	Fc gamma R-mediated phagocytosis%KEGG%hsa04666	Heart	withHumans	0.9791744506	-0.02936476607	36	-1	0.4167587093	0.02255661369	32	1	0.0002743637453	0.3841690657	35	1	0.9585188163	-0.03474981657	30	1	0.8020791511	-0.02399406494	38	1	0.1714978575	0.05671729016	35	1	FALSE	FALSE	TRUE	FALSE	FALSE	FALSE
Focal adhesion%KEGG%hsa04510	Focal adhesion%KEGG%hsa04510	Heart	withHumans	0.4613809847	-0.001436144306	36	1	0.1501965546	0.1102305191	32	1	0.0004089317678	0.3662675965	35	1	0.7485771715	-0.01611354018	30	1	0.408098536	0.00582587183	38	1	0.09898796299	0.09179528629	35	1	FALSE	FALSE	TRUE	FALSE	FALSE	FALSE
Gap junction%KEGG%hsa04540	Gap junction%KEGG%hsa04540	Heart	withHumans	0.5515022752	-0.01006380333	36	1	0.2805250123	0.05639600978	32	1	0.0003872505135	0.3684537585	35	1	0.7858624711	-0.02052331226	30	1	0.5655232778	-0.01046099397	38	1	0.06288467276	0.119964457	35	1	FALSE	FALSE	TRUE	FALSE	FALSE	FALSE
Hedgehog signaling pathway%KEGG%hsa04340	Hedgehog signaling pathway%KEGG%hsa04340	Heart	withHumans	0.5791110234	-0.0124369836	36	-1	0.4497577294	0.01652892577	32	1	0.009213031305	0.212125514	35	1	0.9168475418	-0.03258880821	30	1	0.4218634675	0.003971869666	38	-1	0.7391802135	-0.02350378899	35	-1	FALSE	FALSE	TRUE	FALSE	FALSE	FALSE
Hematopoietic cell lineage%KEGG%hsa04640	Hematopoietic cell lineage%KEGG%hsa04640	Heart	withHumans	0.1080377004	0.08144948372	36	1	0.06798101659	0.1814222333	32	1	0.03485195653	0.1407897633	35	1	0.3420710814	0.0819536103	30	1	0.05393219148	0.1176662991	38	1	0.01484636417	0.2045262658	35	1	FALSE	FALSE	FALSE	FALSE	FALSE	FALSE
Intestinal immune network for IgA production%KEGG%hsa04672	Intestinal immune network for IgA production%KEGG%hsa04672	Heart	withHumans	0.3332948821	0.0164347949	36	1	0.583753436	-0.003222731002	32	1	0.3208221198	0.01508736091	35	1	0.7302940445	-0.01312801244	30	1	0.0892167699	0.09010370354	38	1	0.07283533329	0.1108736697	35	1	FALSE	FALSE	FALSE	FALSE	FALSE	FALSE
Jak-STAT signaling pathway%KEGG%hsa04630	Jak-STAT signaling pathway%KEGG%hsa04630	Heart	withHumans	0.5797115649	-0.01252711856	36	-1	0.9521648271	-0.03261367717	32	1	0.1319255804	0.06676234256	35	1	0.6289306623	0.003550644545	30	-1	0.8001440564	-0.02389768528	38	-1	0.6527221772	-0.01879501903	35	1	FALSE	FALSE	FALSE	FALSE	FALSE	FALSE
Leukocyte transendothelial migration%KEGG%hsa04670	Leukocyte transendothelial migration%KEGG%hsa04670	Heart	withHumans	0.9499687114	-0.02908105776	36	1	0.2897050746	0.053202059	32	1	0.001500277483	0.3062932364	35	1	0.9580542201	-0.03463743802	30	-1	0.7752993273	-0.02282686157	38	1	0.2212697832	0.04135362228	35	1	FALSE	FALSE	TRUE	FALSE	FALSE	FALSE
Long-term potentiation%KEGG%hsa04720	Long-term potentiation%KEGG%hsa04720	Heart	withHumans	0.0677772145	0.1097120877	36	1	0.5090481371	0.006851557092	32	1	0.0003503116432	0.373136632	35	1	0.4092992736	0.05674843411	30	1	0.1276126901	0.07017419622	38	1	0.001065123993	0.3434544155	35	1	FALSE	FALSE	FALSE	FALSE	FALSE	FALSE
NOD-like receptor signaling pathway%KEGG%hsa04621	NOD-like receptor signaling pathway%KEGG%hsa04621	Heart	withHumans	0.2444445129	0.03422996496	36	-1	0.145868313	0.112566937	32	1	0.3736072774	0.00676238828	35	1	0.8980430836	-0.03079146568	30	1	0.2323216931	0.03571386908	38	-1	0.280093533	0.02673482131	35	-1	FALSE	FALSE	FALSE	FALSE	FALSE	FALSE
Natural killer cell mediated cytotoxicity%KEGG%hsa04650	Natural killer cell mediated cytotoxicity%KEGG%hsa04650	Heart	withHumans	0.9426549362	-0.02898071748	36	1	0.4260756131	0.02089091411	32	1	7.11E-05	0.4374840669	35	1	0.997067072	-0.03570997694	30	1	0.8990575202	-0.02676289877	38	1	0.224405491	0.0404546803	35	1	FALSE	FALSE	TRUE	FALSE	FALSE	FALSE
Neurotrophin signaling pathway%KEGG%hsa04722	Neurotrophin signaling pathway%KEGG%hsa04722	Heart	withHumans	0.7359708331	-0.02239388607	36	1	0.2579876521	0.06337783515	32	1	0.001750806684	0.2974382045	35	1	0.9005778209	-0.03103784637	30	1	0.6728513698	-0.01783175036	38	1	0.1960080133	0.04820264277	35	1	FALSE	FALSE	TRUE	FALSE	FALSE	FALSE
Notch signaling pathway%KEGG%hsa04330	Notch signaling pathway%KEGG%hsa04330	Heart	withHumans	0.9059215021	-0.02833173717	36	1	0.5880452293	-0.004069043804	32	1	0.2120179776	0.03950932308	35	-1	0.7960610705	-0.02183763222	30	1	0.5374464899	-0.007948529809	38	1	0.9479459004	-0.02992823321	35	-1	FALSE	FALSE	FALSE	FALSE	FALSE	FALSE
Osteoclast differentiation%KEGG%hsa04380	Osteoclast differentiation%KEGG%hsa04380	Heart	withHumans	0.835665077	-0.02667480553	36	-1	0.3005386243	0.0502122545	32	1	0.4159517594	0.001324162901	35	1	0.7311169006	-0.0133978485	30	1	0.7750436	-0.02279416493	38	1	0.6063739279	-0.01527203593	35	1	FALSE	FALSE	FALSE	FALSE	FALSE	FALSE
Peroxisome%KEGG%hsa04146	Peroxisome%KEGG%hsa04146	Heart	withHumans	0.00263616852	0.2840748594	36	-1	0.6917204417	-0.01638062987	32	-1	0.04493495242	0.126607092	35	-1	0.2757883267	0.1060649557	30	-1	0.0004668971581	0.3501804821	38	-1	2.93E-05	0.5019720948	35	-1	FALSE	FALSE	FALSE	FALSE	FALSE	FALSE
Phagosome%KEGG%hsa04145	Phagosome%KEGG%hsa04145	Heart	withHumans	0.04217189668	0.1372335659	36	1	0.1995201095	0.08551252387	32	1	0.01588245149	0.1826276832	35	1	0.6976646768	-0.007512402154	30	1	0.07846930524	0.09724639678	38	1	0.01650625516	0.198688389	35	1	FALSE	FALSE	FALSE	FALSE	FALSE	FALSE
RIG-I-like receptor signaling pathway%KEGG%hsa04622	RIG-I-like receptor signaling pathway%KEGG%hsa04622	Heart	withHumans	0.1309027505	0.07024499144	36	1	0.03526147984	0.238090383	32	1	0.5605873062	-0.01289892904	35	1	0.1648019638	0.157856574	30	1	0.09957875895	0.08440022936	38	1	0.2781415212	0.02740709907	35	1	FALSE	TRUE	FALSE	FALSE	FALSE	FALSE
Renin-angiotensin system%KEGG%hsa04614	Renin-angiotensin system%KEGG%hsa04614	Heart	withHumans	0.6863428576	-0.01975152483	36	-1	0.6099654151	-0.006855867308	32	1	0.02948390918	0.1501742627	35	-1	0.9511728033	-0.03432428715	30	1	0.5564731618	-0.009510233252	38	-1	0.1208385353	0.07894960309	35	-1	FALSE	FALSE	TRUE	FALSE	FALSE	FALSE
T cell receptor signaling pathway%KEGG%hsa04660	T cell receptor signaling pathway%KEGG%hsa04660	Heart	withHumans	0.7888736975	-0.02478389504	36	1	0.06706714847	0.1827945938	32	1	0.003609185416	0.2604670008	35	1	0.391303251	0.06324185919	30	1	0.8769742823	-0.02625044347	38	1	0.2902541714	0.02447894334	35	1	FALSE	FALSE	TRUE	FALSE	FALSE	FALSE
TGF-beta signaling pathway%KEGG%hsa04350	TGF-beta signaling pathway%KEGG%hsa04350	Heart	withHumans	0.5524948217	-0.01017602849	36	1	0.885506572	-0.03048088457	32	1	0.1230248253	0.07088371052	35	1	0.9345172587	-0.03350699825	30	-1	0.6315596049	-0.01514818071	38	1	0.2720641837	0.02871633398	35	1	FALSE	FALSE	FALSE	FALSE	FALSE	FALSE
Tight junction%KEGG%hsa04530	Tight junction%KEGG%hsa04530	Heart	withHumans	0.03587426283	0.1455984357	36	1	0.8916889005	-0.03070532625	32	1	0.03279952713	0.1443137199	35	1	0.7238209751	-0.01234184002	30	1	0.06514136362	0.1071511435	38	1	0.001481474305	0.3273039203	35	1	FALSE	FALSE	FALSE	FALSE	FALSE	FALSE
Toll-like receptor signaling pathway%KEGG%hsa04620	Toll-like receptor signaling pathway%KEGG%hsa04620	Heart	withHumans	0.4186781296	0.003925339983	36	-1	0.3624481982	0.03444452235	32	1	0.001718398014	0.2990917286	35	1	0.7036820174	-0.008802961848	30	-1	0.3171060318	0.01847776815	38	-1	0.9883311629	-0.03027692604	35	-1	FALSE	FALSE	TRUE	FALSE	FALSE	FALSE
VEGF signaling pathway%KEGG%hsa04370	VEGF signaling pathway%KEGG%hsa04370	Heart	withHumans	0.4238334689	0.003222386117	36	-1	0.6381941145	-0.01022737184	32	1	0.001186516324	0.317514926	35	1	0.8721443889	-0.02848707443	30	-1	0.6773305744	-0.01811582333	38	-1	0.5778449592	-0.01313597375	35	1	FALSE	FALSE	TRUE	FALSE	FALSE	FALSE
Vascular smooth muscle contraction%KEGG%hsa04270	Vascular smooth muscle contraction%KEGG%hsa04270	Heart	withHumans	0.8264678537	-0.02633489234	36	-1	0.8655432893	-0.02947576245	32	1	7.68E-05	0.4348277199	35	1	0.9480891199	-0.03415358525	30	1	0.8252960626	-0.02478579831	38	-1	0.1526690404	0.06443372752	35	1	FALSE	FALSE	TRUE	FALSE	FALSE	FALSE
Wnt signaling pathway%KEGG%hsa04310	Wnt signaling pathway%KEGG%hsa04310	Heart	withHumans	0.4285564586	0.002660958011	36	1	0.1626308247	0.1027857702	32	1	0.0004380337202	0.3633077366	35	1	0.72725055	-0.01267083466	30	1	0.6585323252	-0.01703460916	38	1	0.1634122635	0.05950396845	35	1	FALSE	FALSE	TRUE	FALSE	FALSE	FALSE
mTOR signaling pathway%KEGG%hsa04150	mTOR signaling pathway%KEGG%hsa04150	Heart	withHumans	0.4210566262	0.003555459376	36	-1	0.3180480584	0.04585886512	32	-1	0.65109152	-0.01944349844	35	-1	0.4743256086	0.03555593553	30	-1	0.3169796819	0.01854749254	38	-1	0.5148027232	-0.007399461687	35	-1	FALSE	FALSE	FALSE	FALSE	FALSE	FALSE
Adipocytokine signaling pathway%KEGG%hsa04920	Adipocytokine signaling pathway%KEGG%hsa04920	Heart	withHumans	0.200665088	0.04571798025	36	-1	0.5703753379	-0.001350848466	32	1	0.3853950032	0.005304527137	35	1	0.9935917685	-0.03563415335	30	-1	0.1586689195	0.05765059561	38	-1	0.4346504309	0.001809839378	35	-1	FALSE	FALSE	FALSE	FALSE	FALSE	FALSE
Aldosterone-regulated sodium reabsorption%KEGG%hsa04960	Aldosterone-regulated sodium reabsorption%KEGG%hsa04960	Heart	withHumans	0.4077861023	0.005321266806	36	-1	0.9704335533	-0.03303480334	32	1	0.0155754067	0.1837120861	35	1	0.8089263031	-0.02344261882	30	-1	0.2185131024	0.03931534948	38	-1	0.978271824	-0.03020755347	35	-1	FALSE	FALSE	TRUE	FALSE	FALSE	FALSE
Alzheimer's disease%KEGG%hsa05010	Alzheimer's disease%KEGG%hsa05010	Heart	withHumans	0.5803807065	-0.01258454663	36	1	0.5703753379	-0.001364660163	32	1	0.6391098773	-0.01876378048	35	-1	0.5885962072	0.01155742729	30	1	0.4537732832	0.0003503824338	38	1	0.8198236456	-0.02673513002	35	1	FALSE	FALSE	FALSE	FALSE	FALSE	FALSE
Amyotrophic lateral sclerosis (ALS)%KEGG%hsa05014	Amyotrophic lateral sclerosis (ALS)%KEGG%hsa05014	Heart	withHumans	0.3637665888	0.01153565815	36	-1	0.2380479525	0.07046009938	32	1	0.4451678753	-0.001944935218	35	1	0.9585188163	-0.0347313406	30	1	0.5335280026	-0.007546580178	38	-1	0.3609406762	0.01230176605	35	-1	FALSE	FALSE	FALSE	FALSE	FALSE	FALSE
Bacterial invasion of epithelial cells%KEGG%hsa05100	Bacterial invasion of epithelial cells%KEGG%hsa05100	Heart	withHumans	0.2556291547	0.03155355053	36	1	0.2372465145	0.07110514766	32	1	2.08E-07	0.6226212107	35	1	0.6885373933	-0.006204564479	30	1	0.1766370936	0.05110870207	38	1	0.00622259499	0.2543686428	35	1	FALSE	FALSE	FALSE	FALSE	FALSE	FALSE
Bile secretion%KEGG%hsa04976	Bile secretion%KEGG%hsa04976	Heart	withHumans	0.9340798934	-0.02886748984	36	1	0.2351899778	0.07196032731	32	1	0.03142325484	0.1467049314	35	1	0.51155227	0.02840178669	30	1	0.8499799834	-0.02556917476	38	1	0.4648918794	-0.001822976855	35	1	FALSE	FALSE	TRUE	FALSE	FALSE	FALSE
Carbohydrate digestion and absorption%KEGG%hsa04973	Carbohydrate digestion and absorption%KEGG%hsa04973	Heart	withHumans	0.04045855007	0.1393130423	36	-1	0.331328267	0.04241086155	32	-1	0.1816543369	0.04890506467	35	-1	0.7871565437	-0.02082616956	30	-1	0.04918906581	0.1228137126	38	-1	0.2164762692	0.04270481116	35	-1	FALSE	FALSE	FALSE	FALSE	FALSE	FALSE
Cholinergic synapse%KEGG%hsa04725	Cholinergic synapse%KEGG%hsa04725	Heart	withHumans	0.06620374328	0.1112298466	36	-1	0.3311868117	0.04263130137	32	-1	0.6724306411	-0.02066197181	35	-1	0.5950893381	0.009606047715	30	-1	0.07403886642	0.1004846823	38	-1	0.1616578885	0.06023811028	35	-1	FALSE	FALSE	FALSE	FALSE	FALSE	FALSE
Collecting duct acid secretion%KEGG%hsa04966	Collecting duct acid secretion%KEGG%hsa04966	Heart	withHumans	0.8208104328	-0.02610695433	36	-1	0.5846737909	-0.003412222349	32	-1	0.04412544469	0.1276769952	35	1	0.855947471	-0.02753495737	30	1	0.9336083324	-0.02738027425	38	-1	0.1884337311	0.05063866384	35	1	FALSE	FALSE	TRUE	FALSE	FALSE	FALSE
Endocrine and other factor-regulated calcium reabsorption%KEGG%hsa04961	Endocrine and other factor-regulated calcium reabsorption%KEGG%hsa04961	Heart	withHumans	0.205952591	0.04427880985	36	-1	0.7730084065	-0.02371600554	32	-1	0.008350277686	0.2171196413	35	1	0.6962572831	-0.007085419934	30	-1	0.3095431358	0.01961532919	38	-1	0.8350233051	-0.02730456247	35	1	FALSE	FALSE	TRUE	FALSE	FALSE	FALSE
Epithelial cell signaling in Helicobacter pylori infection%KEGG%hsa05120	Epithelial cell signaling in Helicobacter pylori infection%KEGG%hsa05120	Heart	withHumans	0.9675635249	-0.02928545913	36	-1	0.9845438003	-0.03323952961	32	1	0.0005068298023	0.3568700898	35	1	0.997067072	-0.03571013671	30	-1	0.7559263727	-0.02198107713	38	1	0.07093015981	0.1124787469	35	1	FALSE	FALSE	TRUE	FALSE	FALSE	FALSE
Fat digestion and absorption%KEGG%hsa04975	Fat digestion and absorption%KEGG%hsa04975	Heart	withHumans	0.6316779413	-0.01633686006	36	-1	0.8360719124	-0.0276803371	32	-1	0.002567532734	0.2773311553	35	-1	0.4660135073	0.03736354544	30	-1	0.5676343458	-0.01061775157	38	-1	0.05629641326	0.1266643966	35	-1	FALSE	FALSE	TRUE	FALSE	FALSE	FALSE
Gastric acid secretion%KEGG%hsa04971	Gastric acid secretion%KEGG%hsa04971	Heart	withHumans	0.5685977444	-0.01160619639	36	1	0.320409107	0.0453234779	32	1	0.0002795264843	0.3830920802	35	1	0.5443076635	0.02139002266	30	1	0.7919996881	-0.02355772978	38	1	0.07133822716	0.1121575089	35	1	FALSE	FALSE	TRUE	FALSE	FALSE	FALSE
Glutamatergic synapse%KEGG%hsa04724	Glutamatergic synapse%KEGG%hsa04724	Heart	withHumans	0.03164619992	0.1526166529	36	-1	0.07268728084	0.1721176981	32	-1	0.1326979506	0.06630835578	35	1	0.3663789516	0.07246060047	30	-1	0.07607671361	0.09893353721	38	-1	0.8917336391	-0.02888183003	35	-1	TRUE	FALSE	FALSE	FALSE	FALSE	FALSE
GnRH signaling pathway%KEGG%hsa04912	GnRH signaling pathway%KEGG%hsa04912	Heart	withHumans	0.3868468513	0.008103845914	36	1	0.1911567895	0.08849534048	32	1	0.1282443114	0.06852694837	35	1	0.3807845891	0.06635676618	30	1	0.5335280026	-0.007536794489	38	1	0.1983166039	0.047483373	35	1	FALSE	FALSE	FALSE	FALSE	FALSE	FALSE
Huntington's disease%KEGG%hsa05016	Huntington's disease%KEGG%hsa05016	Heart	withHumans	0.03571314185	0.1459402834	36	1	0.04544607563	0.2142166799	32	1	0.8742693794	-0.02868701687	35	1	0.4974326931	0.03092310997	30	1	0.04356049257	0.1294117612	38	1	0.2447488617	0.03499155731	35	1	FALSE	FALSE	FALSE	FALSE	FALSE	FALSE
Insulin signaling pathway%KEGG%hsa04910	Insulin signaling pathway%KEGG%hsa04910	Heart	withHumans	0.5539079575	-0.01035534936	36	-1	0.9258129304	-0.03186206956	32	1	0.5416763258	-0.01123698434	35	1	0.907804908	-0.03154939452	30	-1	0.2720856677	0.02674503393	38	-1	0.5224469803	-0.008313653469	35	-1	FALSE	FALSE	FALSE	FALSE	FALSE	FALSE
Leishmaniasis%KEGG%hsa05140	Leishmaniasis%KEGG%hsa05140	Heart	withHumans	0.9387976157	-0.02893647152	36	-1	0.3205891113	0.04513312363	32	1	0.004931291915	0.2447622638	35	1	0.9611318949	-0.03489956234	30	1	0.7553607579	-0.02195209709	38	1	0.3786314246	0.009545003968	35	1	FALSE	FALSE	TRUE	FALSE	FALSE	FALSE
Long-term depression%KEGG%hsa04730	Long-term depression%KEGG%hsa04730	Heart	withHumans	0.6893330609	-0.01990565159	36	-1	0.7611994264	-0.02294647334	32	1	0.0009775399745	0.326441268	35	1	0.960956692	-0.03486127444	30	-1	0.6650552458	-0.01737387513	38	-1	0.3007636194	0.02232138324	35	1	FALSE	FALSE	TRUE	FALSE	FALSE	FALSE
Maturity onset diabetes of the young%KEGG%hsa04950	Maturity onset diabetes of the young%KEGG%hsa04950	Heart	withHumans	0.9266300271	-0.02872896372	36	-1	0.5186018177	0.005250228034	32	1	0.8941850051	-0.02912087909	35	-1	0.8068558567	-0.02324271601	30	1	0.8336739261	-0.02510078973	38	-1	0.4766148058	-0.003161383851	35	-1	FALSE	FALSE	FALSE	FALSE	FALSE	FALSE
Melanogenesis%KEGG%hsa04916	Melanogenesis%KEGG%hsa04916	Heart	withHumans	0.3120915972	0.0204108721	36	1	0.07390578839	0.1698487152	32	1	0.2344686927	0.03338183106	35	1	0.2965727378	0.09938756462	30	1	0.2601902862	0.02927117491	38	1	0.2434285027	0.03538045776	35	1	FALSE	FALSE	FALSE	FALSE	FALSE	FALSE
Mineral absorption%KEGG%hsa04978	Mineral absorption%KEGG%hsa04978	Heart	withHumans	0.335557374	0.01599564622	36	1	0.9575036748	-0.03275180816	32	-1	0.9238819268	-0.0296233387	35	1	0.7598110069	-0.01716694089	30	-1	0.579280423	-0.01150806618	38	1	0.4088116492	0.005255415317	35	1	FALSE	FALSE	FALSE	FALSE	FALSE	FALSE
Olfactory transduction%KEGG%hsa04740	Olfactory transduction%KEGG%hsa04740	Heart	withHumans	0.0007802628024	0.3421998329	36	1	0.07028827248	0.1761765187	32	1	0.9409905045	-0.02986396726	35	1	0.1860755079	0.1462602956	30	1	0.008649958146	0.2158179631	38	1	0.123667895	0.07764391099	35	1	FALSE	FALSE	FALSE	FALSE	FALSE	FALSE
Pancreatic secretion%KEGG%hsa04972	Pancreatic secretion%KEGG%hsa04972	Heart	withHumans	0.08236164114	0.09824185122	36	-1	0.8384993473	-0.02794876056	32	-1	0.02505076799	0.1584016469	35	1	0.4534046079	0.04313501426	30	-1	0.1197917464	0.07352290551	38	-1	0.9354795443	-0.02971751721	35	-1	FALSE	FALSE	TRUE	FALSE	FALSE	FALSE
Parkinson's disease%KEGG%hsa05012	Parkinson's disease%KEGG%hsa05012	Heart	withHumans	0.0766088264	0.102626584	36	1	0.06042376881	0.1917107356	32	1	0.2242682848	0.03601135921	35	1	0.3923747369	0.06281285391	30	1	0.03434656184	0.142446264	38	1	0.1430650447	0.06846906888	35	1	FALSE	FALSE	FALSE	FALSE	TRUE	FALSE
Pathogenic Escherichia coli infection%KEGG%hsa05130	Pathogenic Escherichia coli infection%KEGG%hsa05130	Heart	withHumans	0.660075015	-0.01811497534	36	1	0.217243391	0.07841999345	32	1	0.0001456380694	0.4101821576	35	1	0.8919908819	-0.03022228525	30	1	0.6814744309	-0.01831231906	38	1	0.1390861759	0.07052829214	35	1	FALSE	FALSE	TRUE	FALSE	FALSE	FALSE
Phototransduction%KEGG%hsa04744	Phototransduction%KEGG%hsa04744	Heart	withHumans	0.0003608625816	0.375513294	36	1	0.03375445371	0.2478114684	32	1	0.001173521688	0.3182625616	35	1	0.01838296268	0.3456100224	30	1	4.54E-05	0.4406871716	38	1	3.77E-05	0.4903305982	35	1	FALSE	FALSE	FALSE	FALSE	FALSE	FALSE
Prion diseases%KEGG%hsa05020	Prion diseases%KEGG%hsa05020	Heart	withHumans	0.9223275436	-0.02866171939	36	1	0.4796196224	0.01157546984	32	1	0.02246229616	0.1641783645	35	1	0.743656475	-0.01547948901	30	1	0.390727411	0.007943589816	38	1	0.1750430952	0.05514067448	35	1	FALSE	FALSE	TRUE	FALSE	FALSE	FALSE
Progesterone-mediated oocyte maturation%KEGG%hsa04914	Progesterone-mediated oocyte maturation%KEGG%hsa04914	Heart	withHumans	0.9634195197	-0.02925248578	36	-1	0.7541636449	-0.02252990423	32	1	3.27E-06	0.5467084223	35	1	0.7960610705	-0.02184670102	30	-1	0.7520797147	-0.02182742932	38	-1	0.148896954	0.06605097678	35	1	FALSE	FALSE	TRUE	FALSE	FALSE	FALSE
Protein digestion and absorption%KEGG%hsa04974	Protein digestion and absorption%KEGG%hsa04974	Heart	withHumans	0.9595514888	-0.02920840319	36	1	0.1504918422	0.1095813679	32	1	0.0008847757866	0.3312783857	35	1	0.8618360955	-0.0277831627	30	1	0.9121275997	-0.02705297099	38	-1	0.5466328098	-0.01044673029	35	1	FALSE	FALSE	TRUE	FALSE	FALSE	FALSE
Proximal tubule bicarbonate reclamation%KEGG%hsa04964	Proximal tubule bicarbonate reclamation%KEGG%hsa04964	Heart	withHumans	0.0008991418159	0.3349085399	36	-1	0.3705878545	0.03177439006	32	-1	0.5929409899	-0.0154583706	35	1	0.3508742478	0.07717494237	30	-1	0.0002085687653	0.3842583149	38	-1	0.03081800506	0.161030708	35	-1	FALSE	FALSE	FALSE	FALSE	FALSE	FALSE
Regulation of actin cytoskeleton%KEGG%hsa04810	Regulation of actin cytoskeleton%KEGG%hsa04810	Heart	withHumans	0.135092617	0.06849029249	36	1	0.1743947054	0.09574336512	32	1	5.34E-06	0.530999564	35	1	0.4482475087	0.0445386905	30	1	0.1116342632	0.07769300259	38	1	0.003046420069	0.2921307255	35	1	FALSE	FALSE	FALSE	FALSE	FALSE	FALSE
Salivary secretion%KEGG%hsa04970	Salivary secretion%KEGG%hsa04970	Heart	withHumans	0.4094221016	0.00513476562	36	-1	0.9959850176	-0.03332877967	32	-1	0.003064855781	0.2686494039	35	1	0.9935917685	-0.03564508108	30	1	0.4551680361	0.0001935084352	38	-1	0.5224469803	-0.008322548228	35	1	FALSE	FALSE	TRUE	FALSE	FALSE	FALSE
Shigellosis%KEGG%hsa05131	Shigellosis%KEGG%hsa05131	Heart	withHumans	0.8094045951	-0.02559773905	36	1	0.06872126451	0.1793187994	32	1	1.11E-05	0.5070900453	35	1	0.733641892	-0.01407520908	30	1	0.638395012	-0.01572218293	38	1	0.1482301167	0.06630184511	35	1	FALSE	FALSE	TRUE	FALSE	FALSE	FALSE
Taste transduction%KEGG%hsa04742	Taste transduction%KEGG%hsa04742	Heart	withHumans	0.0002689217789	0.3873560206	36	-1	0.2311392571	0.07298959071	32	-1	0.5700958572	-0.01378987605	35	1	0.2013745599	0.1377065518	30	-1	0.001309655207	0.3042682993	38	-1	0.1158566848	0.08168377289	35	-1	FALSE	FALSE	FALSE	FALSE	FALSE	FALSE
Type I diabetes mellitus%KEGG%hsa04940	Type I diabetes mellitus%KEGG%hsa04940	Heart	withHumans	0.01842830181	0.183432635	36	1	0.1848945366	0.09067480356	32	1	0.05137846802	0.1189432493	35	1	0.1024771173	0.2055700573	30	1	0.000816326409	0.325764213	38	1	0.003323110031	0.2881551371	35	1	FALSE	FALSE	FALSE	FALSE	FALSE	FALSE
Type II diabetes mellitus%KEGG%hsa04930	Type II diabetes mellitus%KEGG%hsa04930	Heart	withHumans	0.005647103354	0.2451739552	36	-1	0.1034417883	0.143770838	32	-1	0.9897145413	-0.0302815468	35	1	0.4491574076	0.04427504472	30	-1	0.009983654664	0.2085295601	38	-1	0.0642393034	0.1184352453	35	-1	FALSE	FALSE	FALSE	FALSE	FALSE	FALSE
Vasopressin-regulated water reabsorption%KEGG%hsa04962	Vasopressin-regulated water reabsorption%KEGG%hsa04962	Heart	withHumans	0.08204362776	0.09855644516	36	1	0.152823726	0.1077109707	32	1	0.1881791472	0.04693807938	35	1	0.06889217724	0.2464212229	30	1	0.01252786017	0.196752652	38	1	0.002807725736	0.2960985274	35	1	FALSE	FALSE	FALSE	FALSE	FALSE	FALSE
Vibrio cholerae infection%KEGG%hsa05110	Vibrio cholerae infection%KEGG%hsa05110	Heart	withHumans	0.6691010914	-0.01870757476	36	-1	0.9487306697	-0.03255663482	32	1	3.47E-05	0.4661545953	35	1	0.9917184888	-0.03557039778	30	1	0.7622022246	-0.02235081146	38	-1	0.1663306707	0.05848619835	35	1	FALSE	FALSE	TRUE	FALSE	FALSE	FALSE
Vitamin digestion and absorption%KEGG%hsa04977	Vitamin digestion and absorption%KEGG%hsa04977	Heart	withHumans	0.1971279298	0.04684119487	36	-1	0.731196189	-0.02011742742	32	1	0.6115780906	-0.01681739311	35	-1	0.6962572831	-0.007368085565	30	-1	0.2462035766	0.03223323253	38	-1	0.08374135068	0.1022289941	35	-1	FALSE	FALSE	FALSE	FALSE	FALSE	FALSE
Acute myeloid leukemia%KEGG%hsa05221	Acute myeloid leukemia%KEGG%hsa05221	Heart	withHumans	0.3182752581	0.01923049286	36	1	0.1037941746	0.1431086981	32	1	0.08849204908	0.08930961089	35	1	0.5899747848	0.01071124435	30	1	0.1714790118	0.05283168264	38	1	0.1425848291	0.06877265601	35	1	FALSE	FALSE	FALSE	FALSE	FALSE	FALSE
African trypanosomiasis%KEGG%hsa05143	African trypanosomiasis%KEGG%hsa05143	Heart	withHumans	0.4345137349	0.0018241171	36	1	0.2805250123	0.05650462316	32	1	0.09692133754	0.08419738948	35	1	0.7048565812	-0.009045036306	30	1	0.475770444	-0.002002832815	38	1	0.1026385238	0.08939683816	35	1	FALSE	FALSE	FALSE	FALSE	FALSE	FALSE
Allograft rejection%KEGG%hsa05330	Allograft rejection%KEGG%hsa05330	Heart	withHumans	3.52E-05	0.4631390922	36	1	0.03431174707	0.2450105994	32	1	0.06179383949	0.1090817366	35	1	0.06991754202	0.2447492929	30	1	5.41E-06	0.5148203084	38	1	3.50E-05	0.4942783233	35	1	FALSE	FALSE	FALSE	FALSE	FALSE	FALSE
Amoebiasis%KEGG%hsa05146	Amoebiasis%KEGG%hsa05146	Heart	withHumans	0.3155667036	0.01973733316	36	-1	0.3394779232	0.03969279924	32	1	0.5472398392	-0.01175258248	35	1	0.9469583856	-0.03409003801	30	1	0.4603380444	-0.0003956763156	38	-1	0.4780482769	-0.003351261937	35	-1	FALSE	FALSE	FALSE	FALSE	FALSE	FALSE
Arrhythmogenic right ventricular cardiomyopathy (ARVC)%KEGG%hsa05412	Arrhythmogenic right ventricular cardiomyopathy (ARVC)%KEGG%hsa05412	Heart	withHumans	0.8888334876	-0.02801044971	36	1	0.4382418803	0.0187923327	32	-1	0.1165334356	0.07380515982	35	1	0.8985157194	-0.03092774302	30	-1	0.9697313191	-0.02768021989	38	-1	0.1686644906	0.05764596529	35	1	FALSE	FALSE	FALSE	FALSE	FALSE	FALSE
Asthma%KEGG%hsa05310	Asthma%KEGG%hsa05310	Heart	withHumans	2.52E-07	0.6134291676	36	1	0.009610886588	0.3489506559	32	1	0.5292117955	-0.01014285173	35	1	0.01874977467	0.33646181	30	1	2.02E-06	0.5466494537	38	1	0.0005310307203	0.378681272	35	1	FALSE	FALSE	FALSE	FALSE	FALSE	FALSE
Autoimmune thyroid disease%KEGG%hsa05320	Autoimmune thyroid disease%KEGG%hsa05320	Heart	withHumans	9.56E-06	0.5095487419	36	1	0.03699303907	0.2340978728	32	1	0.3119234887	0.01673910567	35	1	0.01874977467	0.3385883471	30	1	9.18E-07	0.5691209866	38	1	7.01E-05	0.4652226638	35	1	FALSE	FALSE	FALSE	FALSE	FALSE	FALSE
Basal cell carcinoma%KEGG%hsa05217	Basal cell carcinoma%KEGG%hsa05217	Heart	withHumans	0.5100648113	-0.00646400132	36	-1	0.2929647972	0.05226275033	32	1	0.6663624042	-0.02037950025	35	-1	0.7000782842	-0.008130808735	30	-1	0.5023790785	-0.004731622308	38	-1	0.04361598414	0.1408719512	35	-1	FALSE	FALSE	FALSE	FALSE	FALSE	TRUE
Bladder cancer%KEGG%hsa05219	Bladder cancer%KEGG%hsa05219	Heart	withHumans	0.07980820793	0.1002382475	36	1	0.1523701845	0.1081921132	32	1	0.007949453265	0.2198335352	35	1	0.3753833442	0.06973523939	30	1	0.01949013252	0.172862486	38	1	0.005718342038	0.2587952047	35	1	FALSE	FALSE	FALSE	FALSE	FALSE	FALSE
Chagas disease (American trypanosomiasis)%KEGG%hsa05142	Chagas disease (American trypanosomiasis)%KEGG%hsa05142	Heart	withHumans	0.2509559391	0.0325929182	36	1	0.06827012604	0.1804445997	32	1	0.4987364569	-0.007379532754	35	1	0.3338690358	0.08625845977	30	1	0.1734924867	0.0521680959	38	1	0.2787463984	0.02719608811	35	1	FALSE	FALSE	FALSE	FALSE	FALSE	FALSE
Chronic myeloid leukemia%KEGG%hsa05220	Chronic myeloid leukemia%KEGG%hsa05220	Heart	withHumans	0.1141270386	0.07813113926	36	1	0.1167922093	0.1323233691	32	1	0.001494357098	0.3066542738	35	1	0.7926819066	-0.02153693179	30	1	0.1509203323	0.06059107649	38	1	0.02241521561	0.1804045043	35	1	FALSE	FALSE	FALSE	FALSE	FALSE	FALSE
Colorectal cancer%KEGG%hsa05210	Colorectal cancer%KEGG%hsa05210	Heart	withHumans	0.005236848169	0.2490976079	36	1	0.3748356194	0.03107219651	32	1	0.0002591227629	0.3865098679	35	1	0.5453630256	0.01911963266	30	1	0.01255977866	0.1965769192	38	1	0.000133819837	0.4406931496	35	1	FALSE	FALSE	FALSE	FALSE	FALSE	FALSE
Dilated cardiomyopathy%KEGG%hsa05414	Dilated cardiomyopathy%KEGG%hsa05414	Heart	withHumans	0.9467355278	-0.02904199287	36	-1	0.5104110161	0.006517868659	32	-1	0.03411015543	0.1419273736	35	1	0.908476607	-0.03186172908	30	-1	0.9882769052	-0.02776686307	38	1	0.1523269755	0.06462294707	35	1	FALSE	FALSE	TRUE	FALSE	FALSE	FALSE
Endometrial cancer%KEGG%hsa05213	Endometrial cancer%KEGG%hsa05213	Heart	withHumans	0.006642876201	0.2372238403	36	1	0.2550959216	0.06455691292	32	1	0.001827626616	0.2944409366	35	1	0.3521030544	0.07687458434	30	1	0.01077187895	0.2041783547	38	1	0.0001776970202	0.4286656544	35	1	FALSE	FALSE	FALSE	FALSE	FALSE	FALSE
Glioma%KEGG%hsa05214	Glioma%KEGG%hsa05214	Heart	withHumans	0.1273914426	0.07196369507	36	1	0.1518304348	0.1086417609	32	1	0.00329186224	0.2650883036	35	1	0.5436670805	0.02315910213	30	1	0.2059454091	0.04267632664	38	1	0.02681795754	0.1699276611	35	1	FALSE	FALSE	FALSE	FALSE	FALSE	FALSE
Graft-versus-host disease%KEGG%hsa05332	Graft-versus-host disease%KEGG%hsa05332	Heart	withHumans	0.0155725269	0.1923823993	36	1	0.02964471602	0.261918568	32	1	0.01319747235	0.1930625461	35	1	0.09471400069	0.2165732096	30	1	0.003796971188	0.2548411837	38	1	0.009495355896	0.230027117	35	1	FALSE	FALSE	FALSE	FALSE	FALSE	FALSE
Hepatitis C%KEGG%hsa05160	Hepatitis C%KEGG%hsa05160	Heart	withHumans	0.6274148855	-0.01598918815	36	1	0.05701474351	0.1967325319	32	1	0.001544958053	0.304822974	35	1	0.960956692	-0.03486018015	30	-1	0.7351827472	-0.02101665396	38	1	0.2870964291	0.02526708183	35	1	FALSE	FALSE	TRUE	FALSE	FALSE	FALSE
Hypertrophic cardiomyopathy (HCM)%KEGG%hsa05410	Hypertrophic cardiomyopathy (HCM)%KEGG%hsa05410	Heart	withHumans	0.9471997555	-0.02904917068	36	1	0.4938926985	0.009321512172	32	-1	0.04421730967	0.1275358504	35	1	0.9638943714	-0.03496273303	30	-1	0.9847685662	-0.0277583719	38	1	0.1566203195	0.06249753254	35	1	FALSE	FALSE	TRUE	FALSE	FALSE	FALSE
Influenza A%KEGG%hsa05164	Influenza A%KEGG%hsa05164	Heart	withHumans	0.234412126	0.03677471621	36	1	0.1066139842	0.1397677691	32	1	0.002711287642	0.2748464819	35	1	0.8887114886	-0.03002809185	30	1	0.3610490531	0.01192823094	38	1	0.0308705144	0.1607784847	35	1	FALSE	FALSE	FALSE	FALSE	FALSE	FALSE
Malaria%KEGG%hsa05144	Malaria%KEGG%hsa05144	Heart	withHumans	0.08518994086	0.09578830998	36	1	0.6794272816	-0.01470146688	32	1	0.1665919286	0.05370445511	35	1	0.5436670805	0.02302912804	30	1	0.04211221936	0.131081076	38	1	0.009213408541	0.2319239109	35	1	FALSE	FALSE	FALSE	FALSE	FALSE	FALSE
Measles%KEGG%hsa05162	Measles%KEGG%hsa05162	Heart	withHumans	0.06527744783	0.1121533064	36	1	0.04382642704	0.2174397106	32	1	0.003196345945	0.2665112859	35	1	0.7147232102	-0.01098417474	30	1	0.1200903898	0.07333424087	38	1	0.01185066511	0.2180549496	35	1	FALSE	FALSE	FALSE	FALSE	FALSE	FALSE
Melanoma%KEGG%hsa05218	Melanoma%KEGG%hsa05218	Heart	withHumans	0.05807595463	0.1189768704	36	1	0.2499247453	0.06635229816	32	1	0.001750806684	0.2972006132	35	1	0.441016919	0.04666882135	30	1	0.08559058732	0.09226570644	38	1	0.001846343663	0.316741732	35	1	FALSE	FALSE	FALSE	FALSE	FALSE	FALSE
Non-small cell lung cancer%KEGG%hsa05223	Non-small cell lung cancer%KEGG%hsa05223	Heart	withHumans	0.09542349696	0.08908060226	36	1	0.2579876521	0.06328214245	32	1	0.004232609983	0.2524289077	35	1	0.4595506499	0.03925814673	30	1	0.1871638116	0.04799998604	38	1	0.01178942808	0.2184031136	35	1	FALSE	FALSE	FALSE	FALSE	FALSE	FALSE
Pancreatic cancer%KEGG%hsa05212	Pancreatic cancer%KEGG%hsa05212	Heart	withHumans	0.00281397772	0.2811126263	36	1	0.06607198535	0.1845369187	32	1	0.01400761012	0.1897212437	35	1	0.4602977156	0.03910283568	30	1	0.01381735163	0.1908278624	38	1	0.002367512733	0.3041910212	35	1	FALSE	FALSE	FALSE	FALSE	FALSE	FALSE
Pathways in cancer%KEGG%hsa05200	Pathways in cancer%KEGG%hsa05200	Heart	withHumans	0.1378037948	0.06719379607	36	1	0.3420078734	0.03896695613	32	1	0.01866940164	0.1740087908	35	1	0.530566421	0.02547206942	30	1	0.07968670167	0.09632123682	38	1	0.01374564375	0.2093888902	35	1	FALSE	FALSE	FALSE	FALSE	FALSE	FALSE
Primary immunodeficiency%KEGG%hsa05340	Primary immunodeficiency%KEGG%hsa05340	Heart	withHumans	0.2766006632	0.02730145678	36	1	0.1783878552	0.09377636644	32	1	0.921637414	-0.02956951817	35	-1	0.4103680163	0.05616165517	30	1	0.2984711279	0.02158810157	38	1	0.4876259499	-0.004452874902	35	1	FALSE	FALSE	FALSE	FALSE	FALSE	FALSE
Prostate cancer%KEGG%hsa05215	Prostate cancer%KEGG%hsa05215	Heart	withHumans	0.04836887862	0.1298116638	36	1	0.04959322274	0.2083547718	32	1	0.01595374818	0.1823747578	35	1	0.4064953333	0.05795940109	30	1	0.05752749431	0.1137838487	38	1	0.01340257967	0.210584407	35	1	FALSE	FALSE	FALSE	FALSE	FALSE	FALSE
Renal cell carcinoma%KEGG%hsa05211	Renal cell carcinoma%KEGG%hsa05211	Heart	withHumans	0.289530503	0.02472324228	36	1	0.2827192626	0.05503348842	32	1	0.001320598641	0.3122028331	35	1	0.9835502884	-0.03535740111	30	1	0.4209953807	0.004072774294	38	1	0.1038304797	0.0885440089	35	1	FALSE	FALSE	TRUE	FALSE	FALSE	FALSE
Rheumatoid arthritis%KEGG%hsa05323	Rheumatoid arthritis%KEGG%hsa05323	Heart	withHumans	0.9528168629	-0.02911824064	36	1	0.981846716	-0.03320138003	32	-1	0.002522527688	0.2784216217	35	1	0.7122746119	-0.01035545912	30	1	0.7428787276	-0.02147481324	38	1	0.07453028644	0.1095365786	35	1	FALSE	FALSE	TRUE	FALSE	FALSE	FALSE
Small cell lung cancer%KEGG%hsa05222	Small cell lung cancer%KEGG%hsa05222	Heart	withHumans	0.9484352738	-0.02906245224	36	1	0.9863284585	-0.03325765749	32	1	0.1049339639	0.07960921334	35	1	0.9919467986	-0.03559083552	30	-1	0.8284400933	-0.02488059681	38	1	0.2874831931	0.02505624662	35	1	FALSE	FALSE	FALSE	FALSE	FALSE	FALSE
Staphylococcus aureus infection%KEGG%hsa05150	Staphylococcus aureus infection%KEGG%hsa05150	Heart	withHumans	0.01936416952	0.1802935652	36	1	0.02409641265	0.2799685068	32	1	0.628146937	-0.01793714963	35	1	0.3463194454	0.07878517428	30	1	0.002024473449	0.2835004351	38	1	0.05287464816	0.1300943327	35	1	FALSE	FALSE	FALSE	FALSE	FALSE	FALSE
Systemic lupus erythematosus%KEGG%hsa05322	Systemic lupus erythematosus%KEGG%hsa05322	Heart	withHumans	7.29E-05	0.4378499346	36	1	0.002587269109	0.4249730607	32	1	0.5620379845	-0.01300755285	35	1	0.3420710814	0.08170775061	30	1	1.00E-05	0.4953174752	38	1	0.006392424679	0.252532836	35	1	FALSE	FALSE	FALSE	FALSE	FALSE	FALSE
Thyroid cancer%KEGG%hsa05216	Thyroid cancer%KEGG%hsa05216	Heart	withHumans	0.08581467432	0.09531873815	36	1	0.1995201095	0.08549448128	32	1	2.25E-05	0.4819206667	35	1	0.5436670805	0.0221695659	30	1	0.05749400512	0.1138577443	38	1	0.001994357934	0.3133401122	35	1	FALSE	FALSE	FALSE	FALSE	FALSE	FALSE
Toxoplasmosis%KEGG%hsa05145	Toxoplasmosis%KEGG%hsa05145	Heart	withHumans	0.4659032779	-0.002054450825	36	-1	0.6959710334	-0.0166986177	32	1	0.04216529696	0.1303315711	35	1	0.4694208414	0.0364741895	30	-1	0.4686396156	-0.00126360495	38	-1	0.9010837372	-0.0291155726	35	1	FALSE	FALSE	TRUE	FALSE	FALSE	FALSE
Tuberculosis%KEGG%hsa05152	Tuberculosis%KEGG%hsa05152	Heart	withHumans	0.9107568627	-0.02843782835	36	1	0.2581584314	0.06293430624	32	1	0.311062315	0.01700518237	35	1	0.8058158649	-0.02315724967	30	1	0.5273458565	-0.006991951652	38	1	0.4902730332	-0.004815181293	35	1	FALSE	FALSE	FALSE	FALSE	FALSE	FALSE
Viral myocarditis%KEGG%hsa05416	Viral myocarditis%KEGG%hsa05416	Heart	withHumans	6.43E-06	0.5222593778	36	1	0.04472741357	0.2157185607	32	1	0.0707316873	0.1016431943	35	1	0.02699463428	0.3135735295	30	1	2.63E-06	0.5371179126	38	1	8.85E-06	0.5434069418	35	1	FALSE	FALSE	FALSE	FALSE	FALSE	FALSE
Alanine, aspartate and glutamate metabolism%KEGG%hsa00250	Alanine, aspartate and glutamate metabolism%KEGG%hsa00250	Heart	withoutHumans	0.9129939059	-0.02934467196	35	1	0.6963086584	-0.01730807529	31	1	0.0534885339	0.1202955828	34	1	0.89447034	-0.03153289155	29	1	0.5033401969	-0.004957722357	37	-1	0.6790608453	-0.02096839127	34	1	FALSE	FALSE	FALSE	FALSE	FALSE	FALSE
Arginine and proline metabolism%KEGG%hsa00330	Arginine and proline metabolism%KEGG%hsa00330	Heart	withoutHumans	0.0251440874	0.170069404	35	1	0.6492678009	-0.01151186586	31	-1	0.6988989109	-0.02265880235	34	-1	0.5501500428	0.01802414608	29	1	0.01415546486	0.1944896732	37	1	0.008745518707	0.2414880602	34	1	FALSE	FALSE	FALSE	FALSE	FALSE	FALSE
Ascorbate and aldarate metabolism%KEGG%hsa00053	Ascorbate and aldarate metabolism%KEGG%hsa00053	Heart	withoutHumans	0.1354287051	0.07037780881	35	-1	0.8621875848	-0.0302307465	31	-1	0.3855057131	0.005450072725	34	1	0.003037779716	0.4788355733	29	-1	0.05159398599	0.1234739653	37	-1	0.2586786464	0.03273591743	34	-1	FALSE	FALSE	FALSE	TRUE	FALSE	FALSE
Caffeine metabolism%KEGG%hsa00232	Caffeine metabolism%KEGG%hsa00232	Heart	withoutHumans	1.65E-07	0.6351983478	35	-1	0.4785149949	0.01224530205	31	-1	0.3960018632	0.004019678571	34	-1	0.08261417473	0.2369480786	29	-1	2.06E-05	0.4792665476	37	-1	0.0001776970202	0.4389173842	34	-1	FALSE	FALSE	FALSE	FALSE	FALSE	FALSE
Citrate cycle (TCA cycle)%KEGG%hsa00020	Citrate cycle (TCA cycle)%KEGG%hsa00020	Heart	withoutHumans	0.02089762211	0.180707556	35	-1	0.8621875848	-0.0302504741	31	-1	0.2874787292	0.02236128077	34	-1	0.3420710814	0.0859097213	29	-1	0.0821473205	0.09739707416	37	-1	0.07674882698	0.1109011851	34	-1	TRUE	FALSE	FALSE	FALSE	FALSE	FALSE
Cyanoamino acid metabolism%KEGG%hsa00460	Cyanoamino acid metabolism%KEGG%hsa00460	Heart	withoutHumans	0.8535050227	-0.02798237127	35	-1	0.5880452293	-0.00417257791	31	-1	0.7504760527	-0.02526273597	34	1	0.8813495361	-0.03023997616	29	1	0.4701296431	-0.001418845592	37	1	0.4195403828	0.003836307295	34	1	FALSE	FALSE	FALSE	FALSE	FALSE	FALSE
Cysteine and methionine metabolism%KEGG%hsa00270	Cysteine and methionine metabolism%KEGG%hsa00270	Heart	withoutHumans	0.1413819378	0.06765046019	35	1	0.2208326483	0.07949117433	31	1	0.6586769352	-0.02052867502	34	1	0.3056850829	0.09929375164	29	1	0.1696923898	0.05504487728	37	1	0.2993808401	0.02333627277	34	1	FALSE	FALSE	FALSE	FALSE	FALSE	FALSE
D-Arginine and D-ornithine metabolism%KEGG%hsa00472	D-Arginine and D-ornithine metabolism%KEGG%hsa00472	Heart	withoutHumans	0.07203996391	0.1092548789	35	-1	0.8785689778	-0.03128777745	31	-1	0.1170872461	0.07577582403	34	-1	0.7176226217	-0.0118269871	29	-1	0.0183764107	0.1808545014	37	-1	0.01071131209	0.2297640695	34	-1	FALSE	FALSE	FALSE	FALSE	FALSE	FALSE
D-Glutamine and D-glutamate metabolism%KEGG%hsa00471	D-Glutamine and D-glutamate metabolism%KEGG%hsa00471	Heart	withoutHumans	0.2468343979	0.03471556475	35	1	0.5361330185	0.003001900382	31	1	1.29E-09	0.7447955744	34	1	0.7177200291	-0.01206375464	29	1	0.3908176962	0.008160473706	37	1	0.007127147579	0.2538761761	34	1	FALSE	FALSE	FALSE	FALSE	FALSE	FALSE
Fatty acid biosynthesis%KEGG%hsa00061	Fatty acid biosynthesis%KEGG%hsa00061	Heart	withoutHumans	0.09739320177	0.09057163094	35	-1	0.006567468492	0.3931529385	31	-1	0.004334729738	0.2580915827	34	-1	0.5436670805	0.02332001322	29	-1	0.107748081	0.08201052274	37	-1	0.2388791489	0.0378286522	34	-1	FALSE	FALSE	FALSE	FALSE	FALSE	FALSE
Fatty acid elongation in mitochondria%KEGG%hsa00062	Fatty acid elongation in mitochondria%KEGG%hsa00062	Heart	withoutHumans	0.6478574117	-0.01794858052	35	1	0.1761887789	0.09816997898	31	-1	0.007190832923	0.2317038225	34	-1	0.8985157194	-0.03207672762	29	-1	0.9160937155	-0.02789816262	37	1	0.6786171689	-0.02088130965	34	-1	FALSE	FALSE	TRUE	FALSE	FALSE	FALSE
Fatty acid metabolism%KEGG%hsa00071	Fatty acid metabolism%KEGG%hsa00071	Heart	withoutHumans	0.004339909755	0.2659437584	35	-1	0.6747718744	-0.01476487709	31	1	0.3528029684	0.009938180557	34	-1	0.4960837082	0.03232910879	29	-1	0.0001644447694	0.402109741	37	-1	4.37E-05	0.4949156141	34	-1	FALSE	FALSE	FALSE	FALSE	FALSE	FALSE
Fructose and mannose metabolism%KEGG%hsa00051	Fructose and mannose metabolism%KEGG%hsa00051	Heart	withoutHumans	0.008392256015	0.2311667021	35	-1	0.07002514623	0.1827104025	31	-1	0.003586592898	0.267863788	34	-1	0.3420710814	0.08510934976	29	-1	0.003059071831	0.2718230447	37	-1	0.00226826783	0.3146099089	34	-1	FALSE	FALSE	FALSE	FALSE	FALSE	FALSE
Galactose metabolism%KEGG%hsa00052	Galactose metabolism%KEGG%hsa00052	Heart	withoutHumans	0.4910973419	-0.004682934363	35	-1	0.4953804933	0.009389773554	31	1	0.2048412614	0.04334369021	34	-1	0.7968259506	-0.0231023426	29	-1	0.6315596049	-0.01563018386	37	-1	0.1996908665	0.04850529271	34	-1	FALSE	FALSE	FALSE	FALSE	FALSE	FALSE
Glutathione metabolism%KEGG%hsa00480	Glutathione metabolism%KEGG%hsa00480	Heart	withoutHumans	0.0003274866491	0.3886179094	35	-1	0.06807919356	0.1868132998	31	-1	0.0005634803529	0.3607133512	34	-1	0.03361404069	0.3114019656	29	-1	0.001796732168	0.2962813104	37	-1	0.0003023814489	0.4144802655	34	-1	FALSE	FALSE	FALSE	FALSE	FALSE	FALSE
Glycine, serine and threonine metabolism%KEGG%hsa00260	Glycine, serine and threonine metabolism%KEGG%hsa00260	Heart	withoutHumans	0.2979115116	0.02407597881	35	1	0.6676517276	-0.013790727	31	-1	0.3140353169	0.01693221015	34	1	0.6304763452	0.003253252146	29	1	0.4704767331	-0.001468470521	37	1	0.1566203195	0.06445447201	34	1	FALSE	FALSE	FALSE	FALSE	FALSE	FALSE
Glycolysis / Gluconeogenesis%KEGG%hsa00010	Glycolysis / Gluconeogenesis%KEGG%hsa00010	Heart	withoutHumans	0.534195975	-0.00892199147	35	-1	0.9001493872	-0.03210653877	31	1	0.9409905045	-0.03079271401	34	-1	0.7177200291	-0.01202974564	29	-1	0.665399076	-0.01790437945	37	-1	0.9049107206	-0.03012902022	34	-1	FALSE	FALSE	FALSE	FALSE	FALSE	FALSE
Histidine metabolism%KEGG%hsa00340	Histidine metabolism%KEGG%hsa00340	Heart	withoutHumans	0.4636602153	-0.001767246032	35	1	0.8578192796	-0.02994451408	31	-1	0.989594823	-0.03122649469	34	1	0.997073505	-0.03703401127	29	1	0.9774770581	-0.02852205363	37	-1	0.6025147291	-0.015472611	34	1	FALSE	FALSE	FALSE	FALSE	FALSE	FALSE
Lysine biosynthesis%KEGG%hsa00300	Lysine biosynthesis%KEGG%hsa00300	Heart	withoutHumans	0.3958812541	0.007100060236	35	-1	0.6822293958	-0.0158059856	31	-1	0.2165143804	0.0395448989	34	-1	0.4534046079	0.04451177972	29	-1	0.1451623246	0.06456236469	37	-1	0.1074921198	0.08867685135	34	-1	FALSE	FALSE	FALSE	FALSE	FALSE	FALSE
Lysine degradation%KEGG%hsa00310	Lysine degradation%KEGG%hsa00310	Heart	withoutHumans	0.581892927	-0.01308469875	35	-1	0.6794272816	-0.01522760055	31	-1	0.6066715015	-0.01695178655	34	-1	0.126671032	0.1862515097	29	-1	0.1976460156	0.04608151178	37	-1	0.2352816016	0.03889424041	34	-1	FALSE	FALSE	FALSE	FALSE	FALSE	FALSE
Oxidative phosphorylation%KEGG%hsa00190	Oxidative phosphorylation%KEGG%hsa00190	Heart	withoutHumans	0.2351456803	0.03755374634	35	1	0.1286093003	0.1287396569	31	1	0.4744585826	-0.005051235793	34	1	0.2365570936	0.1282517824	29	1	0.2260891595	0.03837519442	37	1	0.2985629761	0.02352384867	34	1	FALSE	FALSE	FALSE	FALSE	FALSE	FALSE
Pentose and glucuronate interconversions%KEGG%hsa00040	Pentose and glucuronate interconversions%KEGG%hsa00040	Heart	withoutHumans	0.4333520702	0.002075984195	35	1	0.9947583305	-0.03446219197	31	-1	0.533726348	-0.01080020616	34	-1	0.6175641709	0.006047635292	29	-1	0.7196183754	-0.02077218513	37	1	0.6022387538	-0.01538317504	34	1	FALSE	FALSE	FALSE	FALSE	FALSE	FALSE
Pentose phosphate pathway%KEGG%hsa00030	Pentose phosphate pathway%KEGG%hsa00030	Heart	withoutHumans	0.5607833562	-0.01123962524	35	1	0.602103742	-0.005867939075	31	1	0.7570945994	-0.02556989654	34	-1	0.745467658	-0.01629882723	29	1	0.6315596049	-0.01561381019	37	1	0.7514450693	-0.02493711021	34	1	FALSE	FALSE	FALSE	FALSE	FALSE	FALSE
Phenylalanine metabolism%KEGG%hsa00360	Phenylalanine metabolism%KEGG%hsa00360	Heart	withoutHumans	0.2437085319	0.03545931856	35	1	0.145868313	0.1163841228	31	1	0.008369385716	0.2230358531	34	1	0.3376029634	0.08813432409	29	1	0.463779128	-0.0007989773245	37	1	0.03363116749	0.1605222657	34	1	FALSE	FALSE	FALSE	FALSE	FALSE	FALSE
Phenylalanine, tyrosine and tryptophan biosynthesis%KEGG%hsa00400	Phenylalanine, tyrosine and tryptophan biosynthesis%KEGG%hsa00400	Heart	withoutHumans	0.4705708962	-0.0025971558	35	1	0.009637333444	0.3573563131	31	1	0.3336112968	0.01348204969	34	1	0.530566421	0.0265227398	29	1	0.7584447555	-0.02276430762	37	-1	0.987452867	-0.03121860672	34	-1	FALSE	TRUE	FALSE	FALSE	FALSE	FALSE
Primary bile acid biosynthesis%KEGG%hsa00120	Primary bile acid biosynthesis%KEGG%hsa00120	Heart	withoutHumans	0.1284270026	0.07349142353	35	-1	0.9688385207	-0.03413522073	31	1	0.002269916487	0.2913214997	34	-1	0.7687126611	-0.01906727082	29	-1	0.02521566349	0.1635017138	37	-1	8.80E-05	0.4665344725	34	-1	FALSE	FALSE	FALSE	FALSE	FALSE	FALSE
Purine metabolism%KEGG%hsa00230	Purine metabolism%KEGG%hsa00230	Heart	withoutHumans	0.002106155112	0.3025726752	35	-1	0.1638405628	0.1048535268	31	-1	0.8064480603	-0.02765587809	34	-1	0.1058783695	0.2079060183	29	-1	0.02365724468	0.167074489	37	-1	0.1501302661	0.06755525655	34	-1	FALSE	FALSE	FALSE	FALSE	FALSE	FALSE
Pyrimidine metabolism%KEGG%hsa00240	Pyrimidine metabolism%KEGG%hsa00240	Heart	withoutHumans	0.6729953063	-0.0195357332	35	1	0.7462875281	-0.02252978363	31	1	0.007709574125	0.2277533503	34	-1	0.6424067623	0.0004244617644	29	-1	0.7622022246	-0.02293078414	37	1	0.1736225502	0.05766687579	34	-1	FALSE	FALSE	TRUE	FALSE	FALSE	FALSE
Selenocompound metabolism%KEGG%hsa00450	Selenocompound metabolism%KEGG%hsa00450	Heart	withoutHumans	0.7683423282	-0.02465903108	35	1	0.1215396892	0.1335646955	31	-1	0.4664456186	-0.004203549763	34	1	0.375679504	0.07121348894	29	-1	0.7622022246	-0.02298514742	37	-1	0.7688682175	-0.02570541834	34	1	FALSE	FALSE	FALSE	FALSE	FALSE	FALSE
Starch and sucrose metabolism%KEGG%hsa00500	Starch and sucrose metabolism%KEGG%hsa00500	Heart	withoutHumans	0.08056592134	0.1026388758	35	-1	0.2797082972	0.05925159809	31	1	0.04821948565	0.1264416322	34	1	0.8980430836	-0.03192001915	29	-1	0.0624429587	0.1123342205	37	-1	0.5165034922	-0.007798511811	34	-1	FALSE	FALSE	TRUE	FALSE	FALSE	FALSE
Steroid biosynthesis%KEGG%hsa00100	Steroid biosynthesis%KEGG%hsa00100	Heart	withoutHumans	0.02332725012	0.1742711924	35	1	0.7902467716	-0.02575693935	31	1	0.0007336040952	0.349053089	34	1	0.7846891956	-0.0210202804	29	-1	0.04909868783	0.1262900487	37	1	0.001357328877	0.3401996762	34	1	FALSE	FALSE	FALSE	FALSE	FALSE	FALSE
Steroid hormone biosynthesis%KEGG%hsa00140	Steroid hormone biosynthesis%KEGG%hsa00140	Heart	withoutHumans	0.6902503217	-0.02059640788	35	-1	0.9421007462	-0.03353166396	31	-1	0.5394658106	-0.01131715056	34	1	0.6962572831	-0.007394776749	29	-1	0.7794220928	-0.02364415169	37	-1	0.7867152804	-0.02638023406	34	1	FALSE	FALSE	FALSE	FALSE	FALSE	FALSE
Synthesis and degradation of ketone bodies%KEGG%hsa00072	Synthesis and degradation of ketone bodies%KEGG%hsa00072	Heart	withoutHumans	0.3614328459	0.01236241779	35	-1	0.954828482	-0.03384033958	31	1	0.2600380355	0.02828244864	34	1	0.6962572831	-0.007547949939	29	-1	0.6033736476	-0.0135246651	37	-1	0.9016262617	-0.03004339644	34	1	FALSE	FALSE	FALSE	FALSE	FALSE	FALSE
Taurine and hypotaurine metabolism%KEGG%hsa00430	Taurine and hypotaurine metabolism%KEGG%hsa00430	Heart	withoutHumans	0.9351118664	-0.02976035426	35	-1	0.2174078052	0.08068152809	31	-1	0.08075641278	0.09745505798	34	-1	0.9695687605	-0.03639014906	29	-1	0.3604216863	0.01245779525	37	1	0.8083121989	-0.02715706525	34	1	FALSE	FALSE	FALSE	FALSE	FALSE	FALSE
Tryptophan metabolism%KEGG%hsa00380	Tryptophan metabolism%KEGG%hsa00380	Heart	withoutHumans	0.8525826048	-0.02795531819	35	-1	0.6714091288	-0.01426441433	31	-1	0.134213305	0.06758842447	34	-1	0.3807845891	0.06904102646	29	-1	0.4191721145	0.004452865644	37	-1	0.2337276705	0.03930985923	34	-1	FALSE	FALSE	FALSE	FALSE	FALSE	FALSE
Tyrosine metabolism%KEGG%hsa00350	Tyrosine metabolism%KEGG%hsa00350	Heart	withoutHumans	0.02064509453	0.1813854745	35	1	0.4386045823	0.01935670517	31	1	0.205869162	0.0426449138	34	1	0.0448906081	0.2874719583	29	1	0.00595671276	0.2402303338	37	1	0.01382038677	0.2148835616	34	1	FALSE	FALSE	FALSE	FALSE	FALSE	FALSE
Ubiquinone and other terpenoid-quinone biosynthesis%KEGG%hsa00130	Ubiquinone and other terpenoid-quinone biosynthesis%KEGG%hsa00130	Heart	withoutHumans	1.52E-05	0.5033216492	35	-1	0.6231778712	-0.00892993986	31	-1	0.4382778835	-0.001204854784	34	-1	0.5043411186	0.03110319819	29	-1	0.0003224376851	0.3747717168	37	-1	0.001843900903	0.3251366714	34	-1	FALSE	FALSE	FALSE	FALSE	FALSE	FALSE
Valine, leucine and isoleucine biosynthesis%KEGG%hsa00290	Valine, leucine and isoleucine biosynthesis%KEGG%hsa00290	Heart	withoutHumans	0.1565506335	0.06167180621	35	-1	0.3356805606	0.0420970072	31	-1	0.6557493069	-0.02035427932	34	1	0.2153020211	0.135968994	29	-1	0.1252450651	0.07306970426	37	-1	0.6176003276	-0.0167037889	34	-1	FALSE	FALSE	FALSE	FALSE	FALSE	FALSE
Valine, leucine and isoleucine degradation%KEGG%hsa00280	Valine, leucine and isoleucine degradation%KEGG%hsa00280	Heart	withoutHumans	2.50E-05	0.4861965244	35	-1	0.2227946404	0.07870654364	31	-1	0.6354735661	-0.01911989053	34	-1	0.0004975354362	0.566983933	29	-1	2.81E-07	0.6106734458	37	-1	0.0001590309141	0.4443485692	34	-1	FALSE	FALSE	FALSE	FALSE	FALSE	FALSE
beta-Alanine metabolism%KEGG%hsa00410	beta-Alanine metabolism%KEGG%hsa00410	Heart	withoutHumans	0.903060105	-0.02913259433	35	-1	0.7404492519	-0.02173786072	31	-1	0.3374502555	0.0126095791	34	-1	0.3426864928	0.08376574352	29	-1	0.2237330197	0.03912980278	37	-1	0.2678562146	0.03071716951	34	-1	FALSE	FALSE	FALSE	FALSE	FALSE	FALSE
Amino sugar and nucleotide sugar metabolism%KEGG%hsa00520	Amino sugar and nucleotide sugar metabolism%KEGG%hsa00520	Heart	withoutHumans	0.3229278751	0.01891449407	35	-1	0.6807503086	-0.01548424972	31	-1	0.5736521939	-0.01450789565	34	-1	0.7000782842	-0.008519094458	29	-1	0.6452383864	-0.01656169457	37	-1	0.6260578898	-0.017435815	34	-1	FALSE	FALSE	FALSE	FALSE	FALSE	FALSE
Arachidonic acid metabolism%KEGG%hsa00590	Arachidonic acid metabolism%KEGG%hsa00590	Heart	withoutHumans	0.08081761793	0.1024044594	35	-1	0.3825553838	0.03044579765	31	-1	0.2480149777	0.03118766462	34	-1	0.09930173796	0.2183169362	29	-1	0.06194509871	0.1127626324	37	-1	0.02593314059	0.1768109463	34	-1	FALSE	FALSE	FALSE	FALSE	FALSE	TRUE
Biotin metabolism%KEGG%hsa00780	Biotin metabolism%KEGG%hsa00780	Heart	withoutHumans	0.3274888192	0.0180417869	35	-1	0.6637866246	-0.01334886755	31	-1	0.7838769219	-0.02681847012	34	-1	0.6325123482	0.001919498134	29	-1	0.9339376426	-0.02816837428	37	-1	0.7816163273	-0.02615700023	34	-1	FALSE	FALSE	FALSE	FALSE	FALSE	FALSE
Butanoate metabolism%KEGG%hsa00650	Butanoate metabolism%KEGG%hsa00650	Heart	withoutHumans	0.835665077	-0.0274767763	35	-1	0.4613554598	0.01549573111	31	-1	0.274254987	0.02521190129	34	-1	0.7083176324	-0.01008250286	29	-1	0.5377571912	-0.008197318648	37	-1	0.5481250566	-0.01095634559	34	-1	FALSE	FALSE	FALSE	FALSE	FALSE	FALSE
Butirosin and neomycin biosynthesis%KEGG%hsa00524	Butirosin and neomycin biosynthesis%KEGG%hsa00524	Heart	withoutHumans	0.02096436993	0.1804996598	35	-1	0.6917204417	-0.01690225723	31	1	0.6522609386	-0.02014062895	34	-1	0.6289306623	0.00373446447	29	-1	0.01609100772	0.1878055845	37	-1	0.01905988603	0.1959057903	34	-1	FALSE	FALSE	FALSE	FALSE	FALSE	FALSE
Ether lipid metabolism%KEGG%hsa00565	Ether lipid metabolism%KEGG%hsa00565	Heart	withoutHumans	0.1051780916	0.08567267941	35	1	0.007659590486	0.3787068762	31	1	0.005172527517	0.24901593	34	1	0.6154953046	0.006510522237	29	1	0.3650504719	0.01165521499	37	1	0.1074315267	0.08874995946	34	1	FALSE	FALSE	FALSE	FALSE	FALSE	FALSE
Folate biosynthesis%KEGG%hsa00790	Folate biosynthesis%KEGG%hsa00790	Heart	withoutHumans	0.05744098116	0.1230622418	35	1	0.3709064416	0.03281502246	31	1	3.57E-06	0.5550314197	34	1	0.4660135073	0.03878541269	29	1	0.03850458153	0.1400560727	37	1	0.0008705296403	0.3615789365	34	1	FALSE	FALSE	FALSE	FALSE	FALSE	FALSE
Glycerolipid metabolism%KEGG%hsa00561	Glycerolipid metabolism%KEGG%hsa00561	Heart	withoutHumans	0.004079227195	0.269392441	35	-1	0.399975939	0.02706403213	31	-1	0.03586720098	0.1432877411	34	-1	0.1203733355	0.1950353549	29	-1	0.02235693602	0.1700234629	37	-1	0.004795463956	0.2757646685	34	-1	FALSE	FALSE	FALSE	FALSE	FALSE	FALSE
Glycerophospholipid metabolism%KEGG%hsa00564	Glycerophospholipid metabolism%KEGG%hsa00564	Heart	withoutHumans	0.0911657295	0.09463221713	35	-1	0.2431726486	0.07092112478	31	-1	0.01301183718	0.1993789366	34	-1	0.5904127124	0.01095148198	29	-1	0.2199014746	0.04005541665	37	-1	0.1021027484	0.09250157958	34	-1	FALSE	FALSE	TRUE	FALSE	FALSE	FALSE
Glycosaminoglycan biosynthesis - chondroitin sulfate%KEGG%hsa00532	Glycosaminoglycan biosynthesis - chondroitin sulfate%KEGG%hsa00532	Heart	withoutHumans	0.7187948867	-0.02223056851	35	-1	0.9679706376	-0.03410012324	31	-1	0.0007340265817	0.3489444005	34	1	0.6315790744	0.002833341624	29	-1	0.7933655773	-0.02430896942	37	-1	0.5394100494	-0.01010820572	34	1	FALSE	FALSE	TRUE	FALSE	FALSE	FALSE
Glycosaminoglycan biosynthesis - heparan sulfate%KEGG%hsa00534	Glycosaminoglycan biosynthesis - heparan sulfate%KEGG%hsa00534	Heart	withoutHumans	0.003909079187	0.2714271927	35	-1	0.439931207	0.01895389725	31	-1	0.009959620587	0.2138289089	34	1	0.4844254846	0.03415131005	29	-1	0.007090423111	0.2315505706	37	-1	0.3040554501	0.02238777777	34	-1	FALSE	FALSE	FALSE	FALSE	FALSE	FALSE
Glycosaminoglycan biosynthesis - keratan sulfate%KEGG%hsa00533	Glycosaminoglycan biosynthesis - keratan sulfate%KEGG%hsa00533	Heart	withoutHumans	0.2573140296	0.03214946438	35	1	0.6106780471	-0.00742905569	31	1	0.7317028282	-0.02429473109	34	-1	0.5043411186	0.03104167523	29	1	0.188246717	0.04898267915	37	1	0.652470524	-0.0193311753	34	1	FALSE	FALSE	FALSE	FALSE	FALSE	FALSE
Glycosaminoglycan degradation%KEGG%hsa00531	Glycosaminoglycan degradation%KEGG%hsa00531	Heart	withoutHumans	0.003766942457	0.2733157983	35	1	0.3822634289	0.03056162863	31	1	6.39E-06	0.5363173424	34	1	0.2353143845	0.1295119265	29	1	0.001026111451	0.3223453884	37	1	1.98E-07	0.6642181039	34	1	FALSE	FALSE	FALSE	FALSE	FALSE	FALSE
Glycosphingolipid biosynthesis - ganglio series%KEGG%hsa00604	Glycosphingolipid biosynthesis - ganglio series%KEGG%hsa00604	Heart	withoutHumans	0.5135230635	-0.006927144797	35	-1	0.9320683092	-0.03314004129	31	1	0.9495936147	-0.03089801992	34	1	0.6414254229	0.0005824984192	29	-1	0.6050986571	-0.01368554776	37	-1	0.6394685618	-0.01848774835	34	-1	FALSE	FALSE	FALSE	FALSE	FALSE	FALSE
Glycosphingolipid biosynthesis - globo series%KEGG%hsa00603	Glycosphingolipid biosynthesis - globo series%KEGG%hsa00603	Heart	withoutHumans	0.06417525837	0.1166283375	35	1	0.6703329055	-0.01408769477	31	1	0.6826434217	-0.02182305141	34	-1	0.9240754577	-0.03416358174	29	1	0.01415111485	0.1945719812	37	1	0.1784526369	0.05554874641	34	1	FALSE	FALSE	FALSE	FALSE	TRUE	FALSE
Glycosphingolipid biosynthesis - lacto and neolacto series%KEGG%hsa00601	Glycosphingolipid biosynthesis - lacto and neolacto series%KEGG%hsa00601	Heart	withoutHumans	0.005822980978	0.2499054682	35	1	0.03811101237	0.2380807844	31	1	0.6586769352	-0.02053924346	34	1	0.1565313483	0.1673236986	29	1	0.0227230857	0.1691321105	37	1	0.1267889311	0.07842918484	34	1	FALSE	FALSE	FALSE	FALSE	FALSE	FALSE
Glycosylphosphatidylinositol(GPI)-anchor biosynthesis%KEGG%hsa00563	Glycosylphosphatidylinositol(GPI)-anchor biosynthesis%KEGG%hsa00563	Heart	withoutHumans	0.4142138603	0.004662911433	35	-1	0.7398454494	-0.02164946461	31	1	0.134213305	0.06755855517	34	-1	0.7920760355	-0.02210037167	29	-1	0.1489554096	0.06306188861	37	-1	0.02755592402	0.1730973611	34	-1	FALSE	FALSE	FALSE	FALSE	FALSE	TRUE
Glyoxylate and dicarboxylate metabolism%KEGG%hsa00630	Glyoxylate and dicarboxylate metabolism%KEGG%hsa00630	Heart	withoutHumans	0.08540584728	0.09839600042	35	-1	0.7112432448	-0.01873863544	31	1	0.416790728	0.00121045022	34	1	0.3807845891	0.06861402643	29	-1	0.09476696679	0.08937123565	37	-1	0.1874373753	0.05252069086	34	-1	FALSE	FALSE	FALSE	FALSE	FALSE	FALSE
Inositol phosphate metabolism%KEGG%hsa00562	Inositol phosphate metabolism%KEGG%hsa00562	Heart	withoutHumans	0.6710608592	-0.01938277657	35	-1	0.01536769319	0.3195597239	31	-1	0.1273396441	0.0710667995	34	-1	0.9343079722	-0.03455608328	29	-1	0.4461267036	0.001302124747	37	-1	0.9030118678	-0.03008922064	34	-1	FALSE	TRUE	FALSE	FALSE	FALSE	FALSE
Linoleic acid metabolism%KEGG%hsa00591	Linoleic acid metabolism%KEGG%hsa00591	Heart	withoutHumans	0.03441059456	0.1519843133	35	-1	0.7412303329	-0.02189224268	31	-1	0.2491461282	0.03085759964	34	1	0.3040315989	0.1002733622	29	-1	0.02320061332	0.1681690132	37	-1	0.3126028129	0.02067477939	34	-1	FALSE	FALSE	FALSE	FALSE	FALSE	FALSE
Lipoic acid metabolism%KEGG%hsa00785	Lipoic acid metabolism%KEGG%hsa00785	Heart	withoutHumans	0.001060442955	0.3357947132	35	-1	0.7365343017	-0.02136824351	31	-1	0.5047852132	-0.008114364558	34	-1	0.769029929	-0.01916464007	29	-1	0.0001009916691	0.4196803166	37	-1	0.00208312783	0.3192521028	34	-1	FALSE	FALSE	FALSE	FALSE	FALSE	FALSE
Mucin type O-Glycan biosynthesis%KEGG%hsa00512	Mucin type O-Glycan biosynthesis%KEGG%hsa00512	Heart	withoutHumans	0.1263624935	0.0745806756	35	1	0.2550959216	0.06684066591	31	1	0.001205537548	0.324808804	34	1	0.997067072	-0.03703295592	29	-1	0.2131144804	0.04190754639	37	1	0.02047410449	0.1917968082	34	1	FALSE	FALSE	FALSE	FALSE	FALSE	FALSE
N-Glycan biosynthesis%KEGG%hsa00510	N-Glycan biosynthesis%KEGG%hsa00510	Heart	withoutHumans	0.2489405742	0.03416631785	35	1	0.3549942452	0.03715706087	31	-1	0.005925062096	0.2419435337	34	-1	0.6655902805	-0.003031128355	29	-1	0.1590927061	0.05906269896	37	1	0.7232227034	-0.02342526394	34	1	FALSE	FALSE	TRUE	FALSE	FALSE	FALSE
Nicotinate and nicotinamide metabolism%KEGG%hsa00760	Nicotinate and nicotinamide metabolism%KEGG%hsa00760	Heart	withoutHumans	0.3106040025	0.02132751643	35	-1	0.8374195014	-0.02875043942	31	-1	0.004098186548	0.2610283473	34	-1	0.5625181237	0.015666324	29	-1	0.0976076732	0.08791629066	37	-1	0.02930904392	0.1687790701	34	-1	FALSE	FALSE	FALSE	FALSE	FALSE	FALSE
Nitrogen metabolism%KEGG%hsa00910	Nitrogen metabolism%KEGG%hsa00910	Heart	withoutHumans	0.9246356097	-0.02956615792	35	-1	0.9664469257	-0.03404202073	31	1	0.001179735497	0.3262194559	34	1	0.9896287142	-0.03682720176	29	-1	0.2947043214	0.02298919091	37	-1	0.3992239452	0.006918371474	34	1	FALSE	FALSE	TRUE	FALSE	FALSE	FALSE
One carbon pool by folate%KEGG%hsa00670	One carbon pool by folate%KEGG%hsa00670	Heart	withoutHumans	0.1154791449	0.07977744705	35	1	0.7095377668	-0.0185089839	31	-1	0.02910268499	0.1553322852	34	1	0.9581511105	-0.03594372235	29	1	0.1922203738	0.04775113124	37	1	0.07525977462	0.1122027744	34	1	FALSE	FALSE	TRUE	FALSE	FALSE	FALSE
Other glycan degradation%KEGG%hsa00511	Other glycan degradation%KEGG%hsa00511	Heart	withoutHumans	0.2344941756	0.03778055823	35	-1	0.3489635691	0.03837488172	31	-1	0.5754727501	-0.01468075265	34	1	0.7960610705	-0.0226060659	29	-1	0.4929843639	-0.00390805802	37	-1	0.9030118678	-0.03008900569	34	-1	FALSE	FALSE	FALSE	FALSE	FALSE	FALSE
Other types of O-glycan biosynthesis%KEGG%hsa00514	Other types of O-glycan biosynthesis%KEGG%hsa00514	Heart	withoutHumans	0.05303488582	0.1279010038	35	1	0.05239280776	0.210588568	31	1	0.9331039274	-0.03067725949	34	-1	0.5411217976	0.02475088825	29	1	0.0292151953	0.1553382057	37	1	0.3578613426	0.01319336425	34	1	FALSE	FALSE	FALSE	FALSE	TRUE	FALSE
Pantothenate and CoA biosynthesis%KEGG%hsa00770	Pantothenate and CoA biosynthesis%KEGG%hsa00770	Heart	withoutHumans	0.0007411480676	0.3529124236	35	-1	0.3909587848	0.02871597313	31	-1	0.8561210042	-0.02905441583	34	1	0.1037725015	0.2103147046	29	-1	0.0003508071314	0.3707713198	37	-1	0.03037362216	0.1667792871	34	-1	FALSE	FALSE	FALSE	FALSE	FALSE	FALSE
Porphyrin and chlorophyll metabolism%KEGG%hsa00860	Porphyrin and chlorophyll metabolism%KEGG%hsa00860	Heart	withoutHumans	0.01255079867	0.2096695456	35	-1	0.3627566285	0.03531113253	31	-1	0.3140353169	0.01689423023	34	1	0.528047136	0.02715758164	29	-1	0.003366743372	0.2672290588	37	-1	0.2100248643	0.04574337042	34	-1	FALSE	FALSE	FALSE	FALSE	FALSE	FALSE
Propanoate metabolism%KEGG%hsa00640	Propanoate metabolism%KEGG%hsa00640	Heart	withoutHumans	0.006622380012	0.2437773647	35	-1	0.6062859767	-0.006409967602	31	-1	0.4366370351	-0.0009667639912	34	-1	0.02324310321	0.3310241161	29	-1	0.0003508071314	0.3707692332	37	-1	0.003793962283	0.288835287	34	-1	FALSE	FALSE	FALSE	FALSE	FALSE	FALSE
Pyruvate metabolism%KEGG%hsa00620	Pyruvate metabolism%KEGG%hsa00620	Heart	withoutHumans	0.5654284683	-0.01164317287	35	-1	0.2821895823	0.05764881953	31	-1	0.7042369778	-0.02292012878	34	-1	0.9580542201	-0.03592872561	29	-1	0.7937923266	-0.02435836935	37	-1	0.9170580885	-0.03035823928	34	1	FALSE	FALSE	FALSE	FALSE	FALSE	FALSE
Retinol metabolism%KEGG%hsa00830	Retinol metabolism%KEGG%hsa00830	Heart	withoutHumans	0.6333034244	-0.01695699026	35	1	0.472011007	0.0133409243	31	1	0.3932911224	0.004370092225	34	1	0.887632735	-0.03091706505	29	1	0.1303374136	0.07088588371	37	1	0.1799319311	0.05496430836	34	1	FALSE	FALSE	FALSE	FALSE	FALSE	FALSE
Riboflavin metabolism%KEGG%hsa00740	Riboflavin metabolism%KEGG%hsa00740	Heart	withoutHumans	0.06432985038	0.1164647181	35	-1	0.5987703796	-0.00535206754	31	1	0.3336856582	0.01338971553	34	1	0.7148368795	-0.01153408554	29	-1	0.01826194181	0.1811885784	37	-1	0.1200178515	0.0819685563	34	-1	FALSE	FALSE	FALSE	FALSE	TRUE	FALSE
Sphingolipid metabolism%KEGG%hsa00600	Sphingolipid metabolism%KEGG%hsa00600	Heart	withoutHumans	0.04566901551	0.1370473381	35	-1	0.2297601407	0.07608335386	31	-1	0.8508121491	-0.02889577376	34	-1	0.5453630256	0.01973741484	29	-1	0.06115623102	0.11357941	37	-1	0.3114964817	0.02086992629	34	-1	TRUE	FALSE	FALSE	FALSE	FALSE	FALSE
Sulfur metabolism%KEGG%hsa00920	Sulfur metabolism%KEGG%hsa00920	Heart	withoutHumans	0.7364921614	-0.02310730269	35	1	0.8725027718	-0.03096387901	31	1	0.3444368159	0.01134563192	34	-1	0.887632735	-0.03101493987	29	-1	0.4982966955	-0.004425278457	37	1	0.9491845042	-0.03089558616	34	1	FALSE	FALSE	FALSE	FALSE	FALSE	FALSE
Terpenoid backbone biosynthesis%KEGG%hsa00900	Terpenoid backbone biosynthesis%KEGG%hsa00900	Heart	withoutHumans	0.1311843057	0.07216763214	35	-1	0.7025148298	-0.0179523791	31	-1	0.05566159184	0.1181540425	34	1	0.5257018287	0.02764834229	29	-1	0.09944907681	0.08685864806	37	-1	0.8198236456	-0.02757602855	34	-1	FALSE	FALSE	FALSE	FALSE	FALSE	FALSE
Thiamine metabolism%KEGG%hsa00730	Thiamine metabolism%KEGG%hsa00730	Heart	withoutHumans	0.01260213897	0.2091831632	35	1	0.4413296599	0.01858712205	31	1	0.8260788286	-0.02819781664	34	-1	0.08715622402	0.2328700335	29	1	0.03105567332	0.1516688396	37	1	0.1033041498	0.09165148214	34	1	FALSE	FALSE	FALSE	FALSE	FALSE	FALSE
Vitamin B6 metabolism%KEGG%hsa00750	Vitamin B6 metabolism%KEGG%hsa00750	Heart	withoutHumans	0.1546623853	0.06234848452	35	1	0.3627566285	0.0355581719	31	-1	0.2191394608	0.03874860818	34	-1	0.6391499361	0.001132920908	29	1	0.1052726881	0.08353013487	37	1	0.1798013709	0.05503674418	34	1	FALSE	FALSE	FALSE	FALSE	FALSE	FALSE
alpha-Linolenic acid metabolism%KEGG%hsa00592	alpha-Linolenic acid metabolism%KEGG%hsa00592	Heart	withoutHumans	0.04217189668	0.1411452637	35	-1	0.368297151	0.03360396025	31	1	0.001611662969	0.3104701741	34	1	0.9151532902	-0.03336665855	29	-1	0.1650674347	0.05664652402	37	-1	0.7355425215	-0.02405545043	34	-1	FALSE	FALSE	FALSE	FALSE	FALSE	FALSE
ABC transporters%KEGG%hsa02010	ABC transporters%KEGG%hsa02010	Heart	withoutHumans	0.1043327467	0.0862265171	35	-1	0.1335056653	0.1248890657	31	-1	0.3200525815	0.01577823009	34	-1	0.3040315989	0.1001777821	29	-1	0.08410533205	0.09597560299	37	-1	0.2999349738	0.02322150203	34	-1	FALSE	FALSE	FALSE	FALSE	FALSE	FALSE
Aminoacyl-tRNA biosynthesis%KEGG%hsa00970	Aminoacyl-tRNA biosynthesis%KEGG%hsa00970	Heart	withoutHumans	0.4285564586	0.00267860987	35	-1	0.1715540985	0.1002532591	31	-1	0.1432687659	0.0637495851	34	-1	0.9935917685	-0.03695479767	29	1	0.1549814756	0.06063631859	37	-1	0.1421825062	0.07116464704	34	-1	FALSE	FALSE	FALSE	FALSE	FALSE	FALSE
Basal transcription factors%KEGG%hsa03022	Basal transcription factors%KEGG%hsa03022	Heart	withoutHumans	0.9755018766	-0.03023519361	35	-1	0.9830671794	-0.03436801367	31	-1	1.27E-06	0.5863396653	34	1	0.9343079722	-0.03466302816	29	-1	0.9867018476	-0.02855712008	37	-1	0.2391903745	0.0377078752	34	1	FALSE	FALSE	TRUE	FALSE	FALSE	FALSE
Base excision repair%KEGG%hsa03410	Base excision repair%KEGG%hsa03410	Heart	withoutHumans	0.003033814626	0.2839347623	35	1	0.5821151539	-0.003138102061	31	1	0.2582983981	0.02873211311	34	1	0.7663770478	-0.01867670599	29	1	0.004306856366	0.2553159101	37	1	0.002058221317	0.3199339446	34	1	FALSE	FALSE	FALSE	FALSE	FALSE	FALSE
Biosynthesis of unsaturated fatty acids%KEGG%hsa01040	Biosynthesis of unsaturated fatty acids%KEGG%hsa01040	Heart	withoutHumans	0.289530503	0.02554853957	35	-1	0.4354817509	0.02007380653	31	1	0.006174258547	0.2398211493	34	1	0.6277402638	0.004295154339	29	1	0.4786119541	-0.002374850698	37	-1	0.6790608453	-0.02100480757	34	1	FALSE	FALSE	TRUE	FALSE	FALSE	FALSE
Calcium signaling pathway%KEGG%hsa04020	Calcium signaling pathway%KEGG%hsa04020	Heart	withoutHumans	0.09327055898	0.0931937529	35	-1	0.2484247221	0.06918035013	31	-1	0.5502712545	-0.01237831952	34	1	0.6290144548	0.003600075379	29	-1	0.1189031003	0.07608874991	37	-1	0.5403920996	-0.01021783962	34	-1	FALSE	FALSE	FALSE	FALSE	FALSE	FALSE
Cell cycle%KEGG%hsa04110	Cell cycle%KEGG%hsa04110	Heart	withoutHumans	0.5549606933	-0.0107572022	35	1	0.399975939	0.02701227731	31	1	2.87E-05	0.483437573	34	1	0.9583188052	-0.03595296917	29	1	0.6202475887	-0.01475986079	37	1	0.02543874818	0.1779792431	34	1	FALSE	FALSE	FALSE	FALSE	FALSE	FALSE
Chemokine signaling pathway%KEGG%hsa04062	Chemokine signaling pathway%KEGG%hsa04062	Heart	withoutHumans	0.3658156196	0.01159866949	35	-1	0.6106780471	-0.007394132649	31	1	0.002567532734	0.2847199347	34	1	0.6885373933	-0.006333342285	29	-1	0.5430053639	-0.008691012859	37	-1	0.681751982	-0.02115636111	34	1	FALSE	FALSE	TRUE	FALSE	FALSE	FALSE
Cytokine-cytokine receptor interaction%KEGG%hsa04060	Cytokine-cytokine receptor interaction%KEGG%hsa04060	Heart	withoutHumans	0.8059805875	-0.02625021773	35	1	0.441724735	0.01845926655	31	1	0.01459407297	0.1927658315	34	1	0.9843458397	-0.03673621893	29	1	0.7905445796	-0.02414770434	37	1	0.1390861759	0.07269493517	34	1	FALSE	FALSE	TRUE	FALSE	FALSE	FALSE
DNA replication%KEGG%hsa03030	DNA replication%KEGG%hsa03030	Heart	withoutHumans	0.3569915581	0.01301813786	35	1	0.04520485471	0.2213343869	31	1	0.0245867713	0.1639971264	34	1	0.8306016612	-0.02643998924	29	-1	0.675225025	-0.01847545517	37	1	0.5233852137	-0.008648772167	34	1	FALSE	FALSE	FALSE	FALSE	FALSE	FALSE
Drug metabolism - cytochrome P450%KEGG%hsa00982	Drug metabolism - cytochrome P450%KEGG%hsa00982	Heart	withoutHumans	0.1925243751	0.049749763	35	-1	0.8700933261	-0.03083378717	31	-1	0.01438333111	0.1936475877	34	1	0.6315790744	0.002754553337	29	-1	0.2078975963	0.04332490415	37	-1	0.8122862497	-0.02730742051	34	1	FALSE	FALSE	TRUE	FALSE	FALSE	FALSE
Drug metabolism - other enzymes%KEGG%hsa00983	Drug metabolism - other enzymes%KEGG%hsa00983	Heart	withoutHumans	0.05274233909	0.1284249591	35	-1	0.1012566888	0.1503127143	31	-1	0.08303572781	0.09593899925	34	-1	0.1966955284	0.1456693061	29	-1	0.3013342091	0.02163010841	37	-1	0.3130963592	0.02054864315	34	-1	FALSE	FALSE	FALSE	FALSE	FALSE	FALSE
ErbB signaling pathway%KEGG%hsa04012	ErbB signaling pathway%KEGG%hsa04012	Heart	withoutHumans	0.02741748962	0.1648289701	35	1	0.09425821099	0.1563330724	31	1	0.002199447198	0.2931237228	34	1	0.5969410485	0.009463759141	29	1	0.1704843003	0.05477942898	37	1	0.02291771369	0.1840695253	34	1	FALSE	FALSE	FALSE	FALSE	FALSE	FALSE
Homologous recombination%KEGG%hsa03440	Homologous recombination%KEGG%hsa03440	Heart	withoutHumans	0.5714925382	-0.01223389555	35	1	0.215946883	0.0814821778	31	1	4.34E-07	0.6156621905	34	1	0.9835934102	-0.03669262604	29	-1	0.8374502848	-0.02592085894	37	1	0.2789522119	0.02791393399	34	1	FALSE	FALSE	TRUE	FALSE	FALSE	FALSE
Lysosome%KEGG%hsa04142	Lysosome%KEGG%hsa04142	Heart	withoutHumans	0.8139003059	-0.02656708183	35	-1	0.9625641289	-0.03396208594	31	-1	0.001247087227	0.3232725929	34	1	0.8648317985	-0.02908693668	29	-1	0.7520797147	-0.02245559739	37	1	0.2531173184	0.03404714791	34	1	FALSE	FALSE	TRUE	FALSE	FALSE	FALSE
MAPK signaling pathway%KEGG%hsa04010	MAPK signaling pathway%KEGG%hsa04010	Heart	withoutHumans	0.6691010914	-0.01924804031	35	1	0.4122615504	0.02408905099	31	1	0.03290978693	0.1482878763	34	1	0.3420710814	0.08490991601	29	1	0.2199014746	0.04010110989	37	1	0.0800063932	0.1079629417	34	1	FALSE	FALSE	TRUE	FALSE	FALSE	FALSE
Metabolic pathways%KEGG%hsa01100	Metabolic pathways%KEGG%hsa01100	Heart	withoutHumans	0.08235063857	0.1011880364	35	-1	0.6012943623	-0.005731461297	31	-1	0.6489924756	-0.01991977979	34	-1	0.4595506499	0.04078537515	29	-1	0.1634268001	0.05742136542	37	-1	0.280093533	0.02762522364	34	-1	FALSE	FALSE	FALSE	FALSE	FALSE	FALSE
Metabolism of xenobiotics by cytochrome P450%KEGG%hsa00980	Metabolism of xenobiotics by cytochrome P450%KEGG%hsa00980	Heart	withoutHumans	0.486824106	-0.004212731377	35	-1	0.9390143617	-0.03339112253	31	1	0.563027481	-0.01353227438	34	-1	0.4419308326	0.04804221964	29	-1	0.2402086335	0.0348720328	37	-1	0.3018831548	0.02274456757	34	-1	FALSE	FALSE	FALSE	FALSE	FALSE	FALSE
Mismatch repair%KEGG%hsa03430	Mismatch repair%KEGG%hsa03430	Heart	withoutHumans	0.2883660062	0.02582413842	35	1	0.6871415418	-0.01636746477	31	1	0.001823694354	0.3025221172	34	1	0.8919908819	-0.03133495613	29	-1	0.5541945659	-0.009583974801	37	1	0.1750430952	0.05699303097	34	1	FALSE	FALSE	TRUE	FALSE	FALSE	FALSE
Neuroactive ligand-receptor interaction%KEGG%hsa04080	Neuroactive ligand-receptor interaction%KEGG%hsa04080	Heart	withoutHumans	0.2429692142	0.03563827358	35	-1	0.6524605411	-0.01179590464	31	1	0.1546265088	0.05946377335	34	1	0.8887114886	-0.03113887609	29	-1	0.2153846816	0.0412790365	37	-1	0.7814294835	-0.02613848048	34	-1	FALSE	FALSE	FALSE	FALSE	FALSE	FALSE
Non-homologous end-joining%KEGG%hsa03450	Non-homologous end-joining%KEGG%hsa03450	Heart	withoutHumans	0.5755974673	-0.01250562922	35	1	0.04320669969	0.2272702177	31	-1	0.4086406148	0.002419212927	34	-1	0.1986199174	0.1442944685	29	-1	0.9177641209	-0.02792769348	37	1	0.7130799975	-0.02282778321	34	1	FALSE	TRUE	FALSE	FALSE	FALSE	FALSE
Nucleotide excision repair%KEGG%hsa03420	Nucleotide excision repair%KEGG%hsa03420	Heart	withoutHumans	0.101673593	0.08800447863	35	1	0.866825064	-0.03062884087	31	-1	0.9137979678	-0.03034235088	34	1	0.8803121261	-0.03012973612	29	-1	0.2981020123	0.02230846635	37	1	0.6343118649	-0.0181031495	34	1	FALSE	FALSE	FALSE	FALSE	FALSE	FALSE
Oocyte meiosis%KEGG%hsa04114	Oocyte meiosis%KEGG%hsa04114	Heart	withoutHumans	0.780561578	-0.02515001705	35	1	0.9846982546	-0.03439016827	31	-1	2.99E-06	0.5604925769	34	1	0.9999571936	-0.03703703692	29	1	0.9190857174	-0.02795023962	37	1	0.03819791486	0.1529522074	34	1	FALSE	FALSE	FALSE	FALSE	FALSE	FALSE
PPAR signaling pathway%KEGG%hsa03320	PPAR signaling pathway%KEGG%hsa03320	Heart	withoutHumans	0.005194331185	0.2562904309	35	-1	0.1989285926	0.08873786598	31	1	0.5957219269	-0.01612046265	34	1	0.7920760355	-0.02216092293	29	-1	0.000816326409	0.3334879218	37	-1	0.00394005829	0.2864888002	34	-1	FALSE	FALSE	FALSE	FALSE	FALSE	FALSE
Phosphatidylinositol signaling system%KEGG%hsa04070	Phosphatidylinositol signaling system%KEGG%hsa04070	Heart	withoutHumans	0.8644331148	-0.02827742811	35	-1	0.03783925895	0.2391319128	31	-1	0.8360092829	-0.02852884469	34	-1	0.9585188163	-0.03602808823	29	-1	0.8806334148	-0.02713435792	37	-1	0.4374995605	0.001573299269	34	1	FALSE	TRUE	FALSE	FALSE	FALSE	FALSE
Proteasome%KEGG%hsa03050	Proteasome%KEGG%hsa03050	Heart	withoutHumans	0.4540959732	-0.0006130446946	35	1	0.4842173085	0.01132370182	31	1	0.002058154418	0.2965836742	34	1	0.6153481184	0.006643722	29	1	0.4295349721	0.003150875745	37	1	0.02632884516	0.175852459	34	1	FALSE	FALSE	FALSE	FALSE	FALSE	FALSE
Protein export%KEGG%hsa03060	Protein export%KEGG%hsa03060	Heart	withoutHumans	0.6091096402	-0.01515743882	35	1	0.2055370304	0.08583940028	31	1	8.95E-05	0.4393355535	34	1	0.5898137403	0.01131076597	29	1	0.6355798243	-0.015964327	37	1	0.04827673075	0.1395833827	34	1	FALSE	FALSE	FALSE	FALSE	FALSE	FALSE
Protein processing in endoplasmic reticulum%KEGG%hsa04141	Protein processing in endoplasmic reticulum%KEGG%hsa04141	Heart	withoutHumans	0.5824824233	-0.0131489184	35	-1	0.9953067099	-0.03447209186	31	1	0.3394661342	0.01229500872	34	1	0.7449562458	-0.01618226352	29	-1	0.8295701909	-0.02565668369	37	-1	0.7229995494	-0.02338899543	34	1	FALSE	FALSE	FALSE	FALSE	FALSE	FALSE
RNA degradation%KEGG%hsa03018	RNA degradation%KEGG%hsa03018	Heart	withoutHumans	0.8776139439	-0.02856470151	35	1	0.6231778712	-0.008897119695	31	-1	1.59E-05	0.505097676	34	-1	0.708143074	-0.009812851558	29	-1	0.9202802463	-0.02797108921	37	-1	0.1068632685	0.0893087094	34	-1	FALSE	FALSE	TRUE	FALSE	FALSE	FALSE
RNA polymerase%KEGG%hsa03020	RNA polymerase%KEGG%hsa03020	Heart	withoutHumans	0.8019869759	-0.02605349601	35	1	0.6642004819	-0.01345050321	31	1	0.2642813858	0.02728905907	34	-1	0.8124024653	-0.02505060647	29	-1	0.7958609608	-0.02444364387	37	1	0.3385831592	0.01615212643	34	-1	FALSE	FALSE	FALSE	FALSE	FALSE	FALSE
RNA transport%KEGG%hsa03013	RNA transport%KEGG%hsa03013	Heart	withoutHumans	0.08540584728	0.09841696855	35	1	0.1051660526	0.1459915671	31	1	0.9749918621	-0.03115743461	34	-1	0.4246792113	0.05367143315	29	1	0.3950115046	0.00756286483	37	1	0.8259797271	-0.02787487356	34	1	FALSE	FALSE	FALSE	FALSE	FALSE	FALSE
Regulation of autophagy%KEGG%hsa04140	Regulation of autophagy%KEGG%hsa04140	Heart	withoutHumans	0.8229885058	-0.02697098225	35	-1	0.9656203298	-0.03401886865	31	-1	0.005017121673	0.2504754829	34	-1	0.664650836	-0.0027455345	29	-1	0.391947193	0.008020942395	37	-1	0.06051169277	0.1260640391	34	-1	FALSE	FALSE	TRUE	FALSE	FALSE	FALSE
Ribosome biogenesis in eukaryotes%KEGG%hsa03008	Ribosome biogenesis in eukaryotes%KEGG%hsa03008	Heart	withoutHumans	0.7328056731	-0.02292147243	35	-1	0.2174078052	0.080802366	31	-1	0.7975631794	-0.02735757772	34	1	0.6445814251	-7.09E-05	29	-1	0.5453135225	-0.008857312755	37	-1	0.8510695062	-0.02872557441	34	-1	FALSE	FALSE	FALSE	FALSE	FALSE	FALSE
Ribosome%KEGG%hsa03010	Ribosome%KEGG%hsa03010	Heart	withoutHumans	0.660075015	-0.01863959946	35	-1	0.7412303329	-0.0219006772	31	1	0.04583433783	0.1293310109	34	-1	0.7083176324	-0.01017630821	29	-1	0.4929843639	-0.003896859797	37	-1	0.1252495813	0.07919649236	34	-1	FALSE	FALSE	TRUE	FALSE	FALSE	FALSE
SNARE interactions in vesicular transport%KEGG%hsa04130	SNARE interactions in vesicular transport%KEGG%hsa04130	Heart	withoutHumans	0.4879194604	-0.004343973399	35	1	0.80998654	-0.02700821053	31	1	0.5736521939	-0.01450606438	34	-1	0.6392850511	0.0009582163004	29	1	0.1976460156	0.04610744228	37	1	0.4797283489	-0.003729530587	34	1	FALSE	FALSE	FALSE	FALSE	FALSE	FALSE
Spliceosome%KEGG%hsa03040	Spliceosome%KEGG%hsa03040	Heart	withoutHumans	0.0003141271839	0.3904947159	35	1	0.1402937826	0.1198331053	31	1	0.001638842863	0.3095758141	34	1	0.1676883487	0.1616936273	29	1	0.000177404482	0.3991443972	37	1	2.98E-05	0.5120402552	34	1	FALSE	FALSE	FALSE	FALSE	FALSE	FALSE
Sulfur relay system%KEGG%hsa04122	Sulfur relay system%KEGG%hsa04122	Heart	withoutHumans	0.7183560166	-0.02219978846	35	1	0.821770109	-0.02781968472	31	1	0.4084428787	0.00250296343	34	1	0.4250287871	0.05336803328	29	1	0.2919780901	0.02358094198	37	1	0.2670855543	0.03092097197	34	1	FALSE	FALSE	FALSE	FALSE	FALSE	FALSE
Ubiquitin mediated proteolysis%KEGG%hsa04120	Ubiquitin mediated proteolysis%KEGG%hsa04120	Heart	withoutHumans	0.4285564586	0.002660613208	35	-1	0.2805250123	0.05835338469	31	-1	0.05468177917	0.1191212513	34	1	0.4419308326	0.04798170364	29	-1	0.4521130967	0.0005895908872	37	-1	0.4570279673	-0.0007963303289	34	1	FALSE	FALSE	FALSE	FALSE	FALSE	FALSE
mRNA surveillance pathway%KEGG%hsa03015	mRNA surveillance pathway%KEGG%hsa03015	Heart	withoutHumans	0.9107140767	-0.02928960006	35	1	0.866825064	-0.03064364792	31	-1	0.001838903996	0.301752525	34	-1	0.6554117656	-0.001573017105	29	-1	0.7828321226	-0.02383943099	37	-1	0.1717796242	0.05829537931	34	-1	FALSE	FALSE	TRUE	FALSE	FALSE	FALSE
p53 signaling pathway%KEGG%hsa04115	p53 signaling pathway%KEGG%hsa04115	Heart	withoutHumans	0.3927088631	0.007565405134	35	1	0.77657901	-0.02486187404	31	1	0.1161059194	0.0763364658	34	1	0.887632735	-0.03105186975	29	1	0.09425689736	0.08974649818	37	1	0.07590862082	0.1116347745	34	1	FALSE	FALSE	FALSE	FALSE	FALSE	FALSE
Adherens junction%KEGG%hsa04520	Adherens junction%KEGG%hsa04520	Heart	withoutHumans	0.009673842499	0.2237051086	35	1	0.1037941746	0.1475576302	31	1	0.02253938855	0.1686835366	34	1	0.2874719949	0.1061919731	29	1	0.01302938397	0.1994750823	37	1	0.01556523546	0.2075335176	34	1	FALSE	FALSE	FALSE	FALSE	FALSE	FALSE
Antigen processing and presentation%KEGG%hsa04612	Antigen processing and presentation%KEGG%hsa04612	Heart	withoutHumans	0.01224328543	0.2112416874	35	1	0.03466905547	0.2504012173	31	1	0.3581374912	0.009158355238	34	1	0.4402434858	0.04919135535	29	1	0.01013305224	0.2130467021	37	1	0.02351823226	0.1824549206	34	1	FALSE	FALSE	FALSE	FALSE	FALSE	FALSE
Apoptosis%KEGG%hsa04210	Apoptosis%KEGG%hsa04210	Heart	withoutHumans	0.009643093619	0.2241213788	35	1	0.4150610037	0.02366155835	31	1	0.48490863	-0.006256028285	34	1	0.4142556876	0.05643118567	29	1	0.00079434479	0.3350036156	37	1	0.007193817528	0.2530027524	34	1	FALSE	FALSE	FALSE	FALSE	FALSE	FALSE
Axon guidance%KEGG%hsa04360	Axon guidance%KEGG%hsa04360	Heart	withoutHumans	0.9932210153	-0.03029725478	35	-1	0.7973095851	-0.02621378227	31	-1	0.2615880187	0.02796879603	34	1	0.7366939523	-0.01511164605	29	-1	0.675225025	-0.01847583882	37	1	0.3702029221	0.01118736491	34	1	FALSE	FALSE	FALSE	FALSE	FALSE	FALSE
B cell receptor signaling pathway%KEGG%hsa04662	B cell receptor signaling pathway%KEGG%hsa04662	Heart	withoutHumans	0.1621959448	0.05932358069	35	-1	0.5673778767	-0.0007582276857	31	1	0.05924285083	0.1146636681	34	1	0.9956714801	-0.03699697122	29	-1	0.2992827347	0.02202920634	37	-1	0.7201142026	-0.02322131188	34	-1	FALSE	FALSE	FALSE	FALSE	FALSE	FALSE
Cardiac muscle contraction%KEGG%hsa04260	Cardiac muscle contraction%KEGG%hsa04260	Heart	withoutHumans	0.8308583678	-0.02731586992	35	1	0.4625060032	0.01490472228	31	1	0.05576825245	0.1179803427	34	1	0.8819601392	-0.03045244864	29	-1	0.7123113011	-0.0204480485	37	1	0.5253934559	-0.008858592018	34	1	FALSE	FALSE	FALSE	FALSE	FALSE	FALSE
Cell adhesion molecules (CAMs)%KEGG%hsa04514	Cell adhesion molecules (CAMs)%KEGG%hsa04514	Heart	withoutHumans	0.08326052581	0.1003358478	35	1	0.7863806553	-0.02548526207	31	1	0.1817759205	0.05037789351	34	1	0.7035058589	-0.009007340349	29	1	0.02659911732	0.1606242641	37	1	0.003448407147	0.2938183607	34	1	FALSE	FALSE	FALSE	FALSE	FALSE	FALSE
Circadian rhythm - mammal%KEGG%hsa04710	Circadian rhythm - mammal%KEGG%hsa04710	Heart	withoutHumans	0.01652874293	0.1947510328	35	-1	0.1482204574	0.1150775877	31	-1	0.6250148773	-0.01825387388	34	-1	0.3382798143	0.08772407855	29	-1	0.02153231908	0.1723450796	37	-1	0.1200178515	0.08187716819	34	-1	FALSE	FALSE	FALSE	FALSE	FALSE	FALSE
Complement and coagulation cascades%KEGG%hsa04610	Complement and coagulation cascades%KEGG%hsa04610	Heart	withoutHumans	0.0004561564695	0.3747505668	35	1	0.5066045531	0.007602953196	31	1	0.9540704564	-0.03095018351	34	-1	0.1024771173	0.2128534067	29	1	8.40E-05	0.4273087726	37	1	0.003929858868	0.2867084458	34	1	FALSE	FALSE	FALSE	FALSE	FALSE	FALSE
Cytosolic DNA-sensing pathway%KEGG%hsa04623	Cytosolic DNA-sensing pathway%KEGG%hsa04623	Heart	withoutHumans	0.3909982535	0.007825943086	35	1	0.06166128765	0.1959993305	31	1	0.007949453265	0.2259192958	34	1	0.7000782842	-0.008597593165	29	1	0.238976013	0.03530512913	37	1	0.1526690404	0.06639940779	34	1	FALSE	FALSE	TRUE	FALSE	FALSE	FALSE
Dorso-ventral axis formation%KEGG%hsa04320	Dorso-ventral axis formation%KEGG%hsa04320	Heart	withoutHumans	0.04953895783	0.1322132652	35	1	0.3802964919	0.03098766492	31	1	0.01557281834	0.1890330143	34	1	0.3508742478	0.08011164276	29	1	0.02229205037	0.1702121614	37	1	0.001518954827	0.3342238518	34	1	FALSE	FALSE	FALSE	FALSE	FALSE	FALSE
ECM-receptor interaction%KEGG%hsa04512	ECM-receptor interaction%KEGG%hsa04512	Heart	withoutHumans	0.3375114277	0.01613292513	35	1	0.343331088	0.04003870358	31	1	0.1929793373	0.04673447338	34	1	0.7147232102	-0.01122227232	29	1	0.2975547472	0.02247320471	37	1	0.2872267399	0.02599120959	34	1	FALSE	FALSE	FALSE	FALSE	FALSE	FALSE
Endocytosis%KEGG%hsa04144	Endocytosis%KEGG%hsa04144	Heart	withoutHumans	0.6219137822	-0.01604658915	35	1	0.9390143617	-0.03340706824	31	1	0.3140353169	0.01688391623	34	1	0.8273174146	-0.02623967583	29	1	0.1951626309	0.04698058887	37	1	0.08794065335	0.1021283486	34	1	FALSE	FALSE	FALSE	FALSE	FALSE	FALSE
Fc epsilon RI signaling pathway%KEGG%hsa04664	Fc epsilon RI signaling pathway%KEGG%hsa04664	Heart	withoutHumans	0.3303296111	0.01740781698	35	-1	0.2362839318	0.07403585522	31	1	0.01129163994	0.207010876	34	1	0.7681725685	-0.01899792615	29	-1	0.1920291396	0.04782958776	37	-1	0.6971786447	-0.02203901396	34	-1	FALSE	FALSE	TRUE	FALSE	FALSE	FALSE
Fc gamma R-mediated phagocytosis%KEGG%hsa04666	Fc gamma R-mediated phagocytosis%KEGG%hsa04666	Heart	withoutHumans	0.8355244146	-0.02745880139	35	-1	0.4839430023	0.01138968205	31	1	0.0003544430626	0.3817409001	34	1	0.960956692	-0.03615671768	29	1	0.90893008	-0.02777367408	37	1	0.2174988972	0.04376238405	34	1	FALSE	FALSE	TRUE	FALSE	FALSE	FALSE
Focal adhesion%KEGG%hsa04510	Focal adhesion%KEGG%hsa04510	Heart	withoutHumans	0.5288092522	-0.008443894146	35	1	0.1653072553	0.1038407778	31	1	0.000530097121	0.3634885919	34	1	0.7573719065	-0.01756949927	29	1	0.458535242	-0.0001248869901	37	1	0.1148755915	0.0846796746	34	1	FALSE	FALSE	TRUE	FALSE	FALSE	FALSE
Gap junction%KEGG%hsa04540	Gap junction%KEGG%hsa04540	Heart	withoutHumans	0.5198123348	-0.007511932551	35	1	0.264230191	0.06348995169	31	1	0.0004581608384	0.3701894955	34	1	0.7898278516	-0.02180351285	29	1	0.5280213049	-0.007239565597	37	1	0.05342409066	0.1333465452	34	1	FALSE	FALSE	TRUE	FALSE	FALSE	FALSE
Hedgehog signaling pathway%KEGG%hsa04340	Hedgehog signaling pathway%KEGG%hsa04340	Heart	withoutHumans	0.7911989793	-0.02561458057	35	-1	0.2955383023	0.05308737983	31	1	0.006778323854	0.2349041481	34	1	0.9125704519	-0.0332524761	29	1	0.6096472109	-0.01396453599	37	-1	0.9170580885	-0.03035612923	34	-1	FALSE	FALSE	TRUE	FALSE	FALSE	FALSE
Hematopoietic cell lineage%KEGG%hsa04640	Hematopoietic cell lineage%KEGG%hsa04640	Heart	withoutHumans	0.1441252417	0.06659032387	35	1	0.08503587239	0.1639926014	31	1	0.0401314898	0.1370297782	34	1	0.3444088842	0.08312946158	29	1	0.06885361753	0.1070274627	37	1	0.02051080031	0.1916035827	34	1	FALSE	FALSE	FALSE	FALSE	FALSE	FALSE
Intestinal immune network for IgA production%KEGG%hsa04672	Intestinal immune network for IgA production%KEGG%hsa04672	Heart	withoutHumans	0.159269878	0.06053270662	35	1	0.4355077231	0.01988907454	31	1	0.2928425297	0.02115279039	34	1	0.7227488201	-0.01260068686	29	1	0.02731056054	0.1589961651	37	1	0.0278866733	0.1722170513	34	1	FALSE	FALSE	FALSE	FALSE	FALSE	FALSE
Jak-STAT signaling pathway%KEGG%hsa04630	Jak-STAT signaling pathway%KEGG%hsa04630	Heart	withoutHumans	0.5705160763	-0.01210854198	35	-1	0.9421007462	-0.03353808706	31	1	0.1365563908	0.06657554025	34	1	0.6315790744	0.002229730192	29	-1	0.8150411366	-0.02515030489	37	-1	0.6368472925	-0.01830388546	34	1	FALSE	FALSE	FALSE	FALSE	FALSE	FALSE
Leukocyte transendothelial migration%KEGG%hsa04670	Leukocyte transendothelial migration%KEGG%hsa04670	Heart	withoutHumans	0.8290461454	-0.02726444704	35	1	0.2363232005	0.07381654399	31	1	0.001391362722	0.3180674294	34	1	0.9585188163	-0.03602857506	29	-1	0.6315596049	-0.01558762246	37	1	0.1566203195	0.06435754458	34	1	FALSE	FALSE	TRUE	FALSE	FALSE	FALSE
Long-term potentiation%KEGG%hsa04720	Long-term potentiation%KEGG%hsa04720	Heart	withoutHumans	0.08254871941	0.1009743556	35	1	0.5703753379	-0.001267453555	31	1	0.0004574206439	0.3703415715	34	1	0.4151902684	0.05587337774	29	1	0.148571757	0.06331652095	37	1	0.001359794619	0.3399994533	34	1	FALSE	FALSE	FALSE	FALSE	FALSE	FALSE
NOD-like receptor signaling pathway%KEGG%hsa04621	NOD-like receptor signaling pathway%KEGG%hsa04621	Heart	withoutHumans	0.2979709196	0.02399372926	35	-1	0.1123581015	0.1403902761	31	1	0.3610236376	0.008709262592	34	1	0.8980430836	-0.03189798322	29	1	0.2833029622	0.02514176408	37	-1	0.3289619407	0.01770302454	34	-1	FALSE	FALSE	FALSE	FALSE	FALSE	FALSE
Natural killer cell mediated cytotoxicity%KEGG%hsa04650	Natural killer cell mediated cytotoxicity%KEGG%hsa04650	Heart	withoutHumans	0.9107140767	-0.02929214818	35	1	0.4113348078	0.02426151232	31	1	8.57E-05	0.4410342055	34	1	0.997067072	-0.03703241336	29	1	0.8610280897	-0.02657537395	37	1	0.1979613417	0.04910169229	34	1	FALSE	FALSE	TRUE	FALSE	FALSE	FALSE
Neurotrophin signaling pathway%KEGG%hsa04722	Neurotrophin signaling pathway%KEGG%hsa04722	Heart	withoutHumans	0.7782887591	-0.02504131035	35	1	0.2711980563	0.06135399088	31	1	0.002102771121	0.2953942271	34	1	0.9036047899	-0.03242009729	29	1	0.6937714648	-0.01949544153	37	1	0.209380702	0.04592523705	34	1	FALSE	FALSE	TRUE	FALSE	FALSE	FALSE
Notch signaling pathway%KEGG%hsa04330	Notch signaling pathway%KEGG%hsa04330	Heart	withoutHumans	0.8906846691	-0.02890658556	35	1	0.5793143836	-0.002670588051	31	1	0.2191394608	0.038724373	34	-1	0.7968259506	-0.02311028549	29	1	0.5034031033	-0.004983040996	37	1	0.9491845042	-0.0308980794	34	-1	FALSE	FALSE	FALSE	FALSE	FALSE	FALSE
Osteoclast differentiation%KEGG%hsa04380	Osteoclast differentiation%KEGG%hsa04380	Heart	withoutHumans	0.8867416828	-0.02877001476	35	-1	0.2716238671	0.06120824114	31	1	0.4149574281	0.001591790809	34	1	0.733641892	-0.01447710754	29	1	0.6937714648	-0.01948836578	37	1	0.5537179584	-0.01151267007	34	1	FALSE	FALSE	FALSE	FALSE	FALSE	FALSE
Peroxisome%KEGG%hsa04146	Peroxisome%KEGG%hsa04146	Heart	withoutHumans	0.002047734821	0.3037966508	35	-1	0.7244566889	-0.02006823115	31	-1	0.04991814494	0.1241108641	34	-1	0.2915292867	0.1050018318	29	-1	0.0003511518973	0.3706004212	37	-1	2.34E-05	0.5201230949	34	-1	FALSE	FALSE	FALSE	FALSE	FALSE	FALSE
Phagosome%KEGG%hsa04145	Phagosome%KEGG%hsa04145	Heart	withoutHumans	0.0786617043	0.1040993417	35	1	0.2718241304	0.06110641234	31	1	0.01814487748	0.1805936644	34	1	0.6999885658	-0.008236990398	29	1	0.1367081769	0.06791941512	37	1	0.02972278365	0.1679853604	34	1	FALSE	FALSE	FALSE	FALSE	FALSE	FALSE
RIG-I-like receptor signaling pathway%KEGG%hsa04622	RIG-I-like receptor signaling pathway%KEGG%hsa04622	Heart	withoutHumans	0.101673593	0.08800553161	35	1	0.03375445371	0.2552076005	31	1	0.563027481	-0.01351568964	34	1	0.1756927701	0.1566873926	29	1	0.07370960679	0.1035537346	37	1	0.2568548588	0.03319752304	34	1	FALSE	TRUE	FALSE	FALSE	FALSE	FALSE
Renin-angiotensin system%KEGG%hsa04614	Renin-angiotensin system%KEGG%hsa04614	Heart	withoutHumans	0.4493879362	-0.000103271577	35	-1	0.7099531766	-0.01855337316	31	1	0.02345887985	0.1665057375	34	-1	0.9540379326	-0.03576904053	29	1	0.3319419974	0.01678213153	37	-1	0.05597849245	0.130818324	34	-1	FALSE	FALSE	TRUE	FALSE	FALSE	FALSE
T cell receptor signaling pathway%KEGG%hsa04660	T cell receptor signaling pathway%KEGG%hsa04660	Heart	withoutHumans	0.5285086113	-0.008360836701	35	1	0.0334229456	0.2566952669	31	1	0.002457454123	0.2871719371	34	1	0.3807845891	0.0683351331	29	1	0.6343179654	-0.01583471289	37	1	0.1606431555	0.06265092294	34	1	FALSE	FALSE	FALSE	FALSE	FALSE	FALSE
TGF-beta signaling pathway%KEGG%hsa04350	TGF-beta signaling pathway%KEGG%hsa04350	Heart	withoutHumans	0.4837327566	-0.003899021944	35	1	0.859603937	-0.03002772214	31	1	0.1252022557	0.07207435212	34	1	0.937840258	-0.03487405121	29	-1	0.5600750986	-0.01022968836	37	1	0.2378998975	0.03823584965	34	1	FALSE	FALSE	FALSE	FALSE	FALSE	FALSE
Tight junction%KEGG%hsa04530	Tight junction%KEGG%hsa04530	Heart	withoutHumans	0.03164619992	0.1569662934	35	1	0.9206587572	-0.03277510431	31	1	0.03636717718	0.1424862544	34	1	0.7306371449	-0.01377496819	29	1	0.05708168946	0.1173949001	37	1	0.001319931794	0.3418165639	34	1	FALSE	FALSE	FALSE	FALSE	FALSE	FALSE
Toll-like receptor signaling pathway%KEGG%hsa04620	Toll-like receptor signaling pathway%KEGG%hsa04620	Heart	withoutHumans	0.5287858388	-0.00840098797	35	-1	0.2827192626	0.05698852682	31	1	0.001500277483	0.314384687	34	1	0.7083176324	-0.01015749334	29	-1	0.4182770879	0.004649113217	37	-1	0.9123204547	-0.03026789967	34	1	FALSE	FALSE	TRUE	FALSE	FALSE	FALSE
VEGF signaling pathway%KEGG%hsa04370	VEGF signaling pathway%KEGG%hsa04370	Heart	withoutHumans	0.6323053079	-0.01688323132	35	-1	0.4726885013	0.01322265169	31	1	0.0006329296932	0.3556356085	34	1	0.8781250381	-0.02991095931	29	-1	0.9250553573	-0.02803926464	37	-1	0.3679517919	0.01164835697	34	1	FALSE	FALSE	TRUE	FALSE	FALSE	FALSE
Vascular smooth muscle contraction%KEGG%hsa04270	Vascular smooth muscle contraction%KEGG%hsa04270	Heart	withoutHumans	0.8208104328	-0.02689825977	35	-1	0.859603937	-0.03009395573	31	1	9.77E-05	0.4361456332	34	1	0.9492261213	-0.03546475856	29	1	0.8336739261	-0.02579095915	37	-1	0.1418878942	0.07130706058	34	1	FALSE	FALSE	TRUE	FALSE	FALSE	FALSE
Wnt signaling pathway%KEGG%hsa04310	Wnt signaling pathway%KEGG%hsa04310	Heart	withoutHumans	0.4575138227	-0.001073920303	35	1	0.1698995521	0.101443075	31	1	0.0005610677444	0.3610519331	34	1	0.732496924	-0.01408515889	29	1	0.6987447227	-0.01976372875	37	1	0.1771928775	0.05604006983	34	1	FALSE	FALSE	TRUE	FALSE	FALSE	FALSE
mTOR signaling pathway%KEGG%hsa04150	mTOR signaling pathway%KEGG%hsa04150	Heart	withoutHumans	0.282102532	0.02703100576	35	-1	0.2552211652	0.06659760556	31	-1	0.6288941482	-0.0185869456	34	-1	0.4765469689	0.03599073765	29	-1	0.2172585404	0.04080221441	37	-1	0.4069777573	0.005798308358	34	-1	FALSE	FALSE	FALSE	FALSE	FALSE	FALSE
Adipocytokine signaling pathway%KEGG%hsa04920	Adipocytokine signaling pathway%KEGG%hsa04920	Heart	withoutHumans	0.2687440673	0.02988020241	35	-1	0.459107284	0.01581802189	31	1	0.3629027072	0.008388939249	34	1	0.9954262589	-0.0369888855	29	-1	0.2182399743	0.04053977761	37	-1	0.5258722612	-0.008928070721	34	-1	FALSE	FALSE	FALSE	FALSE	FALSE	FALSE
Aldosterone-regulated sodium reabsorption%KEGG%hsa04960	Aldosterone-regulated sodium reabsorption%KEGG%hsa04960	Heart	withoutHumans	0.515565456	-0.00711919148	35	-1	0.8841834696	-0.03148547617	31	1	0.01400551594	0.1951923113	34	1	0.8124024653	-0.02488143838	29	-1	0.2942830533	0.02310663322	37	-1	0.9250294231	-0.03049377763	34	1	FALSE	FALSE	TRUE	FALSE	FALSE	FALSE
Alzheimer's disease%KEGG%hsa05010	Alzheimer's disease%KEGG%hsa05010	Heart	withoutHumans	0.7882961609	-0.02545642016	35	1	0.6732249349	-0.0145734871	31	1	0.6011315025	-0.01654467722	34	-1	0.5898137403	0.0112941898	29	1	0.5975485948	-0.01312405122	37	1	0.979466813	-0.03117088962	34	1	FALSE	FALSE	FALSE	FALSE	FALSE	FALSE
Amyotrophic lateral sclerosis (ALS)%KEGG%hsa05014	Amyotrophic lateral sclerosis (ALS)%KEGG%hsa05014	Heart	withoutHumans	0.3688862119	0.01110295226	35	-1	0.2208326483	0.07948565314	31	1	0.4440118514	-0.001826834914	34	1	0.9585188163	-0.03602271454	29	1	0.5685583134	-0.01099730246	37	-1	0.3789117517	0.009726392821	34	-1	FALSE	FALSE	FALSE	FALSE	FALSE	FALSE
Bacterial invasion of epithelial cells%KEGG%hsa05100	Bacterial invasion of epithelial cells%KEGG%hsa05100	Heart	withoutHumans	0.335557374	0.01650647152	35	1	0.2827192626	0.0570270353	31	1	3.29E-07	0.622845569	34	1	0.6962572831	-0.007511793636	29	1	0.228146524	0.03782602182	37	1	0.008746944847	0.2413335312	34	1	FALSE	FALSE	FALSE	FALSE	FALSE	FALSE
Bile secretion%KEGG%hsa04976	Bile secretion%KEGG%hsa04976	Heart	withoutHumans	0.802884836	-0.02610973353	35	-1	0.3223175943	0.0461571813	31	1	0.03503647505	0.1445943077	34	1	0.51155227	0.02955829851	29	1	0.9051800983	-0.02769956853	37	-1	0.6468384376	-0.01896114659	34	1	FALSE	FALSE	TRUE	FALSE	FALSE	FALSE
Carbohydrate digestion and absorption%KEGG%hsa04973	Carbohydrate digestion and absorption%KEGG%hsa04973	Heart	withoutHumans	0.04707345237	0.1350316028	35	-1	0.3665398952	0.0340521537	31	-1	0.1955830596	0.04593875868	34	-1	0.7926819066	-0.02228737178	29	-1	0.0566619914	0.1178234907	37	-1	0.2502408251	0.03471430267	34	-1	TRUE	FALSE	FALSE	FALSE	FALSE	FALSE
Cholinergic synapse%KEGG%hsa04725	Cholinergic synapse%KEGG%hsa04725	Heart	withoutHumans	0.1480301315	0.06490585107	35	-1	0.4712296084	0.01346097917	31	-1	0.7267318085	-0.02405679587	34	-1	0.5898137403	0.01140043055	29	-1	0.1619203497	0.05794298931	37	-1	0.2795563437	0.02778249054	34	-1	FALSE	FALSE	FALSE	FALSE	FALSE	FALSE
Collecting duct acid secretion%KEGG%hsa04966	Collecting duct acid secretion%KEGG%hsa04966	Heart	withoutHumans	0.6948151155	-0.02093736937	35	-1	0.5066045531	0.007548209612	31	-1	0.04991814494	0.1241546644	34	1	0.8645069752	-0.02900085115	29	1	0.8241080404	-0.02544552232	37	-1	0.2288671124	0.04047408098	34	1	FALSE	FALSE	TRUE	FALSE	FALSE	FALSE
Endocrine and other factor-regulated calcium reabsorption%KEGG%hsa04961	Endocrine and other factor-regulated calcium reabsorption%KEGG%hsa04961	Heart	withoutHumans	0.1507908186	0.06396123371	35	-1	0.7471196814	-0.02267199306	31	-1	0.009743874135	0.2149867391	34	1	0.6999885658	-0.008246267348	29	-1	0.261474489	0.02982624342	37	-1	0.8761510319	-0.02935127898	34	1	FALSE	FALSE	TRUE	FALSE	FALSE	FALSE
Epithelial cell signaling in Helicobacter pylori infection%KEGG%hsa05120	Epithelial cell signaling in Helicobacter pylori infection%KEGG%hsa05120	Heart	withoutHumans	0.8966029142	-0.02902412306	35	-1	0.9856295324	-0.0343996158	31	-1	0.0006462261064	0.3543174502	34	1	0.997067072	-0.03702700639	29	-1	0.809384396	-0.02488938816	37	1	0.07925179774	0.1086607627	34	1	FALSE	FALSE	TRUE	FALSE	FALSE	FALSE
Fat digestion and absorption%KEGG%hsa04975	Fat digestion and absorption%KEGG%hsa04975	Heart	withoutHumans	0.8208104328	-0.02689579072	35	-1	0.9477562751	-0.033659937	31	-1	0.003066488918	0.2758008861	34	-1	0.4694208414	0.03776209641	29	-1	0.7639432674	-0.02305010705	37	-1	0.08711177105	0.1027477906	34	-1	FALSE	FALSE	TRUE	FALSE	FALSE	FALSE
Gastric acid secretion%KEGG%hsa04971	Gastric acid secretion%KEGG%hsa04971	Heart	withoutHumans	0.6034599052	-0.01479874382	35	1	0.3363072315	0.04194742268	31	1	0.000357255045	0.38135338	34	1	0.5451937334	0.01998806818	29	1	0.8129942591	-0.02505416137	37	1	0.07434772782	0.1130039674	34	1	FALSE	FALSE	TRUE	FALSE	FALSE	FALSE
Glutamatergic synapse%KEGG%hsa04724	Glutamatergic synapse%KEGG%hsa04724	Heart	withoutHumans	0.03212273478	0.1557335116	35	-1	0.08124502043	0.1672775476	31	-1	0.132127062	0.06868476142	34	1	0.375679504	0.07126704634	29	-1	0.08414997696	0.09590609868	37	-1	0.9455723485	-0.03081590408	34	-1	TRUE	FALSE	FALSE	FALSE	FALSE	FALSE
GnRH signaling pathway%KEGG%hsa04912	GnRH signaling pathway%KEGG%hsa04912	Heart	withoutHumans	0.3165486323	0.02017880751	35	1	0.1638405628	0.1049926021	31	1	0.1283247711	0.07048553603	34	1	0.3903714644	0.06582691823	29	1	0.43484497	0.002513846424	37	1	0.1612108647	0.06232803003	34	1	FALSE	FALSE	FALSE	FALSE	FALSE	FALSE
Huntington's disease%KEGG%hsa05016	Huntington's disease%KEGG%hsa05016	Heart	withoutHumans	0.09078966532	0.09500810865	35	1	0.07334041567	0.1764082902	31	1	0.9334187743	-0.03069051334	34	1	0.4765469689	0.03615460874	29	1	0.09852731358	0.08740799991	37	1	0.4095559761	0.00534675079	34	1	FALSE	FALSE	FALSE	FALSE	FALSE	FALSE
Insulin signaling pathway%KEGG%hsa04910	Insulin signaling pathway%KEGG%hsa04910	Heart	withoutHumans	0.5399825789	-0.009380060362	35	-1	0.9159492562	-0.03265618028	31	1	0.5464815313	-0.01200912714	34	1	0.908476607	-0.0328960026	29	-1	0.265662121	0.02891917651	37	-1	0.5185187631	-0.007991914451	34	-1	FALSE	FALSE	FALSE	FALSE	FALSE	FALSE
Leishmaniasis%KEGG%hsa05140	Leishmaniasis%KEGG%hsa05140	Heart	withoutHumans	0.8910568265	-0.02891892025	35	1	0.2297601407	0.07594424284	31	1	0.003875249173	0.2638267403	34	1	0.9608947048	-0.03607533779	29	1	0.5427236175	-0.00863422163	37	1	0.2483388752	0.03517985214	34	1	FALSE	FALSE	TRUE	FALSE	FALSE	FALSE
Long-term depression%KEGG%hsa04730	Long-term depression%KEGG%hsa04730	Heart	withoutHumans	0.9171625218	-0.029440798	35	-1	0.6083286866	-0.006704986383	31	1	0.0005610677444	0.3609659044	34	1	0.9663730461	-0.03630844325	29	-1	0.8930308256	-0.02740964718	37	-1	0.1610304961	0.0624610167	34	1	FALSE	FALSE	TRUE	FALSE	FALSE	FALSE
Maturity onset diabetes of the young%KEGG%hsa04950	Maturity onset diabetes of the young%KEGG%hsa04950	Heart	withoutHumans	0.6908129097	-0.02072184782	35	1	0.2802915971	0.05874182563	31	1	0.9599508186	-0.03101893304	34	-1	0.7858566675	-0.0212067097	29	1	0.8132860114	-0.02507995243	37	1	0.744543759	-0.02454087008	34	-1	FALSE	FALSE	FALSE	FALSE	FALSE	FALSE
Melanogenesis%KEGG%hsa04916	Melanogenesis%KEGG%hsa04916	Heart	withoutHumans	0.2220891369	0.04109817729	35	1	0.05685024745	0.2032421352	31	1	0.2295608448	0.03576923911	34	1	0.3040315989	0.1000172829	29	1	0.174200008	0.05339290288	37	1	0.1854710111	0.05328024376	34	1	FALSE	FALSE	FALSE	FALSE	FALSE	FALSE
Mineral absorption%KEGG%hsa04978	Mineral absorption%KEGG%hsa04978	Heart	withoutHumans	0.347027043	0.01470555993	35	1	0.9218946819	-0.03282427731	31	-1	0.9334187743	-0.03069343184	34	1	0.761479771	-0.01818574564	29	-1	0.6199010046	-0.0147088247	37	1	0.4286417876	0.002628969433	34	1	FALSE	FALSE	FALSE	FALSE	FALSE	FALSE
Olfactory transduction%KEGG%hsa04740	Olfactory transduction%KEGG%hsa04740	Heart	withoutHumans	0.0009911632381	0.3386047611	35	1	0.0915297668	0.1582982504	31	1	0.9662021963	-0.031081761	34	1	0.1917717739	0.1482528279	29	1	0.01226031168	0.2030509556	37	1	0.1611809193	0.06237647937	34	1	FALSE	FALSE	FALSE	FALSE	FALSE	FALSE
Pancreatic secretion%KEGG%hsa04972	Pancreatic secretion%KEGG%hsa04972	Heart	withoutHumans	0.05436849443	0.1264215977	35	-1	0.8213729769	-0.02770537375	31	-1	0.02839090261	0.1566043889	34	1	0.4583020888	0.04226683156	29	-1	0.09326341707	0.09031003866	37	-1	0.8985437033	-0.0299785963	34	-1	FALSE	FALSE	TRUE	FALSE	FALSE	FALSE
Parkinson's disease%KEGG%hsa05012	Parkinson's disease%KEGG%hsa05012	Heart	withoutHumans	0.1034380734	0.08668849111	35	1	0.07390578839	0.1756595732	31	1	0.2423317336	0.03247538748	34	1	0.3978058513	0.06332238206	29	1	0.0440709052	0.132135189	37	1	0.1814767734	0.05451683641	34	1	FALSE	FALSE	FALSE	FALSE	TRUE	FALSE
Pathogenic Escherichia coli infection%KEGG%hsa05130	Pathogenic Escherichia coli infection%KEGG%hsa05130	Heart	withoutHumans	0.8236954243	-0.02701651949	35	1	0.2678625282	0.0623865602	31	1	0.0001885725321	0.409200625	34	1	0.8974028767	-0.03169738698	29	1	0.8295701909	-0.02565096335	37	1	0.1859356949	0.05298007373	34	1	FALSE	FALSE	TRUE	FALSE	FALSE	FALSE
Phototransduction%KEGG%hsa04744	Phototransduction%KEGG%hsa04744	Heart	withoutHumans	0.0002424988112	0.4010924924	35	1	0.03526147984	0.245952328	31	1	0.001460935722	0.315854623	34	1	0.01874977467	0.3462010153	29	1	2.52E-05	0.471368596	37	1	3.34E-05	0.5072528865	34	1	FALSE	FALSE	FALSE	FALSE	FALSE	FALSE
Prion diseases%KEGG%hsa05020	Prion diseases%KEGG%hsa05020	Heart	withoutHumans	0.9693280658	-0.03020188792	35	-1	0.5361330185	0.002914626206	31	1	0.02618005712	0.1605918782	34	1	0.7499969122	-0.01692442628	29	1	0.4781741301	-0.002291297366	37	1	0.2163710064	0.04411566308	34	1	FALSE	FALSE	TRUE	FALSE	FALSE	FALSE
Progesterone-mediated oocyte maturation%KEGG%hsa04914	Progesterone-mediated oocyte maturation%KEGG%hsa04914	Heart	withoutHumans	0.955749068	-0.03005726671	35	-1	0.7576207766	-0.02348975137	31	1	4.47E-06	0.547548427	34	1	0.7968259506	-0.02312807285	29	-1	0.7398513741	-0.02191850473	37	-1	0.1424159605	0.07100134029	34	1	FALSE	FALSE	TRUE	FALSE	FALSE	FALSE
Protein digestion and absorption%KEGG%hsa04974	Protein digestion and absorption%KEGG%hsa04974	Heart	withoutHumans	0.9430200862	-0.02987105451	35	1	0.1394964637	0.1203325205	31	1	0.001021087878	0.3330346161	34	1	0.8647849969	-0.02905067383	29	1	0.92629135	-0.02805972693	37	-1	0.5234045259	-0.008671261251	34	1	FALSE	FALSE	TRUE	FALSE	FALSE	FALSE
Proximal tubule bicarbonate reclamation%KEGG%hsa04964	Proximal tubule bicarbonate reclamation%KEGG%hsa04964	Heart	withoutHumans	0.001430567257	0.3218620422	35	-1	0.4707691563	0.01354811291	31	-1	0.5578929397	-0.01301310189	34	1	0.3524464479	0.07913328222	29	-1	0.0003766364755	0.3676364442	37	-1	0.0501602496	0.1372861634	34	-1	FALSE	FALSE	FALSE	FALSE	FALSE	FALSE
Regulation of actin cytoskeleton%KEGG%hsa04810	Regulation of actin cytoskeleton%KEGG%hsa04810	Heart	withoutHumans	0.1926067664	0.04965779649	35	1	0.2206996341	0.07966370008	31	1	7.47E-06	0.5312910411	34	1	0.4534046079	0.04422452356	29	1	0.152735967	0.06147423452	37	1	0.004765053992	0.2762408839	34	1	FALSE	FALSE	FALSE	FALSE	FALSE	FALSE
Salivary secretion%KEGG%hsa04970	Salivary secretion%KEGG%hsa04970	Heart	withoutHumans	0.3915808898	0.007734474011	35	-1	0.9965698731	-0.0344800592	31	1	0.003454809412	0.2697286645	34	1	0.9935917685	-0.0369631893	29	1	0.4598274709	-0.0002901467919	37	-1	0.5061147966	-0.006675466312	34	1	FALSE	FALSE	TRUE	FALSE	FALSE	FALSE
Shigellosis%KEGG%hsa05131	Shigellosis%KEGG%hsa05131	Heart	withoutHumans	0.7116041574	-0.02186577873	35	1	0.05414027007	0.2074796911	31	1	1.07E-05	0.5190247181	34	1	0.7362442617	-0.01505523262	29	1	0.5239345332	-0.006859890824	37	1	0.1076232358	0.08857196109	34	1	FALSE	FALSE	TRUE	FALSE	FALSE	FALSE
Taste transduction%KEGG%hsa04742	Taste transduction%KEGG%hsa04742	Heart	withoutHumans	0.000101642314	0.4350601966	35	-1	0.2380646795	0.07273187279	31	-1	0.5715892253	-0.01431295666	34	1	0.2140154496	0.1364901793	29	-1	0.000816326409	0.3336029597	37	-1	0.1138410761	0.08534072282	34	-1	FALSE	FALSE	FALSE	FALSE	FALSE	FALSE
Type I diabetes mellitus%KEGG%hsa04940	Type I diabetes mellitus%KEGG%hsa04940	Heart	withoutHumans	0.01091615807	0.2170184851	35	1	0.1761887789	0.09823574811	31	1	0.05468177917	0.1191717065	34	1	0.1107451785	0.2045655646	29	1	0.0003669582849	0.368806983	37	1	0.00222747304	0.3157014742	34	1	FALSE	FALSE	FALSE	FALSE	FALSE	FALSE
Type II diabetes mellitus%KEGG%hsa04930	Type II diabetes mellitus%KEGG%hsa04930	Heart	withoutHumans	0.008023007561	0.2337260841	35	-1	0.1335056653	0.1248777491	31	-1	0.9668731553	-0.03109280151	34	1	0.4534046079	0.04413671535	29	-1	0.01377181577	0.1960019765	37	-1	0.08589926156	0.1036143937	34	-1	FALSE	FALSE	FALSE	FALSE	FALSE	FALSE
Vasopressin-regulated water reabsorption%KEGG%hsa04962	Vasopressin-regulated water reabsorption%KEGG%hsa04962	Heart	withoutHumans	0.1571970512	0.06139548695	35	1	0.2217920458	0.07910986138	31	1	0.205869162	0.04270055464	34	1	0.06097240302	0.2638297776	29	1	0.02678279648	0.1601477923	37	1	0.006153219154	0.2618790457	34	1	FALSE	FALSE	FALSE	FALSE	FALSE	FALSE
Vibrio cholerae infection%KEGG%hsa05110	Vibrio cholerae infection%KEGG%hsa05110	Heart	withoutHumans	0.5385662178	-0.009263170865	35	-1	0.9908056403	-0.03444171536	31	1	4.86E-05	0.463794588	34	1	0.9919467986	-0.036918346	29	1	0.6494291058	-0.01685723533	37	-1	0.1968013792	0.04945492311	34	1	FALSE	FALSE	TRUE	FALSE	FALSE	FALSE
Vitamin digestion and absorption%KEGG%hsa04977	Vitamin digestion and absorption%KEGG%hsa04977	Heart	withoutHumans	0.3542850274	0.01350949913	35	-1	0.4886590656	0.01061483015	31	1	0.6591675316	-0.02057768298	34	-1	0.6863426105	-0.006093601379	29	-1	0.4598274709	-0.0002564083597	37	-1	0.1562519957	0.06471635205	34	-1	FALSE	FALSE	FALSE	FALSE	FALSE	FALSE
Acute myeloid leukemia%KEGG%hsa05221	Acute myeloid leukemia%KEGG%hsa05221	Heart	withoutHumans	0.1475094991	0.06518785217	35	1	0.05685024745	0.2032504247	31	1	0.07470708176	0.1018562612	34	1	0.5883601223	0.01228790385	29	1	0.06115623102	0.1136228225	37	1	0.06709242108	0.1191292087	34	1	FALSE	FALSE	FALSE	FALSE	FALSE	FALSE
African trypanosomiasis%KEGG%hsa05143	African trypanosomiasis%KEGG%hsa05143	Heart	withoutHumans	0.3556390694	0.01325758234	35	1	0.2499247453	0.06868665131	31	1	0.09717174976	0.08657100993	34	1	0.7083176324	-0.01009791163	29	1	0.3848593069	0.0088718457	37	1	0.07708415962	0.1104274968	34	1	FALSE	FALSE	FALSE	FALSE	FALSE	FALSE
Allograft rejection%KEGG%hsa05330	Allograft rejection%KEGG%hsa05330	Heart	withoutHumans	3.12E-06	0.5544921819	35	1	0.02964471602	0.2692908989	31	1	0.06321701376	0.1111773403	34	1	0.07546387238	0.2442295855	29	1	4.04E-07	0.6019050466	37	1	8.64E-06	0.5556522265	34	1	FALSE	FALSE	FALSE	FALSE	FALSE	FALSE
Amoebiasis%KEGG%hsa05146	Amoebiasis%KEGG%hsa05146	Heart	withoutHumans	0.2275125402	0.03960061984	35	-1	0.3646534083	0.03456175943	31	1	0.5656176474	-0.01371962323	34	1	0.9492261213	-0.03547220261	29	1	0.3610490531	0.01230049211	37	-1	0.4081617584	0.005544143289	34	-1	FALSE	FALSE	FALSE	FALSE	FALSE	FALSE
Arrhythmogenic right ventricular cardiomyopathy (ARVC)%KEGG%hsa05412	Arrhythmogenic right ventricular cardiomyopathy (ARVC)%KEGG%hsa05412	Heart	withoutHumans	0.9790909047	-0.03025268852	35	-1	0.3536083196	0.03754151966	31	-1	0.129306552	0.07002577819	34	1	0.8980430836	-0.0319291489	29	-1	0.8473518097	-0.02619810759	37	-1	0.217258961	0.04385026331	34	1	FALSE	FALSE	FALSE	FALSE	FALSE	FALSE
Asthma%KEGG%hsa05310	Asthma%KEGG%hsa05310	Heart	withoutHumans	1.28E-08	0.6928098391	35	1	0.009432918223	0.3615894992	31	1	0.5370948205	-0.01113367814	34	1	0.02164584876	0.3357898439	29	1	3.69E-07	0.604288695	37	1	0.0003551949749	0.4069110621	34	1	FALSE	FALSE	FALSE	FALSE	FALSE	FALSE
Autoimmune thyroid disease%KEGG%hsa05320	Autoimmune thyroid disease%KEGG%hsa05320	Heart	withoutHumans	1.27E-06	0.5805207669	35	1	0.03526147984	0.2449182457	31	1	0.3189895401	0.01602597549	34	1	0.02142431855	0.337745966	29	1	1.11E-07	0.6371727422	37	1	3.61E-05	0.5035248959	34	1	FALSE	FALSE	FALSE	FALSE	FALSE	FALSE
Basal cell carcinoma%KEGG%hsa05217	Basal cell carcinoma%KEGG%hsa05217	Heart	withoutHumans	0.627779364	-0.01654616449	35	-1	0.2107584852	0.08352016919	31	1	0.6986239385	-0.02263327749	34	-1	0.7048565812	-0.009344076965	29	-1	0.6145992856	-0.01435334477	37	-1	0.06051169277	0.1260862449	34	-1	FALSE	FALSE	FALSE	FALSE	FALSE	FALSE
Bladder cancer%KEGG%hsa05219	Bladder cancer%KEGG%hsa05219	Heart	withoutHumans	0.05198358181	0.129423051	35	1	0.1343006679	0.1243580754	31	1	0.008350277686	0.2232463244	34	1	0.3807845891	0.06900338515	29	1	0.01005656551	0.2134386917	37	1	0.003337758642	0.2954841678	34	1	FALSE	FALSE	FALSE	FALSE	FALSE	FALSE
Chagas disease (American trypanosomiasis)%KEGG%hsa05142	Chagas disease (American trypanosomiasis)%KEGG%hsa05142	Heart	withoutHumans	0.2531086764	0.0331195766	35	1	0.06958903714	0.1837263471	31	1	0.5119777742	-0.008843382854	34	1	0.3420710814	0.08502063833	29	1	0.1634268001	0.05744118825	37	1	0.2872267399	0.02594095662	34	1	FALSE	FALSE	FALSE	FALSE	FALSE	FALSE
Chronic myeloid leukemia%KEGG%hsa05220	Chronic myeloid leukemia%KEGG%hsa05220	Heart	withoutHumans	0.09099216128	0.09483510388	35	1	0.1088617992	0.1428571502	31	1	0.001682201305	0.3080380153	34	1	0.7967357006	-0.02284134931	29	1	0.1184616279	0.07642100053	37	1	0.01803021755	0.199003155	34	1	FALSE	FALSE	FALSE	FALSE	FALSE	FALSE
Colorectal cancer%KEGG%hsa05210	Colorectal cancer%KEGG%hsa05210	Heart	withoutHumans	0.003028005318	0.2841038666	35	1	0.3693392998	0.03321191892	31	1	0.0003154893524	0.3872850209	34	1	0.5517144921	0.01776734204	29	1	0.007867428731	0.2261862311	37	1	7.01E-05	0.4759479472	34	1	FALSE	FALSE	FALSE	FALSE	FALSE	FALSE
Dilated cardiomyopathy%KEGG%hsa05414	Dilated cardiomyopathy%KEGG%hsa05414	Heart	withoutHumans	0.8188840982	-0.02673738962	35	-1	0.4393095575	0.01921946954	31	-1	0.03924149599	0.1383348504	34	1	0.908476607	-0.03297020972	29	-1	0.90893008	-0.02777168512	37	-1	0.1845769537	0.05359265033	34	1	FALSE	FALSE	TRUE	FALSE	FALSE	FALSE
Endometrial cancer%KEGG%hsa05213	Endometrial cancer%KEGG%hsa05213	Heart	withoutHumans	0.006725129174	0.2428019837	35	1	0.2805250123	0.05831469457	31	1	0.002260732852	0.2916165909	34	1	0.364444013	0.07586711821	29	1	0.01047552418	0.2112577814	37	1	0.0001827833936	0.4373393242	34	1	FALSE	FALSE	FALSE	FALSE	FALSE	FALSE
Glioma%KEGG%hsa05214	Glioma%KEGG%hsa05214	Heart	withoutHumans	0.1163694308	0.07920685225	35	1	0.1523701845	0.1117366889	31	1	0.003864572237	0.264136691	34	1	0.5443076635	0.0217934708	29	1	0.1879708513	0.04911729104	37	1	0.02502154345	0.1789539593	34	1	FALSE	FALSE	FALSE	FALSE	FALSE	FALSE
Graft-versus-host disease%KEGG%hsa05332	Graft-versus-host disease%KEGG%hsa05332	Heart	withoutHumans	0.002443171924	0.2951565922	35	1	0.01269074029	0.3335667258	31	1	0.01082087369	0.2094464171	34	1	0.09462715903	0.2242124444	29	1	0.0004864867503	0.3562128224	37	1	0.002416326396	0.3110730929	34	1	FALSE	FALSE	FALSE	FALSE	FALSE	FALSE
Hepatitis C%KEGG%hsa05160	Hepatitis C%KEGG%hsa05160	Heart	withoutHumans	0.6901135244	-0.02056850601	35	1	0.06333351642	0.1938054235	31	1	0.001831263288	0.3020662812	34	1	0.960956692	-0.03612239575	29	-1	0.7933655773	-0.0243368127	37	1	0.3199661751	0.0194192966	34	1	FALSE	FALSE	TRUE	FALSE	FALSE	FALSE
Hypertrophic cardiomyopathy (HCM)%KEGG%hsa05410	Hypertrophic cardiomyopathy (HCM)%KEGG%hsa05410	Heart	withoutHumans	0.9450383096	-0.02989988905	35	-1	0.4167587093	0.023324893	31	-1	0.05010063766	0.1238472816	34	1	0.9611318949	-0.03619822524	29	-1	0.9076548298	-0.02773913758	37	-1	0.1944516486	0.05043144628	34	1	FALSE	FALSE	FALSE	FALSE	FALSE	FALSE
Influenza A%KEGG%hsa05164	Influenza A%KEGG%hsa05164	Heart	withoutHumans	0.2344941756	0.03783523975	35	1	0.1123581015	0.1401759009	31	1	0.003231393891	0.2731740591	34	1	0.8934437047	-0.03142597563	29	1	0.367227347	0.01136365705	37	1	0.0308705144	0.1655370014	34	1	FALSE	FALSE	FALSE	FALSE	FALSE	FALSE
Malaria%KEGG%hsa05144	Malaria%KEGG%hsa05144	Heart	withoutHumans	0.07203996391	0.1092833049	35	1	0.6844828618	-0.01606206143	31	1	0.1742461007	0.05279527924	34	1	0.5443076635	0.02164332418	29	1	0.03299821217	0.1485471432	37	1	0.007735467391	0.2486254988	34	1	FALSE	FALSE	FALSE	FALSE	FALSE	FALSE
Measles%KEGG%hsa05162	Measles%KEGG%hsa05162	Heart	withoutHumans	0.09987335776	0.08911897087	35	1	0.06236950436	0.1952418828	31	1	0.003870048176	0.2639482504	34	1	0.7177200291	-0.0120337342	29	1	0.1686748352	0.05539690632	37	1	0.01844726889	0.1977305987	34	1	FALSE	FALSE	FALSE	FALSE	FALSE	FALSE
Melanoma%KEGG%hsa05218	Melanoma%KEGG%hsa05218	Heart	withoutHumans	0.05516935754	0.1254221383	35	1	0.2636524924	0.06370500929	31	1	0.002109874911	0.2951361509	34	1	0.4529891584	0.04532537252	29	1	0.08466531577	0.09549595476	37	1	0.001765637047	0.3273663796	34	1	FALSE	FALSE	FALSE	FALSE	FALSE	FALSE
Non-small cell lung cancer%KEGG%hsa05223	Non-small cell lung cancer%KEGG%hsa05223	Heart	withoutHumans	0.0676938619	0.1130181934	35	1	0.237425733	0.0733601839	31	1	0.004579608085	0.2551683936	34	1	0.4673221431	0.03828334862	29	1	0.1393173864	0.06668373135	37	1	0.007944838851	0.2469151882	34	1	FALSE	FALSE	FALSE	FALSE	FALSE	FALSE
Pancreatic cancer%KEGG%hsa05212	Pancreatic cancer%KEGG%hsa05212	Heart	withoutHumans	0.00409238073	0.2691511336	35	1	0.08082449832	0.1678225641	31	1	0.01634550446	0.186117752	34	1	0.4657277483	0.03909110517	29	1	0.01892021222	0.179208152	37	1	0.003732321606	0.2896311977	34	1	FALSE	FALSE	FALSE	FALSE	FALSE	FALSE
Pathways in cancer%KEGG%hsa05200	Pathways in cancer%KEGG%hsa05200	Heart	withoutHumans	0.1279668692	0.07370460389	35	1	0.3446516715	0.03965313792	31	1	0.02088498664	0.1728098521	34	1	0.5436670805	0.02409735822	29	1	0.06726867038	0.1083074241	37	1	0.01258105225	0.2207274541	34	1	FALSE	FALSE	FALSE	FALSE	FALSE	FALSE
Primary immunodeficiency%KEGG%hsa05340	Primary immunodeficiency%KEGG%hsa05340	Heart	withoutHumans	0.2187374112	0.04212318431	35	1	0.1638405628	0.1044871951	31	1	0.9300260329	-0.03063558894	34	-1	0.4176828946	0.05519602733	29	1	0.238976013	0.03527492698	37	1	0.4457610468	0.0005002358509	34	1	FALSE	FALSE	FALSE	FALSE	FALSE	FALSE
Prostate cancer%KEGG%hsa05215	Prostate cancer%KEGG%hsa05215	Heart	withoutHumans	0.05746603495	0.122990083	35	1	0.05884369581	0.2000044641	31	1	0.01866940164	0.1789604392	34	1	0.4124180471	0.05702824844	29	1	0.06521364469	0.1099820096	37	1	0.01671920663	0.2035831971	34	1	FALSE	FALSE	FALSE	FALSE	FALSE	FALSE
Renal cell carcinoma%KEGG%hsa05211	Renal cell carcinoma%KEGG%hsa05211	Heart	withoutHumans	0.3190140043	0.01968157475	35	1	0.3082072513	0.05018334834	31	1	0.001638842863	0.3095049718	34	1	0.9837183064	-0.03671181472	29	1	0.4525199035	0.0005327551228	37	1	0.1165951259	0.08373391508	34	1	FALSE	FALSE	TRUE	FALSE	FALSE	FALSE
Rheumatoid arthritis%KEGG%hsa05323	Rheumatoid arthritis%KEGG%hsa05323	Heart	withoutHumans	0.9192196248	-0.02948167569	35	1	0.9936527009	-0.0344509723	31	-1	0.002790314588	0.2808019678	34	1	0.7148368795	-0.01155784193	29	1	0.6958091508	-0.01960620016	37	1	0.0611213862	0.1253601673	34	1	FALSE	FALSE	TRUE	FALSE	FALSE	FALSE
Small cell lung cancer%KEGG%hsa05222	Small cell lung cancer%KEGG%hsa05222	Heart	withoutHumans	0.9909817311	-0.03029259376	35	1	0.9984746794	-0.03448255636	31	-1	0.1139649557	0.07743957158	34	1	0.9917184888	-0.03689906443	29	-1	0.8607258849	-0.02656249416	37	1	0.3065529705	0.02195530516	34	1	FALSE	FALSE	FALSE	FALSE	FALSE	FALSE
Staphylococcus aureus infection%KEGG%hsa05150	Staphylococcus aureus infection%KEGG%hsa05150	Heart	withoutHumans	0.05010132506	0.131597266	35	1	0.03567628811	0.2434900578	31	1	0.6768211066	-0.02152195989	34	1	0.3380963334	0.08792631601	29	1	0.006156551016	0.2384167796	37	1	0.1018918639	0.09266670672	34	1	FALSE	FALSE	FALSE	FALSE	FALSE	FALSE
Systemic lupus erythematosus%KEGG%hsa05322	Systemic lupus erythematosus%KEGG%hsa05322	Heart	withoutHumans	0.0003390486292	0.3871185196	35	1	0.006567468492	0.3923316212	31	1	0.6085217911	-0.01709638014	34	1	0.2915292867	0.1046691799	29	1	4.02E-05	0.4546040474	37	1	0.01540316762	0.2081633378	34	1	FALSE	FALSE	FALSE	FALSE	FALSE	FALSE
Thyroid cancer%KEGG%hsa05216	Thyroid cancer%KEGG%hsa05216	Heart	withoutHumans	0.03528192519	0.1507138702	35	1	0.1470891137	0.1155791827	31	1	1.69E-05	0.5028161138	34	1	0.5443076635	0.02243743741	29	1	0.02055029973	0.1747016385	37	1	0.0005072696869	0.3908065954	34	1	FALSE	FALSE	FALSE	FALSE	FALSE	FALSE
Toxoplasmosis%KEGG%hsa05145	Toxoplasmosis%KEGG%hsa05145	Heart	withoutHumans	0.5671852713	-0.01181176613	35	-1	0.621640404	-0.008654418095	31	1	0.03978551192	0.1375368038	34	1	0.4793117996	0.03538681658	29	-1	0.569746818	-0.01112239857	37	-1	0.7958037514	-0.0267276149	34	1	FALSE	FALSE	TRUE	FALSE	FALSE	FALSE
Tuberculosis%KEGG%hsa05152	Tuberculosis%KEGG%hsa05152	Heart	withoutHumans	0.9171625218	-0.0294358846	35	1	0.2579876521	0.06568722594	31	1	0.3190632185	0.01597019044	34	1	0.8105847682	-0.02452072172	29	1	0.5092866394	-0.005526205285	37	1	0.4895612166	-0.004836624822	34	1	FALSE	FALSE	FALSE	FALSE	FALSE	FALSE
Viral myocarditis%KEGG%hsa05416	Viral myocarditis%KEGG%hsa05416	Heart	withoutHumans	1.39E-05	0.506836448	35	1	0.0697136073	0.1833138105	31	1	0.08046592719	0.09771237804	34	1	0.01874977467	0.3509083868	29	1	5.56E-06	0.5239190332	37	1	1.98E-05	0.5252833632	34	1	FALSE	FALSE	FALSE	FALSE	FALSE	FALSE
Alanine, aspartate and glutamate metabolism%KEGG%hsa00250	Alanine, aspartate and glutamate metabolism%KEGG%hsa00250	Lung	withHumans	0.2687440673	0.03294833526	32	-1	0.9421007462	-0.03473840815	30	-1	0.6257592318	-0.02085860735	30	1	0.7071256024	-0.009622802843	29	-1	0.1296129311	0.08031671989	33	-1	0.6277433724	-0.01875706507	32	-1	FALSE	FALSE	FALSE	FALSE	FALSE	FALSE
Arginine and proline metabolism%KEGG%hsa00330	Arginine and proline metabolism%KEGG%hsa00330	Lung	withHumans	0.03436865419	0.1662740285	32	-1	0.01562092681	0.3272202413	30	-1	0.03200747038	0.1699568212	30	-1	5.89E-05	0.6781156001	29	-1	0.003675259055	0.2919063842	33	-1	0.1472846873	0.07329619521	32	-1	FALSE	FALSE	FALSE	FALSE	FALSE	FALSE
Ascorbate and aldarate metabolism%KEGG%hsa00053	Ascorbate and aldarate metabolism%KEGG%hsa00053	Lung	withHumans	0.7550386805	-0.02637393546	32	1	0.5299909092	0.00402141494	30	-1	0.2492780852	0.03524318569	30	-1	0.009497795589	0.3971018119	29	-1	0.2411853835	0.03905245641	33	-1	0.7508650566	-0.02654533799	32	-1	FALSE	FALSE	FALSE	TRUE	FALSE	FALSE
Caffeine metabolism%KEGG%hsa00232	Caffeine metabolism%KEGG%hsa00232	Lung	withHumans	6.65E-06	0.5666007294	32	-1	0.02955110208	0.2787055531	30	-1	0.1866223381	0.05608733284	30	-1	0.1696589565	0.1603766359	29	-1	1.18E-05	0.5425003464	33	-1	0.00519019739	0.2867997657	32	-1	FALSE	FALSE	FALSE	FALSE	FALSE	FALSE
Citrate cycle (TCA cycle)%KEGG%hsa00020	Citrate cycle (TCA cycle)%KEGG%hsa00020	Lung	withHumans	0.0002009979012	0.4393327229	32	-1	0.5140828691	0.006346449544	30	-1	0.1084900328	0.09127866451	30	-1	0.2422773567	0.1243194541	29	-1	0.003337635139	0.2971201736	33	-1	0.008161300361	0.2594475867	32	-1	FALSE	FALSE	FALSE	FALSE	FALSE	FALSE
Cyanoamino acid metabolism%KEGG%hsa00460	Cyanoamino acid metabolism%KEGG%hsa00460	Lung	withHumans	0.04659802101	0.1484622037	32	-1	0.5798713778	-0.002873102357	30	-1	0.4749497861	-0.005704420247	30	-1	0.4609119492	0.04044767496	29	-1	0.02616720523	0.1807515329	33	-1	0.05621735105	0.1388156808	32	-1	FALSE	FALSE	FALSE	FALSE	FALSE	FALSE
Cysteine and methionine metabolism%KEGG%hsa00270	Cysteine and methionine metabolism%KEGG%hsa00270	Lung	withHumans	0.3263170711	0.0201570272	32	-1	0.4013203047	0.02727593627	30	1	0.5500530883	-0.01398344443	30	-1	0.3807845891	0.06862557449	29	1	0.2777475663	0.029676953	33	-1	0.0206095273	0.2027588105	32	-1	FALSE	FALSE	FALSE	FALSE	FALSE	TRUE
D-Arginine and D-ornithine metabolism%KEGG%hsa00472	D-Arginine and D-ornithine metabolism%KEGG%hsa00472	Lung	withHumans	0.123142128	0.08347401729	32	-1	0.1051660526	0.1504763634	30	-1	0.6010288462	-0.01871845907	30	1	0.1796286745	0.154853592	29	-1	0.232660337	0.04147027904	33	-1	0.9978077025	-0.03333135443	32	-1	FALSE	FALSE	FALSE	FALSE	FALSE	FALSE
D-Glutamine and D-glutamate metabolism%KEGG%hsa00471	D-Glutamine and D-glutamate metabolism%KEGG%hsa00471	Lung	withHumans	0.155801205	0.06813617641	32	1	0.2930672322	0.05576461644	30	1	2.70E-08	0.7295109524	30	1	0.4288531869	0.0516461891	29	1	0.009852636842	0.2390662213	33	1	0.004923431395	0.2897552804	32	1	FALSE	FALSE	FALSE	FALSE	FALSE	FALSE
Fatty acid biosynthesis%KEGG%hsa00061	Fatty acid biosynthesis%KEGG%hsa00061	Lung	withHumans	0.6359551456	-0.01885208616	32	1	0.1522311209	0.1158304568	30	-1	0.009734038438	0.2423392693	30	-1	0.3257912211	0.09290416745	29	-1	0.5972122087	-0.01469959294	33	-1	0.9540265084	-0.0330189829	32	1	FALSE	FALSE	TRUE	FALSE	FALSE	FALSE
Fatty acid elongation in mitochondria%KEGG%hsa00062	Fatty acid elongation in mitochondria%KEGG%hsa00062	Lung	withHumans	0.3790691028	0.01066935581	32	-1	0.07002514623	0.1883497392	30	-1	0.01695267595	0.2081181845	30	-1	0.3420710814	0.08556587568	29	-1	0.04011625491	0.1540725913	33	-1	0.224405491	0.04458112614	32	-1	FALSE	FALSE	FALSE	FALSE	FALSE	FALSE
Fatty acid metabolism%KEGG%hsa00071	Fatty acid metabolism%KEGG%hsa00071	Lung	withHumans	0.08350134543	0.1097877046	32	-1	0.5040338758	0.008380246212	30	-1	0.117772087	0.08603554105	30	-1	0.1703203731	0.1594098049	29	-1	0.001011582739	0.3571201326	33	-1	0.004788791084	0.2916295892	32	-1	FALSE	FALSE	FALSE	FALSE	FALSE	FALSE
Fructose and mannose metabolism%KEGG%hsa00051	Fructose and mannose metabolism%KEGG%hsa00051	Lung	withHumans	0.007709783329	0.2563331028	32	-1	0.03811101237	0.2455462377	30	-1	0.1635870229	0.0644752835	30	-1	0.1474564876	0.1728970734	29	-1	0.0009969628404	0.3578154425	33	-1	0.01659425777	0.2162591262	32	-1	FALSE	FALSE	FALSE	FALSE	FALSE	FALSE
Galactose metabolism%KEGG%hsa00052	Galactose metabolism%KEGG%hsa00052	Lung	withHumans	0.4394663328	0.001393972873	32	1	0.3705878545	0.03415327999	30	1	0.3083508494	0.02082197407	30	1	0.8124024653	-0.02505823526	29	-1	0.9226594971	-0.03161470054	33	-1	0.9477832776	-0.03290212456	32	1	FALSE	FALSE	FALSE	FALSE	FALSE	FALSE
Glutathione metabolism%KEGG%hsa00480	Glutathione metabolism%KEGG%hsa00480	Lung	withHumans	0.0001775602911	0.4443674582	32	-1	0.02161845871	0.3043484458	30	-1	0.001484593307	0.3518505468	30	-1	0.06395263891	0.2607155156	29	-1	1.52E-05	0.5339504519	33	-1	0.0002219959577	0.4496593962	32	-1	FALSE	FALSE	FALSE	FALSE	FALSE	FALSE
Glycine, serine and threonine metabolism%KEGG%hsa00260	Glycine, serine and threonine metabolism%KEGG%hsa00260	Lung	withHumans	0.001931078759	0.3317944987	32	-1	0.1638405628	0.1081428716	30	-1	0.004191346161	0.2916261411	30	-1	0.5443284442	0.02056122442	29	-1	1.79E-05	0.5269829242	33	-1	6.15E-05	0.5034420283	32	-1	FALSE	FALSE	FALSE	FALSE	FALSE	FALSE
Glycolysis / Gluconeogenesis%KEGG%hsa00010	Glycolysis / Gluconeogenesis%KEGG%hsa00010	Lung	withHumans	0.4514596667	-0.0002699742982	32	-1	0.5142865078	0.00628987959	30	-1	0.6344970385	-0.02165968091	30	-1	0.0511695733	0.2777814106	29	-1	0.2107649986	0.04803542905	33	-1	0.4682587237	-0.002299652863	32	-1	FALSE	FALSE	FALSE	FALSE	FALSE	FALSE
Histidine metabolism%KEGG%hsa00340	Histidine metabolism%KEGG%hsa00340	Lung	withHumans	0.1955002702	0.05366303126	32	1	0.7471196814	-0.02340251117	30	1	0.3960018632	0.00474131307	30	1	0.4986973108	0.03191282324	29	-1	0.5487549116	-0.01024052114	33	1	0.09480516583	0.1034564998	32	1	FALSE	FALSE	FALSE	FALSE	FALSE	FALSE
Lysine biosynthesis%KEGG%hsa00300	Lysine biosynthesis%KEGG%hsa00300	Lung	withHumans	0.1135852531	0.08868967819	32	1	0.6302353325	-0.01011516208	30	1	0.332806283	0.01573116074	30	-1	0.4255458023	0.05280347566	29	1	0.7387990267	-0.02457418032	33	1	0.9532126874	-0.03300894233	32	-1	FALSE	FALSE	FALSE	FALSE	FALSE	FALSE
Lysine degradation%KEGG%hsa00310	Lysine degradation%KEGG%hsa00310	Lung	withHumans	0.7986921775	-0.02847902356	32	-1	0.6574293593	-0.01285446621	30	1	0.3803210557	0.007128077871	30	-1	0.3478580119	0.08092113122	29	1	0.8070789146	-0.02800282889	33	-1	0.4756605501	-0.003224097571	32	-1	FALSE	FALSE	FALSE	FALSE	FALSE	FALSE
Oxidative phosphorylation%KEGG%hsa00190	Oxidative phosphorylation%KEGG%hsa00190	Lung	withHumans	0.09802121101	0.09897432795	32	-1	0.6810776956	-0.01615679693	30	-1	0.9748732028	-0.03559018485	30	1	0.8803121261	-0.03012080447	29	-1	0.2071081125	0.04927360966	33	-1	0.1768978514	0.05991004834	32	-1	FALSE	FALSE	FALSE	FALSE	FALSE	FALSE
Pentose and glucuronate interconversions%KEGG%hsa00040	Pentose and glucuronate interconversions%KEGG%hsa00040	Lung	withHumans	0.6625981672	-0.02065016367	32	-1	0.06798101659	0.1931802268	30	-1	0.04024483056	0.1552414501	30	-1	0.0006815152084	0.5527204404	29	-1	0.2834619599	0.02844285389	33	-1	0.6880389731	-0.02293848974	32	-1	FALSE	FALSE	FALSE	FALSE	FALSE	FALSE
Pentose phosphate pathway%KEGG%hsa00030	Pentose phosphate pathway%KEGG%hsa00030	Lung	withHumans	0.004881482906	0.2819892152	32	-1	0.3627566285	0.03677925393	30	-1	0.4369192422	-0.001027601979	30	-1	0.2978612819	0.1024462978	29	-1	0.01223900031	0.2266483044	33	-1	0.03763172627	0.1636759047	32	-1	FALSE	FALSE	FALSE	FALSE	FALSE	FALSE
Phenylalanine metabolism%KEGG%hsa00360	Phenylalanine metabolism%KEGG%hsa00360	Lung	withHumans	0.3294872129	0.01953539279	32	-1	0.5033995083	0.008512729716	30	-1	0.4817483922	-0.006589444818	30	-1	0.1197813669	0.1962479887	29	-1	0.1622980318	0.06523482309	33	-1	0.685866836	-0.02274934993	32	-1	FALSE	FALSE	FALSE	FALSE	FALSE	FALSE
Phenylalanine, tyrosine and tryptophan biosynthesis%KEGG%hsa00400	Phenylalanine, tyrosine and tryptophan biosynthesis%KEGG%hsa00400	Lung	withHumans	0.1084587175	0.09176162442	32	-1	0.8708325863	-0.03196685549	30	-1	0.5403688694	-0.01293293207	30	-1	0.7907539291	-0.0218739258	29	-1	0.03990809205	0.1545649623	33	-1	0.08389859112	0.1118708612	32	-1	FALSE	FALSE	FALSE	FALSE	TRUE	FALSE
Primary bile acid biosynthesis%KEGG%hsa00120	Primary bile acid biosynthesis%KEGG%hsa00120	Lung	withHumans	0.4654360166	-0.002118400515	32	1	0.866825064	-0.0317342701	30	1	0.1925370283	0.05366303803	30	1	0.8533809989	-0.02816654272	29	1	0.7453666315	-0.02501508539	33	1	0.4829642172	-0.004276469293	32	1	FALSE	FALSE	FALSE	FALSE	FALSE	FALSE
Purine metabolism%KEGG%hsa00230	Purine metabolism%KEGG%hsa00230	Lung	withHumans	0.1745124613	0.06064362804	32	-1	0.09425821099	0.1616449606	30	-1	0.4550395415	-0.003383883464	30	-1	0.1862173818	0.150952473	29	-1	0.0468126099	0.1444676688	33	-1	0.458427557	-0.0009426881556	32	-1	FALSE	FALSE	FALSE	FALSE	TRUE	FALSE
Pyrimidine metabolism%KEGG%hsa00240	Pyrimidine metabolism%KEGG%hsa00240	Lung	withHumans	0.6908129097	-0.02272829577	32	1	0.8695740802	-0.03188088568	30	1	0.325637522	0.01704731084	30	-1	0.6849092812	-0.005929817443	29	1	0.4416485476	0.002180074842	33	-1	0.2766436422	0.03058972289	32	-1	FALSE	FALSE	FALSE	FALSE	FALSE	FALSE
Selenocompound metabolism%KEGG%hsa00450	Selenocompound metabolism%KEGG%hsa00450	Lung	withHumans	0.0009419060281	0.368490579	32	1	0.9341951638	-0.03441603296	30	1	0.343498992	0.013407552	30	1	0.9917184888	-0.0368985715	29	-1	0.1976460156	0.05212080759	33	1	0.02845867069	0.1813143564	32	1	FALSE	FALSE	FALSE	FALSE	FALSE	FALSE
Starch and sucrose metabolism%KEGG%hsa00500	Starch and sucrose metabolism%KEGG%hsa00500	Lung	withHumans	0.2981190662	0.02628495105	32	-1	0.9289469933	-0.03421344081	30	1	0.8700805899	-0.03366646122	30	1	0.4291314015	0.0515095258	29	-1	0.3289859186	0.0195518676	33	-1	0.5160022866	-0.008188269147	32	-1	FALSE	FALSE	FALSE	FALSE	FALSE	FALSE
Steroid biosynthesis%KEGG%hsa00100	Steroid biosynthesis%KEGG%hsa00100	Lung	withHumans	0.02506119735	0.1859956346	32	1	0.6036498333	-0.006248832098	30	1	0.0005705948392	0.4003978991	30	1	0.9168475418	-0.03353594303	29	1	0.1583070743	0.06706071873	33	1	0.0206095273	0.2027904865	32	1	FALSE	FALSE	FALSE	FALSE	FALSE	FALSE
Steroid hormone biosynthesis%KEGG%hsa00140	Steroid hormone biosynthesis%KEGG%hsa00140	Lung	withHumans	0.7220493429	-0.02459600599	32	-1	0.8374195014	-0.02987022791	30	-1	0.5458511902	-0.01353961856	30	1	0.09234582535	0.2266101704	29	-1	0.1686748352	0.06255331365	33	-1	0.8198236456	-0.02943389331	32	-1	FALSE	FALSE	FALSE	FALSE	FALSE	FALSE
Synthesis and degradation of ketone bodies%KEGG%hsa00072	Synthesis and degradation of ketone bodies%KEGG%hsa00072	Lung	withHumans	0.9860593134	-0.03331178268	32	1	0.8166317085	-0.02827526708	30	1	0.2165143804	0.04527653392	30	-1	0.972855055	-0.03647845839	29	-1	0.8787931742	-0.03052877825	33	1	0.4797261711	-0.003859100935	32	-1	FALSE	FALSE	FALSE	FALSE	FALSE	FALSE
Taurine and hypotaurine metabolism%KEGG%hsa00430	Taurine and hypotaurine metabolism%KEGG%hsa00430	Lung	withHumans	0.001917620914	0.3321943205	32	-1	0.009764086389	0.3647966994	30	-1	0.001294937749	0.3587756523	30	-1	0.1058783695	0.2077794816	29	-1	0.02192711153	0.1916921157	33	-1	0.01818489474	0.210435308	32	-1	FALSE	FALSE	FALSE	FALSE	FALSE	FALSE
Tryptophan metabolism%KEGG%hsa00380	Tryptophan metabolism%KEGG%hsa00380	Lung	withHumans	0.205952591	0.0502428616	32	1	0.866825064	-0.03166925184	30	1	0.4149574281	0.001973237392	30	1	0.833675306	-0.02668722168	29	-1	0.8855018439	-0.03078818739	33	-1	0.4767210122	-0.003447893191	32	1	FALSE	FALSE	FALSE	FALSE	FALSE	FALSE
Tyrosine metabolism%KEGG%hsa00350	Tyrosine metabolism%KEGG%hsa00350	Lung	withHumans	0.7574672146	-0.02650526934	32	-1	0.4619539291	0.01593102809	30	-1	0.6468914917	-0.02254869324	30	1	0.6845028337	-0.005706479807	29	-1	0.4782509419	-0.002507658855	33	-1	0.8539976393	-0.03070910956	32	1	FALSE	FALSE	FALSE	FALSE	FALSE	FALSE
Ubiquinone and other terpenoid-quinone biosynthesis%KEGG%hsa00130	Ubiquinone and other terpenoid-quinone biosynthesis%KEGG%hsa00130	Lung	withHumans	0.05807595463	0.1339853847	32	-1	0.9679706376	-0.03531145632	30	-1	0.01575962035	0.2126827242	30	-1	0.9879026445	-0.03679457665	29	-1	0.01817656147	0.2028145267	33	-1	0.006571806732	0.2729206497	32	-1	FALSE	FALSE	FALSE	FALSE	FALSE	FALSE
Valine, leucine and isoleucine biosynthesis%KEGG%hsa00290	Valine, leucine and isoleucine biosynthesis%KEGG%hsa00290	Lung	withHumans	0.6908129097	-0.02266049579	32	1	0.06827012604	0.1920087113	30	-1	0.993177325	-0.03570519822	30	-1	0.01874977467	0.3513125275	29	-1	0.8756357246	-0.03042536348	33	-1	0.1138410761	0.09086876474	32	1	FALSE	FALSE	FALSE	TRUE	FALSE	FALSE
Valine, leucine and isoleucine degradation%KEGG%hsa00280	Valine, leucine and isoleucine degradation%KEGG%hsa00280	Lung	withHumans	0.200491355	0.05207022866	32	-1	0.01489058783	0.3310050155	30	-1	0.1385840951	0.07492180892	30	-1	0.07498333244	0.2457516222	29	-1	0.01484925945	0.2142438747	33	-1	0.2910437684	0.02672146601	32	-1	FALSE	FALSE	FALSE	FALSE	FALSE	FALSE
beta-Alanine metabolism%KEGG%hsa00410	beta-Alanine metabolism%KEGG%hsa00410	Lung	withHumans	0.4152368416	0.005066102983	32	1	0.2879073677	0.05756441115	30	-1	0.3352027256	0.0151578838	30	-1	0.3929901402	0.0649620637	29	-1	0.8330477535	-0.02907571737	33	-1	0.9691995909	-0.03315635337	32	1	FALSE	FALSE	FALSE	FALSE	FALSE	FALSE
Amino sugar and nucleotide sugar metabolism%KEGG%hsa00520	Amino sugar and nucleotide sugar metabolism%KEGG%hsa00520	Lung	withHumans	0.1911249569	0.05532714269	32	-1	0.1832205152	0.09805370342	30	-1	0.2508876647	0.03486825931	30	-1	0.01558400261	0.3688857752	29	-1	0.01818521483	0.2027190987	33	-1	0.1558103333	0.06923537797	32	-1	FALSE	FALSE	FALSE	FALSE	FALSE	FALSE
Arachidonic acid metabolism%KEGG%hsa00590	Arachidonic acid metabolism%KEGG%hsa00590	Lung	withHumans	0.01344673001	0.2238917431	32	-1	0.4355077231	0.02063404895	30	-1	0.854526911	-0.03311249403	30	1	0.6392850511	0.0009695988489	29	-1	0.02693215511	0.1788319368	33	-1	0.09099511745	0.106079535	32	-1	FALSE	FALSE	FALSE	FALSE	FALSE	FALSE
Biotin metabolism%KEGG%hsa00780	Biotin metabolism%KEGG%hsa00780	Lung	withHumans	0.3586161196	0.01415408963	32	1	0.1518304348	0.1160702672	30	1	0.02528816377	0.1839000916	30	1	0.4355581285	0.05043503916	29	1	0.1508803498	0.07034886184	33	1	0.2939057063	0.0261228353	32	1	FALSE	FALSE	TRUE	FALSE	FALSE	FALSE
Butanoate metabolism%KEGG%hsa00650	Butanoate metabolism%KEGG%hsa00650	Lung	withHumans	0.8324534258	-0.03008406163	32	1	0.6138037047	-0.008018412984	30	1	0.748055573	-0.02869211241	30	-1	0.5436670805	0.02373004117	29	1	0.7622022246	-0.02584360634	33	-1	0.3440624688	0.01638693562	32	-1	FALSE	FALSE	FALSE	FALSE	FALSE	FALSE
Butirosin and neomycin biosynthesis%KEGG%hsa00524	Butirosin and neomycin biosynthesis%KEGG%hsa00524	Lung	withHumans	0.4651121069	-0.002056905162	32	1	0.5018551514	0.008926042534	30	1	0.8833371074	-0.03409038613	30	-1	0.7111727988	-0.01039456511	29	-1	0.9504085798	-0.0319806866	33	1	0.7393925492	-0.02584573897	32	-1	FALSE	FALSE	FALSE	FALSE	FALSE	FALSE
Ether lipid metabolism%KEGG%hsa00565	Ether lipid metabolism%KEGG%hsa00565	Lung	withHumans	0.9262162371	-0.03254462357	32	-1	0.333098386	0.04466507911	30	1	0.01101739744	0.2349485382	30	1	0.8697822472	-0.02937225815	29	1	0.6315596049	-0.01758619337	33	-1	0.9458400891	-0.03287555505	32	1	FALSE	FALSE	TRUE	FALSE	FALSE	FALSE
Folate biosynthesis%KEGG%hsa00790	Folate biosynthesis%KEGG%hsa00790	Lung	withHumans	0.3049711353	0.02461713073	32	1	0.4407210844	0.01946251906	30	1	2.75E-05	0.5325779382	30	1	0.5436670805	0.02374911106	29	1	0.444969185	0.001778140762	33	1	0.120336985	0.0869659976	32	1	FALSE	FALSE	TRUE	FALSE	FALSE	FALSE
Glycerolipid metabolism%KEGG%hsa00561	Glycerolipid metabolism%KEGG%hsa00561	Lung	withHumans	0.258706132	0.03514581934	32	-1	0.007659590486	0.3917314578	30	-1	0.1137995933	0.08848136196	30	-1	0.0003248052226	0.6009536544	29	-1	0.09466887746	0.1006814009	33	-1	0.744543759	-0.0261437536	32	-1	FALSE	FALSE	FALSE	FALSE	FALSE	FALSE
Glycerophospholipid metabolism%KEGG%hsa00564	Glycerophospholipid metabolism%KEGG%hsa00564	Lung	withHumans	0.1047533895	0.09434855886	32	-1	0.1320157585	0.1307224887	30	-1	0.2116347259	0.04683151449	30	-1	0.08859007119	0.230823756	29	-1	0.4149657653	0.005975518837	33	-1	0.4184694412	0.004414012562	32	-1	FALSE	FALSE	FALSE	FALSE	FALSE	FALSE
Glycosaminoglycan biosynthesis - chondroitin sulfate%KEGG%hsa00532	Glycosaminoglycan biosynthesis - chondroitin sulfate%KEGG%hsa00532	Lung	withHumans	0.4696618187	-0.002629740141	32	1	0.7743204953	-0.02556059326	30	1	0.08560072755	0.1070572963	30	1	0.3423897019	0.0840585292	29	1	0.8638899539	-0.03007730241	33	1	0.5805871534	-0.01463979291	32	1	FALSE	FALSE	FALSE	FALSE	FALSE	FALSE
Glycosaminoglycan biosynthesis - heparan sulfate%KEGG%hsa00534	Glycosaminoglycan biosynthesis - heparan sulfate%KEGG%hsa00534	Lung	withHumans	0.007376659726	0.2588713842	32	-1	0.02841042531	0.282992227	30	-1	0.4086406148	0.002925202982	30	-1	0.4151902684	0.05593933346	29	-1	0.002909162104	0.3039738298	33	-1	0.09278348807	0.1049237381	32	-1	FALSE	FALSE	FALSE	FALSE	FALSE	FALSE
Glycosaminoglycan biosynthesis - keratan sulfate%KEGG%hsa00533	Glycosaminoglycan biosynthesis - keratan sulfate%KEGG%hsa00533	Lung	withHumans	0.01057472987	0.2385136559	32	-1	0.9227293792	-0.03403743112	30	1	0.2963968221	0.02333277429	30	-1	0.9611318949	-0.0361893833	29	1	0.009778240741	0.2394958017	33	-1	0.0005072696869	0.4108136107	32	-1	FALSE	FALSE	FALSE	FALSE	FALSE	FALSE
Glycosaminoglycan degradation%KEGG%hsa00531	Glycosaminoglycan degradation%KEGG%hsa00531	Lung	withHumans	0.1567226654	0.06770818453	32	1	0.1579057933	0.1125051767	30	1	0.0006266291285	0.3961594681	30	1	0.6289306623	0.003650665476	29	1	0.2108112181	0.04794923008	33	1	0.1068632685	0.09519854229	32	1	FALSE	FALSE	TRUE	FALSE	FALSE	FALSE
Glycosphingolipid biosynthesis - ganglio series%KEGG%hsa00604	Glycosphingolipid biosynthesis - ganglio series%KEGG%hsa00604	Lung	withHumans	0.5023325522	-0.006330438679	32	1	0.7302616497	-0.02140934014	30	-1	0.1734856922	0.06067914183	30	-1	0.0978116236	0.2198451245	29	-1	0.8854293944	-0.03077354931	33	1	0.4495266502	0.0002035110946	32	1	FALSE	FALSE	FALSE	FALSE	FALSE	FALSE
Glycosphingolipid biosynthesis - globo series%KEGG%hsa00603	Glycosphingolipid biosynthesis - globo series%KEGG%hsa00603	Lung	withHumans	0.2142267328	0.04771441817	32	-1	0.3769374138	0.0328019738	30	-1	0.02024669522	0.1975440114	30	-1	0.07498333244	0.2454447402	29	-1	0.04057904996	0.153389696	33	-1	0.03458044784	0.1684917188	32	-1	FALSE	FALSE	FALSE	FALSE	FALSE	FALSE
Glycosphingolipid biosynthesis - lacto and neolacto series%KEGG%hsa00601	Glycosphingolipid biosynthesis - lacto and neolacto series%KEGG%hsa00601	Lung	withHumans	0.3029251726	0.02533946444	32	-1	0.6794178145	-0.01564833335	30	1	0.2056295113	0.04931242835	30	-1	0.9638943714	-0.03626025274	29	-1	0.1345714613	0.07772164827	33	-1	0.0143242905	0.2252387408	32	-1	FALSE	FALSE	FALSE	FALSE	FALSE	TRUE
Glycosylphosphatidylinositol(GPI)-anchor biosynthesis%KEGG%hsa00563	Glycosylphosphatidylinositol(GPI)-anchor biosynthesis%KEGG%hsa00563	Lung	withHumans	0.6648135504	-0.02079961364	32	1	0.859603937	-0.0311507658	30	-1	0.02571313337	0.1828583305	30	-1	0.3182758596	0.09590879432	29	-1	0.597877929	-0.01478015846	33	-1	0.5179285721	-0.008398081049	32	-1	FALSE	FALSE	TRUE	FALSE	FALSE	FALSE
Glyoxylate and dicarboxylate metabolism%KEGG%hsa00630	Glyoxylate and dicarboxylate metabolism%KEGG%hsa00630	Lung	withHumans	0.03087990456	0.1731835873	32	-1	0.2663966363	0.06506224314	30	-1	0.3629027072	0.009749961114	30	-1	0.2422773567	0.1254163856	29	-1	0.00177232811	0.3288384517	33	-1	0.04840365273	0.1481638801	32	-1	FALSE	FALSE	FALSE	FALSE	FALSE	FALSE
Inositol phosphate metabolism%KEGG%hsa00562	Inositol phosphate metabolism%KEGG%hsa00562	Lung	withHumans	0.2782199396	0.03068521585	32	1	0.8170201578	-0.02836675208	30	-1	0.8819268153	-0.03405603992	30	1	0.7829797395	-0.020593967	29	1	0.07503917759	0.1150417488	33	1	0.284007527	0.02859114028	32	1	FALSE	FALSE	FALSE	FALSE	FALSE	FALSE
Linoleic acid metabolism%KEGG%hsa00591	Linoleic acid metabolism%KEGG%hsa00591	Lung	withHumans	0.1969959606	0.05323664808	32	-1	0.3331969718	0.04454628717	30	-1	0.03384913559	0.1661267536	30	1	0.4250287871	0.05316739368	29	-1	0.3928164765	0.009052191392	33	-1	0.6222723176	-0.01825740323	32	1	FALSE	FALSE	TRUE	FALSE	FALSE	FALSE
Lipoic acid metabolism%KEGG%hsa00785	Lipoic acid metabolism%KEGG%hsa00785	Lung	withHumans	0.5936315405	-0.01537792118	32	1	0.4897791101	0.01076809556	30	-1	0.9749918621	-0.03561389978	30	-1	0.9996185797	-0.03703694427	29	1	0.6365601752	-0.01806147217	33	-1	0.9905734236	-0.03331585815	32	-1	FALSE	FALSE	FALSE	FALSE	FALSE	FALSE
Mucin type O-Glycan biosynthesis%KEGG%hsa00512	Mucin type O-Glycan biosynthesis%KEGG%hsa00512	Lung	withHumans	0.2890384479	0.02833424251	32	1	0.08725158181	0.1676255772	30	1	0.0009120607238	0.3771100657	30	1	0.04049679451	0.297056333	29	1	0.0201855056	0.1964079424	33	1	0.1541315016	0.07022180251	32	1	FALSE	FALSE	FALSE	FALSE	FALSE	FALSE
N-Glycan biosynthesis%KEGG%hsa00510	N-Glycan biosynthesis%KEGG%hsa00510	Lung	withHumans	0.4530739294	-0.0004526954614	32	-1	0.0579661657	0.2078079814	30	-1	5.80E-05	0.501801979	30	-1	0.0007940587567	0.5438907986	29	-1	0.07826231034	0.1126834102	33	-1	0.143033356	0.07533162334	32	-1	FALSE	FALSE	FALSE	FALSE	FALSE	FALSE
Nicotinate and nicotinamide metabolism%KEGG%hsa00760	Nicotinate and nicotinamide metabolism%KEGG%hsa00760	Lung	withHumans	0.08379609104	0.1094043558	32	-1	0.5773059588	-0.00246992475	30	-1	0.4777510399	-0.006095535723	30	-1	0.5443076635	0.02187373418	29	1	0.1189031003	0.08576218792	33	-1	0.05096829093	0.1448768664	32	-1	FALSE	FALSE	FALSE	FALSE	FALSE	FALSE
Nitrogen metabolism%KEGG%hsa00910	Nitrogen metabolism%KEGG%hsa00910	Lung	withHumans	0.3658156196	0.01283144197	32	-1	0.4407210844	0.01941171592	30	-1	0.1283247711	0.08043169286	30	1	0.9540379326	-0.03581792347	29	1	0.963719636	-0.03210140574	33	-1	0.8236307829	-0.02961744823	32	1	FALSE	FALSE	FALSE	FALSE	FALSE	FALSE
One carbon pool by folate%KEGG%hsa00670	One carbon pool by folate%KEGG%hsa00670	Lung	withHumans	0.0238811835	0.1889035409	32	1	0.368297151	0.03477588191	30	1	0.002102771121	0.3303741996	30	1	0.810515528	-0.02449538532	29	1	0.225346715	0.04382977926	33	1	0.0428118276	0.1553561889	32	1	FALSE	FALSE	FALSE	FALSE	FALSE	FALSE
Other glycan degradation%KEGG%hsa00511	Other glycan degradation%KEGG%hsa00511	Lung	withHumans	0.2864668741	0.02887409568	32	1	0.6963086584	-0.01790699414	30	-1	0.8598269037	-0.0333110038	30	1	0.07940155204	0.2399790883	29	-1	0.6143938825	-0.01610172183	33	1	0.1247579464	0.08472328809	32	1	FALSE	FALSE	FALSE	FALSE	FALSE	FALSE
Other types of O-glycan biosynthesis%KEGG%hsa00514	Other types of O-glycan biosynthesis%KEGG%hsa00514	Lung	withHumans	0.1929518659	0.05444784001	32	-1	0.9418720711	-0.03467500707	30	-1	0.01474156438	0.2170392992	30	-1	0.4793117996	0.03524295584	29	-1	0.0907168338	0.1032123648	33	-1	0.01716468787	0.2140015904	32	-1	FALSE	FALSE	FALSE	FALSE	FALSE	FALSE
Pantothenate and CoA biosynthesis%KEGG%hsa00770	Pantothenate and CoA biosynthesis%KEGG%hsa00770	Lung	withHumans	0.5014634356	-0.00619166977	32	-1	0.08064369725	0.173797912	30	-1	0.6776415806	-0.02460704042	30	1	0.5501500428	0.0180397663	29	-1	0.1218093499	0.08410488983	33	-1	0.8491562149	-0.03057879716	32	-1	FALSE	FALSE	FALSE	FALSE	FALSE	FALSE
Porphyrin and chlorophyll metabolism%KEGG%hsa00860	Porphyrin and chlorophyll metabolism%KEGG%hsa00860	Lung	withHumans	0.003392694245	0.3018401695	32	-1	0.0324875369	0.2697707828	30	-1	0.01114219898	0.2341980887	30	-1	0.01759316227	0.3624299077	29	-1	0.000886384855	0.363894831	33	-1	0.03346447118	0.1708472872	32	-1	FALSE	FALSE	FALSE	FALSE	FALSE	FALSE
Propanoate metabolism%KEGG%hsa00640	Propanoate metabolism%KEGG%hsa00640	Lung	withHumans	0.4668062023	-0.002340287529	32	-1	0.5475354704	0.001426754637	30	-1	0.02213846547	0.1919319098	30	-1	0.7177200291	-0.01205956317	29	-1	0.131709643	0.07924384568	33	-1	0.03799999652	0.1629848077	32	-1	FALSE	FALSE	FALSE	FALSE	FALSE	FALSE
Pyruvate metabolism%KEGG%hsa00620	Pyruvate metabolism%KEGG%hsa00620	Lung	withHumans	0.4104298409	0.005788534491	32	1	0.919632851	-0.03389968883	30	-1	0.8302434143	-0.03234941609	30	-1	0.2666355483	0.1131546865	29	-1	0.9128398846	-0.03143050024	33	1	0.2921305132	0.02645120432	32	1	FALSE	FALSE	FALSE	FALSE	FALSE	FALSE
Retinol metabolism%KEGG%hsa00830	Retinol metabolism%KEGG%hsa00830	Lung	withHumans	0.1630694651	0.06488627249	32	-1	0.8679521086	-0.03181313505	30	-1	0.5140834336	-0.01018300703	30	1	0.6392850511	0.0009551651472	29	-1	0.7104799231	-0.02292261416	33	-1	0.7960689349	-0.02851537158	32	-1	FALSE	FALSE	FALSE	FALSE	FALSE	FALSE
Riboflavin metabolism%KEGG%hsa00740	Riboflavin metabolism%KEGG%hsa00740	Lung	withHumans	0.002328357335	0.3223898346	32	-1	0.4849787747	0.01153658432	30	-1	0.1054914533	0.09321165193	30	-1	0.1338963508	0.1817214024	29	-1	0.0002212285434	0.4279730522	33	-1	0.001521666147	0.3520245115	32	-1	FALSE	FALSE	FALSE	FALSE	FALSE	FALSE
Sphingolipid metabolism%KEGG%hsa00600	Sphingolipid metabolism%KEGG%hsa00600	Lung	withHumans	0.9750760209	-0.03325147976	32	-1	0.5516280418	0.001037346703	30	-1	0.6207232809	-0.02043742902	30	1	0.5443076635	0.02076478549	29	-1	0.2255844463	0.04366787713	33	-1	0.814805061	-0.02919911063	32	-1	FALSE	FALSE	FALSE	FALSE	FALSE	FALSE
Sulfur metabolism%KEGG%hsa00920	Sulfur metabolism%KEGG%hsa00920	Lung	withHumans	0.2127064702	0.04815041534	32	1	0.4457360556	0.0183609944	30	-1	0.08176626391	0.1102149157	30	-1	0.3807845891	0.06887303966	29	-1	0.4093779597	0.006716713391	33	1	0.6995528923	-0.02360436036	32	1	FALSE	FALSE	FALSE	FALSE	FALSE	FALSE
Terpenoid backbone biosynthesis%KEGG%hsa00900	Terpenoid backbone biosynthesis%KEGG%hsa00900	Lung	withHumans	0.4719909032	-0.002918529534	32	1	0.9543506666	-0.03501539013	30	-1	0.7570945994	-0.02916716209	30	1	0.9168475418	-0.0336199724	29	1	0.2450308101	0.03795673211	33	1	0.6790608453	-0.02232880136	32	1	FALSE	FALSE	FALSE	FALSE	FALSE	FALSE
Thiamine metabolism%KEGG%hsa00730	Thiamine metabolism%KEGG%hsa00730	Lung	withHumans	0.8043726483	-0.02878057095	32	1	0.2827192626	0.05918665056	30	1	0.2376280672	0.03854770808	30	1	0.0948862982	0.2231404575	29	1	0.2257296569	0.04356299884	33	1	0.8917336391	-0.03176717995	32	1	FALSE	FALSE	FALSE	FALSE	FALSE	FALSE
Vitamin B6 metabolism%KEGG%hsa00750	Vitamin B6 metabolism%KEGG%hsa00750	Lung	withHumans	0.08634947746	0.1072582516	32	1	0.7100180552	-0.01926386574	30	-1	0.0274448472	0.1792504442	30	1	0.9956714801	-0.03699976365	29	-1	0.1563363662	0.06781093576	33	1	0.02210791182	0.1978490823	32	1	FALSE	FALSE	FALSE	FALSE	FALSE	FALSE
alpha-Linolenic acid metabolism%KEGG%hsa00592	alpha-Linolenic acid metabolism%KEGG%hsa00592	Lung	withHumans	0.5654284683	-0.01272027284	32	-1	0.9000911797	-0.03322852547	30	-1	0.001199016635	0.362724339	30	1	0.733641892	-0.01467378037	29	-1	0.8878789648	-0.0308416978	33	-1	0.2483388752	0.03757397546	32	1	FALSE	FALSE	TRUE	FALSE	FALSE	FALSE
ABC transporters%KEGG%hsa02010	ABC transporters%KEGG%hsa02010	Lung	withHumans	0.3730789473	0.01164561648	32	1	0.885506572	-0.03265808469	30	1	0.0379603366	0.158844074	30	1	0.7897743643	-0.02177620703	29	-1	0.03845509565	0.1571206784	33	1	0.02632884516	0.1866142795	32	1	FALSE	FALSE	FALSE	FALSE	FALSE	FALSE
Aminoacyl-tRNA biosynthesis%KEGG%hsa00970	Aminoacyl-tRNA biosynthesis%KEGG%hsa00970	Lung	withHumans	0.348309501	0.01589582228	32	1	0.7451236805	-0.02314980256	30	-1	0.2364335728	0.03891546749	30	-1	0.837216527	-0.02707634106	29	1	0.8601732214	-0.02994960557	33	-1	0.9491845042	-0.03295365788	32	-1	FALSE	FALSE	FALSE	FALSE	FALSE	FALSE
Basal transcription factors%KEGG%hsa03022	Basal transcription factors%KEGG%hsa03022	Lung	withHumans	0.5033965318	-0.006443171679	32	-1	0.89663737	-0.03308044399	30	-1	0.0249182725	0.1848397712	30	1	0.3444088842	0.08315429698	29	1	0.5735883457	-0.01280077827	33	-1	0.8761510319	-0.0313042436	32	-1	FALSE	FALSE	TRUE	FALSE	FALSE	FALSE
Base excision repair%KEGG%hsa03410	Base excision repair%KEGG%hsa03410	Lung	withHumans	0.3706052502	0.01201534993	32	1	0.7675294166	-0.0249494023	30	-1	0.1149743254	0.08765728052	30	-1	0.4055939733	0.06106148942	29	-1	0.7393810761	-0.02462500964	33	1	0.4219788471	0.003820111068	32	1	FALSE	FALSE	FALSE	FALSE	FALSE	FALSE
Biosynthesis of unsaturated fatty acids%KEGG%hsa01040	Biosynthesis of unsaturated fatty acids%KEGG%hsa01040	Lung	withHumans	0.1537534185	0.06902491134	32	-1	0.5014058512	0.009056489396	30	-1	0.2448344159	0.03661140675	30	1	0.4124180471	0.05758092061	29	-1	0.2501164061	0.03647326812	33	-1	0.978271824	-0.03322818357	32	-1	FALSE	FALSE	FALSE	FALSE	FALSE	FALSE
Calcium signaling pathway%KEGG%hsa04020	Calcium signaling pathway%KEGG%hsa04020	Lung	withHumans	0.6333034244	-0.01860961484	32	1	0.439931207	0.01970900406	30	-1	0.9234681361	-0.03488834361	30	1	0.4027891295	0.06168491149	29	-1	0.2780175328	0.02959750505	33	1	0.1581564698	0.0679571783	32	1	FALSE	FALSE	FALSE	FALSE	FALSE	FALSE
Cell cycle%KEGG%hsa04110	Cell cycle%KEGG%hsa04110	Lung	withHumans	0.5622005911	-0.01244512313	32	1	0.7412303329	-0.02268674447	30	1	0.2599589587	0.03254906078	30	1	0.7479704725	-0.01658625126	29	-1	0.5944717519	-0.01451030529	33	1	0.1104411275	0.09273889419	32	1	FALSE	FALSE	FALSE	FALSE	FALSE	FALSE
Chemokine signaling pathway%KEGG%hsa04062	Chemokine signaling pathway%KEGG%hsa04062	Lung	withHumans	0.6908129097	-0.02274447188	32	1	0.1352189337	0.128132158	30	1	4.35E-06	0.5976936087	30	1	0.5569671959	0.01710847631	29	1	0.2938263332	0.02631408931	33	1	0.1568546408	0.06850390994	32	1	FALSE	FALSE	TRUE	FALSE	FALSE	FALSE
Cytokine-cytokine receptor interaction%KEGG%hsa04060	Cytokine-cytokine receptor interaction%KEGG%hsa04060	Lung	withHumans	0.3937474855	0.008249809068	32	1	0.2595099835	0.06701567853	30	1	0.0003529372463	0.4237808433	30	1	0.4344013206	0.05070176752	29	1	0.1258433764	0.08206428036	33	1	0.1755366717	0.06038520736	32	1	FALSE	FALSE	TRUE	FALSE	FALSE	FALSE
DNA replication%KEGG%hsa03030	DNA replication%KEGG%hsa03030	Lung	withHumans	0.3303296111	0.01926994142	32	-1	0.7244566889	-0.0208174799	30	1	0.1341483809	0.07724290322	30	-1	0.6709608778	-0.003689797696	29	-1	0.07846930524	0.1124348203	33	-1	0.03429387787	0.1690373779	32	-1	FALSE	FALSE	FALSE	FALSE	FALSE	TRUE
Drug metabolism - cytochrome P450%KEGG%hsa00982	Drug metabolism - cytochrome P450%KEGG%hsa00982	Lung	withHumans	0.5145282493	-0.007639996154	32	-1	0.9085122424	-0.03354962529	30	-1	0.2872333975	0.0257973704	30	1	0.9152644906	-0.03340858088	29	-1	0.6773305744	-0.02096076576	33	-1	0.9848478794	-0.03328182128	32	1	FALSE	FALSE	FALSE	FALSE	FALSE	FALSE
Drug metabolism - other enzymes%KEGG%hsa00983	Drug metabolism - other enzymes%KEGG%hsa00983	Lung	withHumans	0.01538273631	0.2161832656	32	-1	0.02246066547	0.3020997936	30	-1	0.01500565106	0.2158378954	30	-1	0.2586097	0.1173931839	29	-1	0.0001787526927	0.437383764	33	-1	0.01301212674	0.2319504269	32	-1	FALSE	FALSE	FALSE	FALSE	FALSE	FALSE
ErbB signaling pathway%KEGG%hsa04012	ErbB signaling pathway%KEGG%hsa04012	Lung	withHumans	0.001789376799	0.3360592053	32	1	0.01330009958	0.3383208532	30	1	0.0001969194867	0.4507678396	30	1	0.1491687317	0.1716193983	29	1	0.0001964195103	0.433590785	33	1	0.002835573788	0.3200422026	32	1	FALSE	FALSE	FALSE	FALSE	FALSE	FALSE
Homologous recombination%KEGG%hsa03440	Homologous recombination%KEGG%hsa03440	Lung	withHumans	0.2988821997	0.02609376591	32	1	0.08025936997	0.1743397502	30	1	0.9749918621	-0.03559640387	30	-1	0.3013750382	0.1013559261	29	1	0.8802313502	-0.03057666838	33	1	0.6487876217	-0.02034730051	32	-1	FALSE	FALSE	FALSE	FALSE	FALSE	FALSE
Lysosome%KEGG%hsa04142	Lysosome%KEGG%hsa04142	Lung	withHumans	0.334387009	0.01857053386	32	1	0.5406571681	0.002205994364	30	1	0.002358956438	0.3237888146	30	1	0.9896596632	-0.03685603918	29	-1	0.4363147145	0.002758895349	33	1	0.1291238203	0.08222164268	32	1	FALSE	FALSE	TRUE	FALSE	FALSE	FALSE
MAPK signaling pathway%KEGG%hsa04010	MAPK signaling pathway%KEGG%hsa04010	Lung	withHumans	0.07203996391	0.1197876734	32	1	0.07504621008	0.1793623484	30	1	7.53E-06	0.5795965389	30	1	0.1273523519	0.1852246602	29	1	0.005615962378	0.2700100987	33	1	0.005240710918	0.2861236769	32	1	FALSE	FALSE	FALSE	FALSE	FALSE	FALSE
Metabolic pathways%KEGG%hsa01100	Metabolic pathways%KEGG%hsa01100	Lung	withHumans	0.1083298971	0.09186932695	32	-1	0.1384149566	0.1255459858	30	-1	0.3921480573	0.005354226028	30	-1	0.1225877572	0.192686308	29	-1	0.01390099058	0.2181581244	33	-1	0.1170778501	0.08894716177	32	-1	FALSE	FALSE	FALSE	FALSE	TRUE	FALSE
Metabolism of xenobiotics by cytochrome P450%KEGG%hsa00980	Metabolism of xenobiotics by cytochrome P450%KEGG%hsa00980	Lung	withHumans	0.02876157019	0.1769748489	32	-1	0.1638405628	0.1090962702	30	-1	0.05231640348	0.1381083583	30	-1	0.7330217647	-0.01419622258	29	-1	0.1641675894	0.06444642328	33	-1	0.03079917634	0.1761751936	32	-1	FALSE	FALSE	FALSE	FALSE	FALSE	FALSE
Mismatch repair%KEGG%hsa03430	Mismatch repair%KEGG%hsa03430	Lung	withHumans	0.5100648113	-0.007230251737	32	1	0.5071485425	0.007650811079	30	1	0.4447470368	-0.002041130237	30	1	0.5159533603	0.02887338424	29	1	0.9797291859	-0.03221337656	33	-1	0.9530911545	-0.03300257206	32	-1	FALSE	FALSE	FALSE	FALSE	FALSE	FALSE
Neuroactive ligand-receptor interaction%KEGG%hsa04080	Neuroactive ligand-receptor interaction%KEGG%hsa04080	Lung	withHumans	0.1925243751	0.05479139712	32	-1	0.9251715408	-0.03409764488	30	-1	0.7385548044	-0.02809230354	30	-1	0.9534968903	-0.03574235257	29	-1	0.106809868	0.09284681674	33	-1	0.07925179774	0.115600958	32	-1	FALSE	FALSE	FALSE	FALSE	FALSE	FALSE
Non-homologous end-joining%KEGG%hsa03450	Non-homologous end-joining%KEGG%hsa03450	Lung	withHumans	0.08747500953	0.1063430048	32	1	0.2408305513	0.07439463336	30	-1	0.03279952713	0.168335253	30	-1	0.2269004007	0.1322861513	29	-1	0.2319527836	0.04169085332	33	1	0.06696836559	0.1269318186	32	1	FALSE	FALSE	TRUE	FALSE	FALSE	FALSE
Nucleotide excision repair%KEGG%hsa03420	Nucleotide excision repair%KEGG%hsa03420	Lung	withHumans	0.3185843694	0.02185318055	32	1	0.921775487	-0.03397968107	30	1	0.504662471	-0.009109184176	30	1	0.3257912211	0.09284974153	29	1	0.6159189658	-0.01624813969	33	1	0.8198236456	-0.02945102919	32	1	FALSE	FALSE	FALSE	FALSE	FALSE	FALSE
Oocyte meiosis%KEGG%hsa04114	Oocyte meiosis%KEGG%hsa04114	Lung	withHumans	0.3437115118	0.01685536466	32	1	0.8764644203	-0.03227958374	30	1	0.0123798465	0.2277805449	30	1	0.8861614219	-0.03072662122	29	-1	0.3380798784	0.01791835804	33	1	0.008115188096	0.2599342817	32	1	FALSE	FALSE	FALSE	FALSE	FALSE	FALSE
PPAR signaling pathway%KEGG%hsa03320	PPAR signaling pathway%KEGG%hsa03320	Lung	withHumans	0.4302726917	0.002783872229	32	-1	0.9825679635	-0.03558659251	30	1	0.5352352872	-0.01243542848	30	1	0.8369229851	-0.02698926419	29	-1	0.6479545313	-0.01883230879	33	-1	0.9204981672	-0.03244311813	32	-1	FALSE	FALSE	FALSE	FALSE	FALSE	FALSE
Phosphatidylinositol signaling system%KEGG%hsa04070	Phosphatidylinositol signaling system%KEGG%hsa04070	Lung	withHumans	0.01679990469	0.2113483101	32	1	0.4568714804	0.01671993069	30	1	0.03405176674	0.1657554148	30	1	0.4273796903	0.05206635783	29	1	0.0009116671404	0.3620630412	33	1	0.005377489932	0.2842432514	32	1	FALSE	FALSE	FALSE	FALSE	FALSE	FALSE
Proteasome%KEGG%hsa03050	Proteasome%KEGG%hsa03050	Lung	withHumans	0.08134899248	0.111792767	32	-1	0.6704904457	-0.01463414426	30	-1	0.06705490955	0.1226164582	30	1	0.9004144038	-0.03214711943	29	-1	0.05875637062	0.129945303	33	-1	0.5693292145	-0.01369895504	32	-1	FALSE	FALSE	FALSE	FALSE	FALSE	FALSE
Protein export%KEGG%hsa03060	Protein export%KEGG%hsa03060	Lung	withHumans	0.5662701494	-0.01283631063	32	1	0.01549513305	0.3281197323	30	1	0.001739037746	0.3422002011	30	1	0.2422773567	0.1252962132	29	1	0.134821687	0.07749509169	33	1	0.2408351973	0.03985996362	32	1	FALSE	FALSE	FALSE	FALSE	FALSE	FALSE
Protein processing in endoplasmic reticulum%KEGG%hsa04141	Protein processing in endoplasmic reticulum%KEGG%hsa04141	Lung	withHumans	0.4285564586	0.003016710882	32	-1	0.4695047915	0.01429656415	30	-1	0.9280714766	-0.03497239213	30	1	0.1151022606	0.2001852773	29	-1	0.5759646224	-0.01298669219	33	-1	0.574223344	-0.01409262404	32	1	FALSE	FALSE	FALSE	FALSE	FALSE	FALSE
RNA degradation%KEGG%hsa03018	RNA degradation%KEGG%hsa03018	Lung	withHumans	0.3627570003	0.01349363844	32	-1	0.5759930781	-0.002258613269	30	-1	0.01509959756	0.2153440946	30	-1	0.769029929	-0.01916591406	29	-1	0.2741952633	0.03072464466	33	-1	0.0948051217	0.1035074329	32	-1	FALSE	FALSE	TRUE	FALSE	FALSE	FALSE
RNA polymerase%KEGG%hsa03020	RNA polymerase%KEGG%hsa03020	Lung	withHumans	0.4429555483	0.0008288917364	32	-1	0.7398690342	-0.02244292259	30	1	0.4566108295	-0.003571615564	30	-1	0.3360942405	0.08851672672	29	1	0.21783519	0.04596865993	33	-1	0.08832404	0.1081808576	32	-1	FALSE	FALSE	FALSE	FALSE	FALSE	FALSE
RNA transport%KEGG%hsa03013	RNA transport%KEGG%hsa03013	Lung	withHumans	0.09453088942	0.1012676796	32	1	0.05163221134	0.2184999616	30	1	0.9871040292	-0.03567341907	30	1	0.04402421213	0.2910842706	29	1	0.2339947355	0.04108380017	33	1	0.6889822656	-0.02300844234	32	1	FALSE	FALSE	FALSE	TRUE	FALSE	FALSE
Regulation of autophagy%KEGG%hsa04140	Regulation of autophagy%KEGG%hsa04140	Lung	withHumans	0.347612871	0.0161127142	32	1	0.511190565	0.006809066434	30	-1	0.563027481	-0.01532651692	30	-1	0.3567037318	0.07795943736	29	-1	0.9099279067	-0.03137126589	33	-1	0.3249510538	0.01972538835	32	1	FALSE	FALSE	FALSE	FALSE	FALSE	FALSE
Ribosome biogenesis in eukaryotes%KEGG%hsa03008	Ribosome biogenesis in eukaryotes%KEGG%hsa03008	Lung	withHumans	0.9173462147	-0.03238892283	32	1	0.8213729769	-0.0287440876	30	-1	0.9599508186	-0.03544955257	30	1	0.9316935205	-0.03440657233	29	1	0.6270735667	-0.01716928342	33	-1	0.8122862497	-0.02910774165	32	1	FALSE	FALSE	FALSE	FALSE	FALSE	FALSE
Ribosome%KEGG%hsa03010	Ribosome%KEGG%hsa03010	Lung	withHumans	0.528389357	-0.009060937561	32	1	0.7952099795	-0.02696659807	30	1	0.08010114287	0.1115744777	30	-1	0.6461977303	-0.0003681264651	29	-1	0.6582677906	-0.01967985721	33	1	0.7040689765	-0.02385327336	32	-1	FALSE	FALSE	FALSE	FALSE	FALSE	FALSE
SNARE interactions in vesicular transport%KEGG%hsa04130	SNARE interactions in vesicular transport%KEGG%hsa04130	Lung	withHumans	0.6683138443	-0.02099808929	32	-1	0.79771649	-0.02722951069	30	1	4.87E-05	0.5100008702	30	1	0.9856088528	-0.03676056916	29	1	0.8854293944	-0.0307738269	33	-1	0.3992239452	0.007360757392	32	1	FALSE	FALSE	TRUE	FALSE	FALSE	FALSE
Spliceosome%KEGG%hsa03040	Spliceosome%KEGG%hsa03040	Lung	withHumans	0.4410153411	0.001128061823	32	1	0.4215260384	0.02341589588	30	1	0.0005730491243	0.4001269926	30	1	0.4841989626	0.03429457952	29	1	0.1714567204	0.06139649643	33	1	0.1263232697	0.08381208779	32	1	FALSE	FALSE	TRUE	FALSE	FALSE	FALSE
Sulfur relay system%KEGG%hsa04122	Sulfur relay system%KEGG%hsa04122	Lung	withHumans	0.06096546484	0.1309496299	32	-1	0.8212705009	-0.02866298162	30	1	0.7570945994	-0.02924075408	30	-1	0.6651855845	-0.002884267847	29	1	0.06463000919	0.12423265	33	-1	0.01415430693	0.2263003095	32	-1	FALSE	FALSE	FALSE	FALSE	FALSE	TRUE
Ubiquitin mediated proteolysis%KEGG%hsa04120	Ubiquitin mediated proteolysis%KEGG%hsa04120	Lung	withHumans	0.2981190662	0.02629996465	32	1	0.9135642084	-0.03375535625	30	-1	0.4734168145	-0.005507424771	30	1	0.7827694255	-0.02054020899	29	-1	0.03898496009	0.1560210116	33	1	0.0227208823	0.1959783902	32	1	FALSE	FALSE	FALSE	FALSE	FALSE	FALSE
mRNA surveillance pathway%KEGG%hsa03015	mRNA surveillance pathway%KEGG%hsa03015	Lung	withHumans	0.395134463	0.008041282593	32	-1	0.5880452293	-0.004164751958	30	-1	0.4164560691	0.001666956246	30	-1	0.7488997108	-0.0167826681	29	-1	0.9501671293	-0.03197574328	33	1	0.8788863467	-0.03141415827	32	-1	FALSE	FALSE	FALSE	FALSE	FALSE	FALSE
p53 signaling pathway%KEGG%hsa04115	p53 signaling pathway%KEGG%hsa04115	Lung	withHumans	0.0793185531	0.113658723	32	1	0.6637866246	-0.01373255997	30	-1	0.5683135578	-0.0159132642	30	1	0.4194817848	0.0548694051	29	-1	0.4182770879	0.005338897083	33	1	0.07193370043	0.1222560044	32	1	FALSE	FALSE	FALSE	FALSE	FALSE	FALSE
Adherens junction%KEGG%hsa04520	Adherens junction%KEGG%hsa04520	Lung	withHumans	0.2657250784	0.03357722175	32	1	0.4013203047	0.02733608187	30	1	0.326386347	0.01686985741	30	1	0.8385246994	-0.02715751517	29	1	0.01692776815	0.206830983	33	1	0.1314557708	0.0811167441	32	1	FALSE	FALSE	FALSE	FALSE	TRUE	FALSE
Antigen processing and presentation%KEGG%hsa04612	Antigen processing and presentation%KEGG%hsa04612	Lung	withHumans	0.9638280878	-0.03315686041	32	-1	0.1413818758	0.1232453183	30	1	0.7696633947	-0.02990200782	30	1	0.4629090307	0.03999119363	29	1	0.742103863	-0.02483677555	33	1	0.6222160716	-0.01822121502	32	-1	FALSE	FALSE	FALSE	FALSE	FALSE	FALSE
Apoptosis%KEGG%hsa04210	Apoptosis%KEGG%hsa04210	Lung	withHumans	0.04747697036	0.1472198877	32	1	0.1504018656	0.1172611686	30	1	0.0006462261064	0.3941350078	30	1	0.1799620753	0.1538625422	29	1	0.0547636707	0.1347136581	33	1	0.06694974458	0.1270024841	32	1	FALSE	FALSE	FALSE	FALSE	FALSE	FALSE
Axon guidance%KEGG%hsa04360	Axon guidance%KEGG%hsa04360	Lung	withHumans	0.0992164625	0.09819485666	32	-1	0.237425733	0.07597550508	30	-1	0.3214579518	0.01782634796	30	-1	0.2515818096	0.1197577184	29	-1	0.5487549116	-0.01026268672	33	-1	0.5478234836	-0.01158928604	32	-1	FALSE	FALSE	FALSE	FALSE	FALSE	FALSE
B cell receptor signaling pathway%KEGG%hsa04662	B cell receptor signaling pathway%KEGG%hsa04662	Lung	withHumans	0.4455017314	0.0004452263546	32	1	0.02841042531	0.2836559043	30	1	0.001494357098	0.3513877716	30	1	0.1999823544	0.1431316006	29	1	0.4186224858	0.005250524659	33	1	0.4602353045	-0.001293688219	32	1	FALSE	FALSE	FALSE	FALSE	FALSE	FALSE
Cardiac muscle contraction%KEGG%hsa04260	Cardiac muscle contraction%KEGG%hsa04260	Lung	withHumans	0.2556291547	0.03585012609	32	-1	0.1420291755	0.1228653386	30	-1	0.02384293721	0.1873805186	30	-1	0.03517729047	0.3076546929	29	-1	0.5559782162	-0.01087935142	33	-1	0.4441687983	0.000925090125	32	-1	FALSE	FALSE	FALSE	FALSE	FALSE	FALSE
Cell adhesion molecules (CAMs)%KEGG%hsa04514	Cell adhesion molecules (CAMs)%KEGG%hsa04514	Lung	withHumans	0.6713920238	-0.02130792828	32	-1	0.7713860457	-0.02528795859	30	-1	0.180261787	0.05820326238	30	-1	0.2422773567	0.1253924188	29	-1	0.9051800983	-0.03127343038	33	-1	0.7003261519	-0.0236548266	32	-1	FALSE	FALSE	FALSE	FALSE	FALSE	FALSE
Circadian rhythm - mammal%KEGG%hsa04710	Circadian rhythm - mammal%KEGG%hsa04710	Lung	withHumans	0.9987623624	-0.03333271763	32	-1	0.1203304693	0.1393315382	30	-1	0.6023854472	-0.01892668862	30	-1	0.01270715095	0.3810932969	29	-1	0.8103861362	-0.02811843519	33	-1	0.2991542282	0.02503257654	32	1	FALSE	FALSE	FALSE	TRUE	FALSE	FALSE
Complement and coagulation cascades%KEGG%hsa04610	Complement and coagulation cascades%KEGG%hsa04610	Lung	withHumans	0.1387568666	0.07562059443	32	1	0.9135642084	-0.0337505408	30	1	0.7082363548	-0.02635795289	30	1	0.6696607796	-0.003519171682	29	-1	0.1970320703	0.05249569184	33	1	0.2105654841	0.04866182634	32	1	FALSE	FALSE	FALSE	FALSE	FALSE	FALSE
Cytosolic DNA-sensing pathway%KEGG%hsa04623	Cytosolic DNA-sensing pathway%KEGG%hsa04623	Lung	withHumans	0.7462610143	-0.02584425349	32	1	0.1134458878	0.1438040586	30	1	0.009640797189	0.2428831575	30	1	0.2915292867	0.1047309038	29	1	0.7520056763	-0.02528854521	33	1	0.5253519103	-0.009368152806	32	1	FALSE	FALSE	TRUE	FALSE	FALSE	FALSE
Dorso-ventral axis formation%KEGG%hsa04320	Dorso-ventral axis formation%KEGG%hsa04320	Lung	withHumans	0.009148570061	0.2467455153	32	1	0.1715540985	0.1038585793	30	1	0.001416774513	0.3541601931	30	1	0.3807845891	0.0683039496	29	1	0.001761214264	0.3293117862	33	1	0.001254692748	0.3634651107	32	1	FALSE	FALSE	FALSE	FALSE	FALSE	FALSE
ECM-receptor interaction%KEGG%hsa04512	ECM-receptor interaction%KEGG%hsa04512	Lung	withHumans	0.8208104328	-0.02948733537	32	1	0.9441005835	-0.03479322665	30	-1	0.7838769219	-0.03059558739	30	-1	0.4649470488	0.03932913411	29	-1	0.4162912633	0.005725410205	33	1	0.5481250566	-0.01165444785	32	1	FALSE	FALSE	FALSE	FALSE	FALSE	FALSE
Endocytosis%KEGG%hsa04144	Endocytosis%KEGG%hsa04144	Lung	withHumans	0.7257185093	-0.0247700121	32	-1	0.4013203047	0.02758001519	30	-1	0.205869162	0.048975659	30	1	0.2708468422	0.11135362	29	-1	0.5339368929	-0.008713254929	33	1	0.1350453583	0.07941084023	32	1	FALSE	FALSE	FALSE	FALSE	FALSE	FALSE
Fc epsilon RI signaling pathway%KEGG%hsa04664	Fc epsilon RI signaling pathway%KEGG%hsa04664	Lung	withHumans	0.2079615603	0.04971283159	32	1	0.03326614592	0.2659025081	30	1	5.73E-05	0.5023318727	30	1	0.3807845891	0.06841377236	29	1	0.054902069	0.1345323553	33	1	0.08389859112	0.1118202512	32	1	FALSE	FALSE	FALSE	FALSE	FALSE	FALSE
Fc gamma R-mediated phagocytosis%KEGG%hsa04666	Fc gamma R-mediated phagocytosis%KEGG%hsa04666	Lung	withHumans	0.05373421882	0.1391896501	32	1	0.07115471491	0.1860840101	30	1	7.10E-05	0.4935032507	30	1	0.7681725685	-0.01899118923	29	1	0.01327542114	0.2216148129	33	1	0.009190511356	0.2526063525	32	1	FALSE	FALSE	FALSE	FALSE	FALSE	FALSE
Focal adhesion%KEGG%hsa04510	Focal adhesion%KEGG%hsa04510	Lung	withHumans	0.5288092522	-0.009197682572	32	1	0.6720897868	-0.01494208764	30	1	0.1934556785	0.05325237439	30	1	0.908476607	-0.03295888512	29	-1	0.08309527904	0.1087620357	33	1	0.1555601017	0.0694862701	32	1	FALSE	FALSE	FALSE	FALSE	FALSE	FALSE
Gap junction%KEGG%hsa04540	Gap junction%KEGG%hsa04540	Lung	withHumans	0.6872932371	-0.02239083371	32	1	0.7023885617	-0.01852257072	30	1	0.2233853299	0.04287646942	30	1	0.8645069752	-0.02896418298	29	-1	0.3730207097	0.01207191463	33	1	0.3714556334	0.01176145853	32	1	FALSE	FALSE	FALSE	FALSE	FALSE	FALSE
Hedgehog signaling pathway%KEGG%hsa04340	Hedgehog signaling pathway%KEGG%hsa04340	Lung	withHumans	0.01664930743	0.211928965	32	-1	0.1392432701	0.1246590452	30	-1	0.2248110329	0.04242829308	30	-1	0.3478580119	0.08112946529	29	-1	0.02193021193	0.1916151153	33	-1	0.1068632685	0.09519887487	32	-1	FALSE	FALSE	FALSE	FALSE	FALSE	FALSE
Hematopoietic cell lineage%KEGG%hsa04640	Hematopoietic cell lineage%KEGG%hsa04640	Lung	withHumans	0.01230666251	0.2296684673	32	1	0.0915297668	0.163558187	30	1	0.03087084377	0.1723087536	30	1	0.3420710814	0.08529041824	29	1	0.00157146014	0.3350506963	33	1	0.02154439275	0.1995521881	32	1	FALSE	FALSE	FALSE	FALSE	FALSE	FALSE
Intestinal immune network for IgA production%KEGG%hsa04672	Intestinal immune network for IgA production%KEGG%hsa04672	Lung	withHumans	0.1390664812	0.0753330039	32	1	0.03526147984	0.2527239308	30	1	0.03657568457	0.1611471376	30	1	0.1664589718	0.1623260904	29	1	0.2476151872	0.03716827628	33	1	0.4163598193	0.004855002581	32	1	FALSE	FALSE	FALSE	FALSE	FALSE	FALSE
Jak-STAT signaling pathway%KEGG%hsa04630	Jak-STAT signaling pathway%KEGG%hsa04630	Lung	withHumans	0.0283131181	0.1780737703	32	1	0.2527115999	0.07025337168	30	1	0.009799837556	0.2418784993	30	1	0.7858566675	-0.02118665709	29	1	0.001538767515	0.3363678562	33	1	0.007177933522	0.2679565056	32	1	FALSE	FALSE	FALSE	FALSE	FALSE	FALSE
Leukocyte transendothelial migration%KEGG%hsa04670	Leukocyte transendothelial migration%KEGG%hsa04670	Lung	withHumans	0.8812417499	-0.03150628389	32	-1	0.919632851	-0.03390667767	30	1	0.1087536819	0.09110178563	30	1	0.6192818115	0.005634237654	29	-1	0.3901735212	0.009470296226	33	1	0.4944762083	-0.005760786716	32	1	FALSE	FALSE	FALSE	FALSE	FALSE	FALSE
Long-term potentiation%KEGG%hsa04720	Long-term potentiation%KEGG%hsa04720	Lung	withHumans	0.02041055319	0.19877354	32	1	0.3752302314	0.03316733675	30	1	1.28E-05	0.5615989489	30	1	0.4103680163	0.0581873794	29	1	0.0133908532	0.2210562183	33	1	0.0001647593889	0.4637879926	32	1	FALSE	FALSE	FALSE	FALSE	FALSE	FALSE
NOD-like receptor signaling pathway%KEGG%hsa04621	NOD-like receptor signaling pathway%KEGG%hsa04621	Lung	withHumans	0.2049805477	0.05056978686	32	1	0.03050741785	0.2756804429	30	1	0.001750806684	0.3410107754	30	1	0.009497795589	0.3992365937	29	1	0.02108283913	0.1939147071	33	1	0.1068632685	0.09525278598	32	1	FALSE	FALSE	FALSE	FALSE	FALSE	FALSE
Natural killer cell mediated cytotoxicity%KEGG%hsa04650	Natural killer cell mediated cytotoxicity%KEGG%hsa04650	Lung	withHumans	0.08198305974	0.1113423546	32	1	0.05293959367	0.2160970815	30	1	0.0001286790554	0.4697262255	30	1	0.3435255233	0.08350948723	29	1	0.04020570621	0.1539029062	33	1	0.03112287598	0.1751226716	32	1	FALSE	FALSE	FALSE	FALSE	FALSE	FALSE
Neurotrophin signaling pathway%KEGG%hsa04722	Neurotrophin signaling pathway%KEGG%hsa04722	Lung	withHumans	0.1116459296	0.08994495236	32	1	0.03526147984	0.2547170987	30	1	2.51E-05	0.536255319	30	1	0.1468947577	0.173906208	29	1	0.02612791149	0.1808911606	33	1	0.02767833578	0.1832409424	32	1	FALSE	FALSE	FALSE	FALSE	FALSE	FALSE
Notch signaling pathway%KEGG%hsa04330	Notch signaling pathway%KEGG%hsa04330	Lung	withHumans	0.3753582227	0.0112150418	32	-1	0.9846982546	-0.0356199531	30	1	0.197062891	0.05210096859	30	-1	0.4584080725	0.04126155399	29	-1	0.8957626309	-0.03099292014	33	-1	0.4622626854	-0.001587258683	32	-1	FALSE	FALSE	FALSE	FALSE	FALSE	FALSE
Osteoclast differentiation%KEGG%hsa04380	Osteoclast differentiation%KEGG%hsa04380	Lung	withHumans	0.05289085412	0.1403965363	32	1	0.01005614577	0.3606716085	30	1	0.001688243292	0.3439253795	30	1	0.09993593182	0.2173194902	29	1	0.037635004	0.1584143164	33	1	0.1165951259	0.0892231269	32	1	FALSE	FALSE	FALSE	FALSE	FALSE	FALSE
Peroxisome%KEGG%hsa04146	Peroxisome%KEGG%hsa04146	Lung	withHumans	0.02571816142	0.1837379923	32	-1	0.11544326	0.1425072346	30	-1	0.3866176531	0.006185070946	30	-1	0.3463194454	0.08167793807	29	-1	0.002180887169	0.3179326911	33	-1	0.05342409066	0.141799946	32	-1	FALSE	FALSE	FALSE	FALSE	FALSE	FALSE
Phagosome%KEGG%hsa04145	Phagosome%KEGG%hsa04145	Lung	withHumans	0.07289600778	0.118776882	32	1	0.5703753379	-0.001398305909	30	1	0.001611662969	0.3468330516	30	1	0.7962626929	-0.02272742269	29	1	0.01928785244	0.1990661372	33	1	0.02291771369	0.1953316132	32	1	FALSE	FALSE	FALSE	FALSE	FALSE	FALSE
RIG-I-like receptor signaling pathway%KEGG%hsa04622	RIG-I-like receptor signaling pathway%KEGG%hsa04622	Lung	withHumans	0.08124381817	0.1119105569	32	1	0.001482114851	0.4816298357	30	1	0.007097527208	0.2614902734	30	1	0.008683060421	0.4046543856	29	1	0.1184616279	0.08611350115	33	1	0.251551244	0.03675317534	32	1	FALSE	FALSE	FALSE	FALSE	FALSE	FALSE
Renin-angiotensin system%KEGG%hsa04614	Renin-angiotensin system%KEGG%hsa04614	Lung	withHumans	0.1135852531	0.088722815	32	-1	0.2802915971	0.06085080613	30	-1	0.5953601456	-0.01828426695	30	-1	0.0948862982	0.222558708	29	-1	0.2100095651	0.04838854953	33	-1	0.5733923141	-0.01399537615	32	-1	FALSE	FALSE	FALSE	FALSE	FALSE	FALSE
T cell receptor signaling pathway%KEGG%hsa04660	T cell receptor signaling pathway%KEGG%hsa04660	Lung	withHumans	0.4285564586	0.003075193804	32	1	0.02841042531	0.2833937894	30	1	0.04948846134	0.1416254706	30	1	0.09499269892	0.2217598441	29	1	0.3589823893	0.01443677994	33	1	0.5833593172	-0.014883078	32	1	FALSE	FALSE	FALSE	FALSE	FALSE	FALSE
TGF-beta signaling pathway%KEGG%hsa04350	TGF-beta signaling pathway%KEGG%hsa04350	Lung	withHumans	0.7885093787	-0.02801859349	32	-1	0.5090673174	0.007373752111	30	-1	0.7072863263	-0.0262954389	30	-1	0.3898212809	0.06609620986	29	-1	0.4518458408	0.0008333578582	33	1	0.5594003413	-0.01275989174	32	1	FALSE	FALSE	FALSE	FALSE	FALSE	FALSE
Tight junction%KEGG%hsa04530	Tight junction%KEGG%hsa04530	Lung	withHumans	0.9410300612	-0.03281915876	32	-1	0.3400272995	0.04244875364	30	-1	0.8630915538	-0.03343088516	30	1	0.3807845891	0.06980576747	29	-1	0.6006920607	-0.01497215378	33	1	0.369869122	0.01207897829	32	1	FALSE	FALSE	FALSE	FALSE	FALSE	FALSE
Toll-like receptor signaling pathway%KEGG%hsa04620	Toll-like receptor signaling pathway%KEGG%hsa04620	Lung	withHumans	0.0676938619	0.1238519309	32	1	0.02964471602	0.2774348359	30	1	3.57E-05	0.5223253632	30	1	0.2365570936	0.1282616016	29	1	0.09499087645	0.1004121947	33	1	0.08829808976	0.1083546121	32	1	FALSE	FALSE	FALSE	FALSE	FALSE	FALSE
VEGF signaling pathway%KEGG%hsa04370	VEGF signaling pathway%KEGG%hsa04370	Lung	withHumans	0.9169208486	-0.03234275806	32	1	0.4067715932	0.02631305887	30	1	4.74E-06	0.5947774347	30	1	0.7598110069	-0.01790009045	29	1	0.4868686157	-0.003522440435	33	1	0.2179398782	0.04654617581	32	1	FALSE	FALSE	TRUE	FALSE	FALSE	FALSE
Vascular smooth muscle contraction%KEGG%hsa04270	Vascular smooth muscle contraction%KEGG%hsa04270	Lung	withHumans	0.4159733369	0.004930188963	32	1	0.9327248109	-0.03436342399	30	1	0.06334101784	0.1262512091	30	1	0.887632735	-0.03106563728	29	-1	0.0912373366	0.1028763314	33	1	0.02743363793	0.1840467035	32	1	FALSE	FALSE	FALSE	FALSE	FALSE	TRUE
Wnt signaling pathway%KEGG%hsa04310	Wnt signaling pathway%KEGG%hsa04310	Lung	withHumans	0.6215159197	-0.01754983243	32	1	0.9419995214	-0.03471479596	30	-1	0.2882864544	0.02554219152	30	1	0.4534046079	0.04429832995	29	-1	0.2523565585	0.03597330049	33	1	0.08302367578	0.1127306502	32	1	FALSE	FALSE	FALSE	FALSE	FALSE	FALSE
mTOR signaling pathway%KEGG%hsa04150	mTOR signaling pathway%KEGG%hsa04150	Lung	withHumans	0.01096940888	0.2360031519	32	1	0.4764114933	0.01307187656	30	1	0.06750290494	0.1221599359	30	1	0.5619267002	0.01580002068	29	1	0.0005247866628	0.3890878761	33	1	0.002367512733	0.3295257406	32	1	FALSE	FALSE	FALSE	FALSE	FALSE	FALSE
Adipocytokine signaling pathway%KEGG%hsa04920	Adipocytokine signaling pathway%KEGG%hsa04920	Lung	withHumans	0.2901942625	0.02797018757	32	1	0.5867717966	-0.003776121856	30	1	0.5500530883	-0.01399544496	30	1	0.8980430836	-0.03187570098	29	1	0.1594075836	0.06642364915	33	1	0.0997053767	0.1002033926	32	1	FALSE	FALSE	FALSE	FALSE	FALSE	FALSE
Aldosterone-regulated sodium reabsorption%KEGG%hsa04960	Aldosterone-regulated sodium reabsorption%KEGG%hsa04960	Lung	withHumans	0.159551314	0.06637498806	32	1	0.8916889005	-0.03288478611	30	1	0.01061466461	0.237313102	30	1	0.9018902183	-0.03232037766	29	1	0.07720582666	0.1134656659	33	1	0.006057873604	0.2781802619	32	1	FALSE	FALSE	FALSE	FALSE	FALSE	FALSE
Alzheimer's disease%KEGG%hsa05010	Alzheimer's disease%KEGG%hsa05010	Lung	withHumans	0.06840873085	0.1230428683	32	-1	0.1715540985	0.103764174	30	-1	0.7759107389	-0.03020094736	30	-1	0.7147232102	-0.01141245893	29	-1	0.2199014746	0.04528357102	33	-1	0.1606431555	0.06677726112	32	-1	FALSE	FALSE	FALSE	FALSE	FALSE	FALSE
Amyotrophic lateral sclerosis (ALS)%KEGG%hsa05014	Amyotrophic lateral sclerosis (ALS)%KEGG%hsa05014	Lung	withHumans	0.335557374	0.01822445955	32	-1	0.5686870605	-0.001022090639	30	1	0.3750774944	0.007949172475	30	1	0.05210655425	0.2763211302	29	1	0.2811823091	0.02889299453	33	-1	0.177948101	0.0594870173	32	-1	FALSE	FALSE	FALSE	FALSE	FALSE	FALSE
Bacterial invasion of epithelial cells%KEGG%hsa05100	Bacterial invasion of epithelial cells%KEGG%hsa05100	Lung	withHumans	0.1129673125	0.08915436474	32	1	0.3653187456	0.03558671397	30	1	0.0007547800624	0.3871053188	30	1	0.9168475418	-0.03365055673	29	1	0.05507465831	0.1343206909	33	1	0.01687820738	0.2152053119	32	1	FALSE	FALSE	FALSE	FALSE	FALSE	FALSE
Bile secretion%KEGG%hsa04976	Bile secretion%KEGG%hsa04976	Lung	withHumans	0.08464597262	0.108641312	32	1	0.4860747314	0.01138418412	30	1	0.08454322705	0.1080145982	30	1	0.8273174146	-0.02616527009	29	-1	0.006191530856	0.2647751373	33	1	0.02282168813	0.1956381399	32	1	FALSE	FALSE	FALSE	FALSE	FALSE	FALSE
Carbohydrate digestion and absorption%KEGG%hsa04973	Carbohydrate digestion and absorption%KEGG%hsa04973	Lung	withHumans	0.3292941566	0.01959493562	32	1	0.5402709549	0.002381443869	30	1	0.7149627122	-0.02672526465	30	1	0.9700902031	-0.03642707957	29	-1	0.3169796819	0.02169136983	33	1	0.5572097845	-0.01254180912	32	1	FALSE	FALSE	FALSE	FALSE	FALSE	FALSE
Cholinergic synapse%KEGG%hsa04725	Cholinergic synapse%KEGG%hsa04725	Lung	withHumans	0.7885093787	-0.02801727507	32	1	0.8700933261	-0.03192644582	30	1	0.02523409485	0.1840671491	30	1	0.8755689149	-0.02975339629	29	1	0.4281327719	0.003927550659	33	1	0.1346013198	0.07962687736	32	1	FALSE	FALSE	TRUE	FALSE	FALSE	FALSE
Collecting duct acid secretion%KEGG%hsa04966	Collecting duct acid secretion%KEGG%hsa04966	Lung	withHumans	0.9351118664	-0.03272916716	32	1	0.5820612602	-0.003142235993	30	-1	0.009611496318	0.2431589867	30	1	0.9348388579	-0.03476008333	29	-1	0.976529971	-0.03219351497	33	-1	0.1566203195	0.06866160663	32	1	FALSE	FALSE	TRUE	FALSE	FALSE	FALSE
Endocrine and other factor-regulated calcium reabsorption%KEGG%hsa04961	Endocrine and other factor-regulated calcium reabsorption%KEGG%hsa04961	Lung	withHumans	0.8149881705	-0.02924825709	32	1	0.2552211652	0.06892819084	30	-1	0.7255270353	-0.02734693032	30	1	0.2957919946	0.1032699389	29	-1	0.7204679825	-0.02347419232	33	1	0.08711177105	0.1093611957	32	1	FALSE	FALSE	FALSE	FALSE	FALSE	FALSE
Epithelial cell signaling in Helicobacter pylori infection%KEGG%hsa05120	Epithelial cell signaling in Helicobacter pylori infection%KEGG%hsa05120	Lung	withHumans	0.2766006632	0.03104145244	32	1	0.7412303329	-0.02261882414	30	1	0.0004380337202	0.413463551	30	1	0.9186824542	-0.03390282149	29	1	0.044220762	0.1479756664	33	1	0.001475695429	0.3542545053	32	1	FALSE	FALSE	FALSE	FALSE	FALSE	FALSE
Fat digestion and absorption%KEGG%hsa04975	Fat digestion and absorption%KEGG%hsa04975	Lung	withHumans	0.007393945893	0.2585972941	32	-1	0.03847162649	0.2447002698	30	-1	0.119174289	0.08534298524	30	-1	0.004673758184	0.4533317845	29	-1	0.003158528401	0.2999732724	33	-1	0.04608343218	0.1510182704	32	-1	FALSE	FALSE	FALSE	FALSE	FALSE	FALSE
Gastric acid secretion%KEGG%hsa04971	Gastric acid secretion%KEGG%hsa04971	Lung	withHumans	0.4094221016	0.005928237023	32	1	0.7412303329	-0.02281873243	30	-1	0.1002427597	0.09663235697	30	1	0.5097706654	0.03007171975	29	-1	0.1048179379	0.09450562382	33	1	0.01135638702	0.2401258081	32	1	FALSE	FALSE	FALSE	FALSE	FALSE	TRUE
Glutamatergic synapse%KEGG%hsa04724	Glutamatergic synapse%KEGG%hsa04724	Lung	withHumans	0.7507334376	-0.02610061318	32	1	0.7259395921	-0.02096913515	30	-1	0.014285727	0.2190576378	30	1	0.9611318949	-0.03621266417	29	-1	0.3647763926	0.0133504533	33	1	0.03799999652	0.1628672778	32	1	FALSE	FALSE	FALSE	FALSE	FALSE	FALSE
GnRH signaling pathway%KEGG%hsa04912	GnRH signaling pathway%KEGG%hsa04912	Lung	withHumans	0.1058048241	0.09355170169	32	1	0.1321291923	0.1304731829	30	1	0.004549099038	0.2870476162	30	1	0.7248889982	-0.01285978803	29	1	0.00895274722	0.2447790541	33	1	0.007735467391	0.262987918	32	1	FALSE	FALSE	FALSE	FALSE	FALSE	FALSE
Huntington's disease%KEGG%hsa05016	Huntington's disease%KEGG%hsa05016	Lung	withHumans	0.1701266979	0.0622366625	32	-1	0.7014353396	-0.01843616486	30	1	0.9234681361	-0.0348956018	30	1	0.9917184888	-0.03690146124	29	1	0.2260911115	0.04333834893	33	-1	0.06029283603	0.1344820753	32	-1	FALSE	FALSE	FALSE	FALSE	FALSE	FALSE
Insulin signaling pathway%KEGG%hsa04910	Insulin signaling pathway%KEGG%hsa04910	Lung	withHumans	0.0513526598	0.1423598615	32	1	0.3751548144	0.03322762304	30	1	0.02207481568	0.1921926701	30	1	0.6302041989	0.003396589465	29	1	0.02659911732	0.1796954184	33	1	0.01339296165	0.2295124498	32	1	FALSE	FALSE	FALSE	FALSE	FALSE	FALSE
Leishmaniasis%KEGG%hsa05140	Leishmaniasis%KEGG%hsa05140	Lung	withHumans	0.325599807	0.02032599427	32	1	0.0579661657	0.2076559573	30	1	0.002578644186	0.3185268051	30	1	0.4235566298	0.05409535233	29	1	0.4617255528	-0.0005029745909	33	1	0.5148027232	-0.008030442813	32	1	FALSE	FALSE	TRUE	FALSE	FALSE	FALSE
Long-term depression%KEGG%hsa04730	Long-term depression%KEGG%hsa04730	Lung	withHumans	0.8270659219	-0.02986425438	32	1	0.9777838438	-0.0355015428	30	1	0.006901740633	0.2631882074	30	1	0.9700902031	-0.03642340362	29	1	0.3611891018	0.01394832414	33	1	0.0851908811	0.1108231768	32	1	FALSE	FALSE	TRUE	FALSE	FALSE	FALSE
Maturity onset diabetes of the young%KEGG%hsa04950	Maturity onset diabetes of the young%KEGG%hsa04950	Lung	withHumans	3.66E-05	0.5050903736	32	-1	0.1638405628	0.1083727089	30	-1	0.2510605509	0.03476310158	30	-1	0.4694208414	0.03776389068	29	-1	0.0003474950494	0.4087933102	33	-1	0.000381131663	0.4240199157	32	-1	FALSE	FALSE	FALSE	FALSE	FALSE	FALSE
Melanogenesis%KEGG%hsa04916	Melanogenesis%KEGG%hsa04916	Lung	withHumans	0.191165494	0.05527665377	32	-1	0.9418720711	-0.03468463367	30	-1	0.3600924351	0.01030824671	30	1	0.6664039323	-0.003129034371	29	-1	0.4476771464	0.001334819328	33	-1	0.7867152804	-0.02811044606	32	-1	FALSE	FALSE	FALSE	FALSE	FALSE	FALSE
Mineral absorption%KEGG%hsa04978	Mineral absorption%KEGG%hsa04978	Lung	withHumans	0.9171625218	-0.03237199989	32	1	0.9101600879	-0.03364380876	30	1	0.001726199663	0.3426113065	30	1	0.9492744938	-0.0355026468	29	1	0.5006947413	-0.005135586753	33	1	0.100908961	0.09938456008	32	1	FALSE	FALSE	TRUE	FALSE	FALSE	FALSE
Olfactory transduction%KEGG%hsa04740	Olfactory transduction%KEGG%hsa04740	Lung	withHumans	0.6310676437	-0.01838884448	32	1	0.9643449955	-0.03520498546	30	1	0.6620403191	-0.02365372561	30	1	0.2778277907	0.1085677257	29	-1	0.9462491015	-0.03193860895	33	-1	0.4751609887	-0.003133096395	32	1	FALSE	FALSE	FALSE	FALSE	FALSE	FALSE
Pancreatic secretion%KEGG%hsa04972	Pancreatic secretion%KEGG%hsa04972	Lung	withHumans	0.2787197954	0.03056255874	32	1	0.9688385207	-0.03535008418	30	-1	0.03323918189	0.167436171	30	1	0.7115701027	-0.01045372197	29	-1	0.06749462004	0.121483964	33	1	0.002234504201	0.3327160184	32	1	FALSE	FALSE	FALSE	FALSE	FALSE	FALSE
Parkinson's disease%KEGG%hsa05012	Parkinson's disease%KEGG%hsa05012	Lung	withHumans	0.2501566896	0.03735284761	32	-1	0.9348145338	-0.03444707869	30	1	0.5180968088	-0.01056967127	30	1	0.8481400801	-0.02781537774	29	1	0.483261525	-0.003139631959	33	-1	0.1984388434	0.05220412544	32	-1	FALSE	FALSE	FALSE	FALSE	FALSE	FALSE
Pathogenic Escherichia coli infection%KEGG%hsa05130	Pathogenic Escherichia coli infection%KEGG%hsa05130	Lung	withHumans	0.729239603	-0.02497553372	32	1	0.3961190322	0.02876247322	30	1	0.09874942064	0.09772365831	30	1	0.5590714602	0.01627790391	29	-1	0.2558325957	0.03520958769	33	1	0.5474472712	-0.01151721519	32	1	FALSE	FALSE	FALSE	FALSE	FALSE	FALSE
Phototransduction%KEGG%hsa04744	Phototransduction%KEGG%hsa04744	Lung	withHumans	0.001371970628	0.3504019779	32	1	0.05239280776	0.2172477384	30	1	2.76E-07	0.6769585362	30	1	0.2627477513	0.1151216538	29	1	0.001826026046	0.3267597826	33	1	8.80E-05	0.4889533246	32	1	FALSE	FALSE	FALSE	FALSE	FALSE	FALSE
Prion diseases%KEGG%hsa05020	Prion diseases%KEGG%hsa05020	Lung	withHumans	0.6928338864	-0.02288172345	32	1	0.2094578123	0.08707199026	30	1	0.009506804629	0.2438928045	30	1	0.6962572831	-0.007479411608	29	1	0.5614986823	-0.01164397364	33	1	0.4972344985	-0.006043279376	32	1	FALSE	FALSE	TRUE	FALSE	FALSE	FALSE
Progesterone-mediated oocyte maturation%KEGG%hsa04914	Progesterone-mediated oocyte maturation%KEGG%hsa04914	Lung	withHumans	0.1358652637	0.07700791857	32	1	0.4041146493	0.02672706043	30	1	0.0006834845247	0.3915275109	30	1	0.7791770222	-0.02008343291	29	1	0.01249225624	0.2253815262	33	1	0.0006301860931	0.3976793454	32	1	FALSE	FALSE	FALSE	FALSE	FALSE	FALSE
Protein digestion and absorption%KEGG%hsa04974	Protein digestion and absorption%KEGG%hsa04974	Lung	withHumans	0.6005120361	-0.01592126365	32	1	0.3693392998	0.03440194799	30	1	0.4384822439	-0.001284783078	30	1	0.9739181273	-0.03649973257	29	-1	0.2071081125	0.0493082482	33	1	0.2782586823	0.0301345322	32	1	FALSE	FALSE	FALSE	FALSE	FALSE	FALSE
Proximal tubule bicarbonate reclamation%KEGG%hsa04964	Proximal tubule bicarbonate reclamation%KEGG%hsa04964	Lung	withHumans	0.8888334876	-0.03172286641	32	1	0.7393063207	-0.02235265146	30	-1	0.1326979506	0.07806486325	30	1	0.6464797997	-0.0005005730738	29	-1	0.251196874	0.03623035253	33	1	0.03146868204	0.1743082548	32	1	FALSE	FALSE	FALSE	FALSE	FALSE	TRUE
Regulation of actin cytoskeleton%KEGG%hsa04810	Regulation of actin cytoskeleton%KEGG%hsa04810	Lung	withHumans	0.2490302856	0.03761348435	32	1	0.3748053243	0.0334261595	30	1	0.001611662969	0.346722491	30	1	0.769029929	-0.01919168189	29	1	0.02994224347	0.1722911606	33	1	0.03274872305	0.1720575687	32	1	FALSE	FALSE	FALSE	FALSE	FALSE	FALSE
Salivary secretion%KEGG%hsa04970	Salivary secretion%KEGG%hsa04970	Lung	withHumans	0.2257341006	0.04421080827	32	1	0.9959850176	-0.03570586417	30	1	0.09246106146	0.1020541777	30	1	0.9534968903	-0.03572210146	29	-1	0.08697585466	0.1055172906	33	1	0.0207082889	0.2023562973	32	1	FALSE	FALSE	FALSE	FALSE	FALSE	TRUE
Shigellosis%KEGG%hsa05131	Shigellosis%KEGG%hsa05131	Lung	withHumans	0.2346195755	0.04153350037	32	1	0.06951997459	0.1899755118	30	1	1.56E-05	0.554373754	30	1	0.5885962072	0.0119778353	29	1	0.02659911732	0.1797451162	33	1	0.03091797615	0.1755176895	32	1	FALSE	FALSE	FALSE	FALSE	FALSE	FALSE
Taste transduction%KEGG%hsa04742	Taste transduction%KEGG%hsa04742	Lung	withHumans	0.9805082605	-0.03329078937	32	1	0.8508653966	-0.03069032038	30	-1	0.08304862617	0.1091769167	30	1	0.4402761125	0.04910689948	29	-1	0.8638899539	-0.03010885199	33	-1	0.262831076	0.03405007545	32	1	FALSE	FALSE	FALSE	FALSE	FALSE	FALSE
Type I diabetes mellitus%KEGG%hsa04940	Type I diabetes mellitus%KEGG%hsa04940	Lung	withHumans	0.9790909047	-0.03327803739	32	1	0.3314698281	0.04542151848	30	1	0.274254987	0.02896529574	30	1	0.126671032	0.1883099814	29	1	0.8103942477	-0.02814581461	33	-1	0.6016171817	-0.01628786	32	-1	FALSE	FALSE	FALSE	FALSE	FALSE	FALSE
Type II diabetes mellitus%KEGG%hsa04930	Type II diabetes mellitus%KEGG%hsa04930	Lung	withHumans	2.74E-05	0.5162302902	32	1	0.2686255416	0.06426646468	30	1	0.1407787154	0.07389685656	30	1	0.5517144921	0.01780759206	29	1	3.11E-05	0.5062777824	33	1	0.0002185323614	0.4506343978	32	1	FALSE	FALSE	FALSE	FALSE	FALSE	FALSE
Vasopressin-regulated water reabsorption%KEGG%hsa04962	Vasopressin-regulated water reabsorption%KEGG%hsa04962	Lung	withHumans	0.4062896041	0.006417690667	32	1	0.2930672322	0.05586714711	30	1	0.6539275043	-0.02305436644	30	1	0.7000782842	-0.008458269362	29	1	0.0222900673	0.1904889143	33	1	0.1721003058	0.06204664396	32	1	FALSE	FALSE	FALSE	FALSE	TRUE	FALSE
Vibrio cholerae infection%KEGG%hsa05110	Vibrio cholerae infection%KEGG%hsa05110	Lung	withHumans	0.5284948101	-0.009091934841	32	1	0.9682863501	-0.03532937682	30	1	0.0005015487454	0.4073010749	30	1	0.9954262589	-0.03698185819	29	1	0.3802117753	0.01080620318	33	1	0.01815973506	0.2105795356	32	1	FALSE	FALSE	FALSE	FALSE	FALSE	FALSE
Vitamin digestion and absorption%KEGG%hsa04977	Vitamin digestion and absorption%KEGG%hsa04977	Lung	withHumans	0.2947516279	0.02714036226	32	-1	0.5959958341	-0.005260979649	30	-1	0.7657744123	-0.02966609291	30	-1	0.2365570936	0.1276175421	29	-1	0.05511645966	0.1341556337	33	-1	0.3723821504	0.01158655661	32	-1	FALSE	FALSE	FALSE	FALSE	FALSE	FALSE
Acute myeloid leukemia%KEGG%hsa05221	Acute myeloid leukemia%KEGG%hsa05221	Lung	withHumans	0.3316703878	0.01903086559	32	1	0.06386548726	0.1992689479	30	1	0.001799780175	0.3391978104	30	1	0.6700406255	-0.00358520183	29	1	0.1009226933	0.09693844373	33	1	0.1544169071	0.07004044852	32	1	FALSE	FALSE	TRUE	FALSE	FALSE	FALSE
African trypanosomiasis%KEGG%hsa05143	African trypanosomiasis%KEGG%hsa05143	Lung	withHumans	0.1441252417	0.07320778919	32	1	0.4801093697	0.01240141315	30	1	0.004947054713	0.2822041052	30	1	0.733641892	-0.01465961908	29	1	0.6509191731	-0.01911089383	33	1	0.125571534	0.08421226947	32	1	FALSE	FALSE	TRUE	FALSE	FALSE	FALSE
Allograft rejection%KEGG%hsa05330	Allograft rejection%KEGG%hsa05330	Lung	withHumans	0.1591566533	0.06670960681	32	1	0.05685024745	0.210354497	30	1	0.007508431956	0.2578830334	30	1	0.07337684406	0.248375222	29	1	0.4617255528	-0.0004891023946	33	1	0.3992751624	0.007298725775	32	1	FALSE	FALSE	TRUE	FALSE	FALSE	FALSE
Amoebiasis%KEGG%hsa05146	Amoebiasis%KEGG%hsa05146	Lung	withHumans	0.9794638853	-0.03328352785	32	-1	0.4067715932	0.02619956103	30	1	0.3336856582	0.01542352953	30	1	0.8984303362	-0.03200235127	29	-1	0.4891699584	-0.003791099902	33	1	0.7364561686	-0.02568787185	32	1	FALSE	FALSE	FALSE	FALSE	FALSE	FALSE
Arrhythmogenic right ventricular cardiomyopathy (ARVC)%KEGG%hsa05412	Arrhythmogenic right ventricular cardiomyopathy (ARVC)%KEGG%hsa05412	Lung	withHumans	0.9187059555	-0.03241326404	32	1	0.7688219236	-0.0250631388	30	-1	0.1383437665	0.07514078241	30	-1	0.4250287871	0.05326111883	29	-1	0.6853310451	-0.02144741908	33	1	0.9870138668	-0.03329506623	32	1	FALSE	FALSE	FALSE	FALSE	FALSE	FALSE
Asthma%KEGG%hsa05310	Asthma%KEGG%hsa05310	Lung	withHumans	0.01962393419	0.2013849643	32	1	0.05536651584	0.2125747593	30	1	0.08647098856	0.1064110025	30	1	0.05984816841	0.2661341339	29	1	0.1080608844	0.09215989734	33	1	0.2403241832	0.04000247287	32	1	TRUE	FALSE	FALSE	FALSE	FALSE	FALSE
Autoimmune thyroid disease%KEGG%hsa05320	Autoimmune thyroid disease%KEGG%hsa05320	Lung	withHumans	0.348309501	0.01592371001	32	1	0.2227946404	0.08145932021	30	1	0.1117019458	0.08958973733	30	1	0.3574374936	0.077732692	29	1	0.5826238177	-0.01352078818	33	1	0.599133481	-0.01605385307	32	1	FALSE	FALSE	FALSE	FALSE	FALSE	FALSE
Basal cell carcinoma%KEGG%hsa05217	Basal cell carcinoma%KEGG%hsa05217	Lung	withHumans	0.1185260516	0.08558767174	32	-1	0.5255148076	0.004686315998	30	-1	0.04852886843	0.1431613274	30	-1	0.2422773567	0.1247555775	29	-1	0.0867728029	0.105684411	33	-1	0.06490509448	0.1290145055	32	-1	FALSE	FALSE	TRUE	FALSE	FALSE	FALSE
Bladder cancer%KEGG%hsa05219	Bladder cancer%KEGG%hsa05219	Lung	withHumans	0.4187107095	0.004551550477	32	1	0.949760491	-0.03489841658	30	-1	0.0121639018	0.2290327217	30	1	0.5353894284	0.02567079236	29	-1	0.477002255	-0.00234868575	33	1	0.05136529699	0.1444226223	32	1	FALSE	FALSE	TRUE	FALSE	FALSE	FALSE
Chagas disease (American trypanosomiasis)%KEGG%hsa05142	Chagas disease (American trypanosomiasis)%KEGG%hsa05142	Lung	withHumans	0.1929518659	0.05448388485	32	1	0.0140501532	0.3352903121	30	1	0.0004512607723	0.4119705633	30	1	0.126671032	0.1884838831	29	1	0.03850458153	0.1569344199	33	1	0.1329191121	0.08040980966	32	1	FALSE	FALSE	FALSE	FALSE	FALSE	FALSE
Chronic myeloid leukemia%KEGG%hsa05220	Chronic myeloid leukemia%KEGG%hsa05220	Lung	withHumans	0.08107013129	0.1120719065	32	1	0.0880025224	0.1666148317	30	1	0.0003723118698	0.4209583651	30	1	0.5447420986	0.02013012454	29	1	0.01328462678	0.2215043622	33	1	0.01167569617	0.2384717094	32	1	FALSE	FALSE	FALSE	FALSE	FALSE	FALSE
Colorectal cancer%KEGG%hsa05210	Colorectal cancer%KEGG%hsa05210	Lung	withHumans	0.05272237186	0.1406742215	32	1	0.1335056653	0.129261386	30	1	0.003973480294	0.2946426665	30	1	0.5437731816	0.02287210675	29	1	0.005155944185	0.2742382323	33	1	0.01489737657	0.2223126287	32	1	FALSE	FALSE	FALSE	FALSE	FALSE	FALSE
Dilated cardiomyopathy%KEGG%hsa05414	Dilated cardiomyopathy%KEGG%hsa05414	Lung	withHumans	0.9429185631	-0.03285090791	32	-1	0.1885047165	0.0955354981	30	-1	0.2834293746	0.02662140118	30	-1	0.09234582535	0.2262691089	29	-1	0.6892681592	-0.02166182052	33	1	0.4984191444	-0.006167326694	32	1	FALSE	FALSE	FALSE	FALSE	FALSE	FALSE
Endometrial cancer%KEGG%hsa05213	Endometrial cancer%KEGG%hsa05213	Lung	withHumans	0.02154594182	0.1949214991	32	1	0.1288969384	0.1328961546	30	1	7.33E-06	0.5809713566	30	1	0.7000782842	-0.008408348397	29	1	0.009439072785	0.2417782613	33	1	0.001518954827	0.3523118996	32	1	FALSE	FALSE	FALSE	FALSE	FALSE	FALSE
Glioma%KEGG%hsa05214	Glioma%KEGG%hsa05214	Lung	withHumans	0.09099216128	0.1040166318	32	1	0.2799792779	0.06114407183	30	1	4.50E-05	0.513460438	30	1	0.7488997108	-0.01676842833	29	1	0.02994224347	0.172266964	33	1	0.00353233674	0.3091393862	32	1	FALSE	FALSE	FALSE	FALSE	FALSE	FALSE
Graft-versus-host disease%KEGG%hsa05332	Graft-versus-host disease%KEGG%hsa05332	Lung	withHumans	0.751607879	-0.02617570614	32	1	0.1586165242	0.1119098155	30	1	0.006758175359	0.2644793911	30	1	0.09023416863	0.2290568072	29	1	0.9719809631	-0.0321659504	33	1	0.944465749	-0.03285331026	32	1	FALSE	FALSE	TRUE	FALSE	FALSE	FALSE
Hepatitis C%KEGG%hsa05160	Hepatitis C%KEGG%hsa05160	Lung	withHumans	0.289530503	0.02817479074	32	1	0.02564766552	0.292191178	30	1	0.0001741312358	0.4563849362	30	1	0.3420710814	0.08560916675	29	1	0.1553194045	0.06822057203	33	1	0.1589997831	0.06738853604	32	1	FALSE	FALSE	FALSE	FALSE	FALSE	FALSE
Hypertrophic cardiomyopathy (HCM)%KEGG%hsa05410	Hypertrophic cardiomyopathy (HCM)%KEGG%hsa05410	Lung	withHumans	0.9321081635	-0.03267258516	32	1	0.1234628604	0.1366875703	30	-1	0.2928425297	0.02438495724	30	-1	0.2015207607	0.1423161667	29	-1	0.5924843985	-0.0142867658	33	1	0.3750776516	0.01116244806	32	1	FALSE	FALSE	FALSE	FALSE	FALSE	FALSE
Influenza A%KEGG%hsa05164	Influenza A%KEGG%hsa05164	Lung	withHumans	0.05067379658	0.1432104575	32	1	0.03194191518	0.2723633947	30	1	5.72E-05	0.5025565847	30	1	0.2798300538	0.1078662153	29	1	0.0135015084	0.220284701	33	1	0.01487660726	0.2225584795	32	1	FALSE	FALSE	FALSE	FALSE	FALSE	FALSE
Malaria%KEGG%hsa05144	Malaria%KEGG%hsa05144	Lung	withHumans	0.00717473577	0.2603178887	32	1	0.4454466123	0.01856409408	30	1	0.008735565458	0.2487381617	30	1	0.7417961303	-0.01568553065	29	-1	0.02323520856	0.1879499649	33	1	0.0004977624767	0.4118798863	32	1	FALSE	FALSE	FALSE	FALSE	FALSE	FALSE
Measles%KEGG%hsa05162	Measles%KEGG%hsa05162	Lung	withHumans	0.06875250506	0.1227311085	32	1	0.03526147984	0.2559112274	30	1	0.001559962812	0.3487420203	30	1	0.1999823544	0.143391161	29	1	0.05692895082	0.132009444	33	1	0.09089603243	0.106238454	32	1	FALSE	FALSE	FALSE	FALSE	FALSE	FALSE
Melanoma%KEGG%hsa05218	Melanoma%KEGG%hsa05218	Lung	withHumans	0.347027043	0.01631333312	32	1	0.5524246564	0.000933904971	30	1	0.001438247651	0.3534148371	30	1	0.7862482081	-0.02130178756	29	1	0.1665163716	0.06333852121	33	1	0.03648280199	0.1655523181	32	1	FALSE	FALSE	FALSE	FALSE	FALSE	FALSE
Non-small cell lung cancer%KEGG%hsa05223	Non-small cell lung cancer%KEGG%hsa05223	Lung	withHumans	0.02573397823	0.1836429563	32	1	0.2174078052	0.08355994659	30	1	0.0002269365668	0.4451504306	30	1	0.6461977303	-0.0004074282544	29	1	0.02437201458	0.1850449779	33	1	0.002447123618	0.3274090661	32	1	FALSE	FALSE	FALSE	FALSE	FALSE	FALSE
Pancreatic cancer%KEGG%hsa05212	Pancreatic cancer%KEGG%hsa05212	Lung	withHumans	0.06096546484	0.1309798684	32	1	0.2376499351	0.07569376674	30	1	0.01741502826	0.2066685262	30	1	0.5963807908	0.009559909763	29	1	0.003799704931	0.2897971647	33	1	0.03142405476	0.1744448699	32	1	FALSE	FALSE	FALSE	FALSE	FALSE	FALSE
Pathways in cancer%KEGG%hsa05200	Pathways in cancer%KEGG%hsa05200	Lung	withHumans	0.4567872908	-0.000964528402	32	1	0.6231532045	-0.009085344478	30	1	0.05499494641	0.134958426	30	1	0.9675764173	-0.03633968892	29	1	0.03990809205	0.1545095826	33	1	0.1142160134	0.09055581159	32	1	FALSE	FALSE	FALSE	FALSE	TRUE	FALSE
Primary immunodeficiency%KEGG%hsa05340	Primary immunodeficiency%KEGG%hsa05340	Lung	withHumans	0.5868146968	-0.01478295772	32	1	0.185929176	0.09661948858	30	1	0.7134814055	-0.02664259975	30	1	0.3836859594	0.06748066581	29	1	0.5182974705	-0.007053319856	33	1	0.9549051301	-0.03303269976	32	-1	FALSE	FALSE	FALSE	FALSE	FALSE	FALSE
Prostate cancer%KEGG%hsa05215	Prostate cancer%KEGG%hsa05215	Lung	withHumans	0.1297848632	0.08011081756	32	1	0.04134642382	0.2379827963	30	1	0.0008761914877	0.3792257365	30	1	0.3941963412	0.06412012024	29	1	0.0164351845	0.2084416316	33	1	0.02115285624	0.2010124644	32	1	FALSE	FALSE	FALSE	FALSE	FALSE	FALSE
Renal cell carcinoma%KEGG%hsa05211	Renal cell carcinoma%KEGG%hsa05211	Lung	withHumans	0.2127064702	0.04817636624	32	1	0.03203743589	0.2717461857	30	1	7.28E-07	0.6512609612	30	1	0.09993593182	0.2165530928	29	1	0.0092341448	0.242946772	33	1	0.03040256987	0.1769536084	32	1	FALSE	FALSE	FALSE	FALSE	FALSE	FALSE
Rheumatoid arthritis%KEGG%hsa05323	Rheumatoid arthritis%KEGG%hsa05323	Lung	withHumans	0.527686049	-0.0089834488	32	1	0.4625060032	0.01542705281	30	1	1.52E-05	0.5553394483	30	1	0.4629090307	0.0399255449	29	1	0.4617255528	-0.0005240150519	33	1	0.1302819991	0.08167010489	32	1	FALSE	FALSE	TRUE	FALSE	FALSE	FALSE
Small cell lung cancer%KEGG%hsa05222	Small cell lung cancer%KEGG%hsa05222	Lung	withHumans	0.3681217418	0.01244802644	32	1	0.6567874225	-0.01277081831	30	1	0.01254438085	0.2269901997	30	1	0.7207945539	-0.01241589006	29	1	0.01270009385	0.2242830007	33	1	0.04944966593	0.1468141098	32	1	FALSE	FALSE	FALSE	FALSE	FALSE	FALSE
Staphylococcus aureus infection%KEGG%hsa05150	Staphylococcus aureus infection%KEGG%hsa05150	Lung	withHumans	0.02598257915	0.1830382141	32	1	0.2843225225	0.05862083157	30	1	0.2293673622	0.04110567871	30	1	0.9650360585	-0.03628609891	29	1	0.2391844927	0.03982465691	33	1	0.2856372002	0.02824390101	32	1	TRUE	FALSE	FALSE	FALSE	FALSE	FALSE
Systemic lupus erythematosus%KEGG%hsa05322	Systemic lupus erythematosus%KEGG%hsa05322	Lung	withHumans	0.8888334876	-0.03172602405	32	1	0.4259527261	0.02253241814	30	1	0.5578929397	-0.01476041809	30	-1	0.9063086329	-0.03259195837	29	1	0.9867018476	-0.03224173549	33	1	0.3012747575	0.02449503966	32	-1	FALSE	FALSE	FALSE	FALSE	FALSE	FALSE
Thyroid cancer%KEGG%hsa05216	Thyroid cancer%KEGG%hsa05216	Lung	withHumans	0.8021203525	-0.0286662917	32	1	0.6541353487	-0.0123561322	30	1	0.002127863347	0.329684566	30	1	0.7238209751	-0.01270546205	29	-1	0.7110616453	-0.02297296683	33	1	0.1907871188	0.0549821905	32	1	FALSE	FALSE	TRUE	FALSE	FALSE	FALSE
Toxoplasmosis%KEGG%hsa05145	Toxoplasmosis%KEGG%hsa05145	Lung	withHumans	0.05588966078	0.1365609222	32	1	0.06782555801	0.1938195091	30	1	0.0001279099846	0.470173581	30	1	0.344731481	0.08289195885	29	1	0.001795510329	0.3281962741	33	1	0.006392424679	0.2743180252	32	1	FALSE	FALSE	FALSE	FALSE	FALSE	FALSE
Tuberculosis%KEGG%hsa05152	Tuberculosis%KEGG%hsa05152	Lung	withHumans	0.1982532491	0.05274298573	32	1	0.09946762879	0.1568998767	30	1	0.0003491854595	0.4244809117	30	1	0.357893869	0.07744041254	29	1	0.07137397318	0.1183290405	33	1	0.08829808976	0.1082479214	32	1	FALSE	FALSE	TRUE	FALSE	FALSE	FALSE
Viral myocarditis%KEGG%hsa05416	Viral myocarditis%KEGG%hsa05416	Lung	withHumans	0.004373905019	0.2882637074	32	1	0.6023513926	-0.006088951606	30	1	0.2864916623	0.02599693652	30	1	0.920298189	-0.03398647231	29	-1	0.02457054652	0.1845195635	33	1	0.0284447475	0.1815448341	32	1	FALSE	FALSE	FALSE	FALSE	FALSE	FALSE
Alanine, aspartate and glutamate metabolism%KEGG%hsa00250	Alanine, aspartate and glutamate metabolism%KEGG%hsa00250	Lung	withoutHumans	0.2214516172	0.0526358437	28	-1	0.9725650453	-0.04132590531	26	-1	0.639235069	-0.02559872168	26	1	0.7147232102	-0.01316573718	25	-1	0.0474875507	0.1635800625	29	-1	0.7134536191	-0.02803204361	28	-1	FALSE	FALSE	FALSE	FALSE	TRUE	FALSE
Arginine and proline metabolism%KEGG%hsa00330	Arginine and proline metabolism%KEGG%hsa00330	Lung	withoutHumans	0.005229378761	0.3140359646	28	-1	0.02022057005	0.3520850852	26	-1	0.04620341122	0.1690635753	26	-1	0.000133692992	0.7001954091	25	-1	1.81E-06	0.6562998125	29	-1	0.08858140935	0.1239179744	28	-1	FALSE	FALSE	FALSE	FALSE	FALSE	FALSE
Ascorbate and aldarate metabolism%KEGG%hsa00053	Ascorbate and aldarate metabolism%KEGG%hsa00053	Lung	withoutHumans	0.9332345126	-0.03772374739	28	-1	0.3802964919	0.03758844687	26	-1	0.2599589587	0.03824758519	26	-1	0.01838296268	0.405879862	25	-1	0.004960254712	0.31084909	29	-1	0.3313807721	0.02157146574	28	-1	FALSE	FALSE	FALSE	FALSE	FALSE	FALSE
Caffeine metabolism%KEGG%hsa00232	Caffeine metabolism%KEGG%hsa00232	Lung	withoutHumans	3.68E-05	0.5563780234	28	-1	0.06827012604	0.2209140799	26	-1	0.2045044673	0.05819638455	26	-1	0.126671032	0.2153554726	25	-1	1.45E-05	0.5865536149	29	-1	0.05165922073	0.1646388535	28	-1	FALSE	FALSE	FALSE	FALSE	FALSE	FALSE
Citrate cycle (TCA cycle)%KEGG%hsa00020	Citrate cycle (TCA cycle)%KEGG%hsa00020	Lung	withoutHumans	8.18E-06	0.6127918022	28	-1	0.6986770027	-0.02103952212	26	-1	0.07525307871	0.1338934296	26	-1	0.1138240775	0.2331972945	25	-1	0.001115926115	0.3931496472	29	-1	0.01233321067	0.2668834586	28	-1	FALSE	FALSE	FALSE	FALSE	FALSE	FALSE
Cyanoamino acid metabolism%KEGG%hsa00460	Cyanoamino acid metabolism%KEGG%hsa00460	Lung	withoutHumans	0.0196692666	0.2289709337	28	-1	0.6403206934	-0.01271690317	26	-1	0.4823410782	-0.007661270626	26	-1	0.4461490165	0.05515837077	25	-1	0.004359222382	0.3179523453	29	-1	0.03397135297	0.1937008106	28	-1	FALSE	FALSE	FALSE	FALSE	FALSE	FALSE
Cysteine and methionine metabolism%KEGG%hsa00270	Cysteine and methionine metabolism%KEGG%hsa00270	Lung	withoutHumans	0.414941571	0.006116481248	28	-1	0.3230747587	0.05575111274	26	1	0.5675552228	-0.01831272456	26	-1	0.4055939733	0.07170749735	25	1	0.3453920493	0.01935470045	29	-1	0.009173747078	0.2862520957	28	-1	FALSE	FALSE	FALSE	FALSE	FALSE	TRUE
[truncated: 1,173 more rows]
