# Supplementary material for: Machine Learning Analysis of Longevity-Associated Gene Expression Landscapes in Mammals
Source: Int J Mol Sci. 2021 Jan 22;22(3):1073. doi: 10.3390/ijms22031073 (PMC7865694; doi:10.3390/ijms22031073)
Supplement: Supplementary file 1 [file ijms-22-01073-s001.zip › Supplementary/Table_S4_Causal_GeneSignatures.csv]

RMSE (years)	Gene Signature	Smallest P Value	Greatest P Value
7.036550668	CAPN3, NEU2, CALCOCO2, ATAT1, RBM46, CEL, KCNMB3, NDUFA6, NOXA1, C6orf89	1.54E-09	0.00701967
8.948956086	CAPN3, NEU2, CALCOCO2, RBM46, CEL, KCNMB3, PHOSPHO1, NDUFA6, NOXA1, C6orf89	3.12E-10	0.00377794
9.039487372	CAPN3, NEU2, SPX, CALCOCO2, RBM46, CEL, KCNMB3, PHOSPHO1, NDUFA6, NOXA1, C6orf89	4.65E-10	0.00269928
9.390840824	CAPN3, NEU2, RBM46, LRR1, SDR9C7, CEL, KCNMB3, PHOSPHO1, NDUFA6, NOXA1, C6orf89	4.33E-10	0.00778986
9.467569532	CAPN3, NEU2, DCTD, C1orf56, RBM46, ALAS2, LRR1, CEL, NDUFA6, NOXA1, C6orf89	1.94E-09	0.003536
9.602099458	CAPN3, NEU2, RBM46, LRR1, ENTR1, SDR9C7, CEL, KCNMB3, NDUFA6, NOXA1, C6orf89	1.14E-10	0.00504186
9.623652756	REC8, NEU2, DCTD, CALCOCO2, DPP9, RBM46, CEL, NDUFA6, NOXA1, C6orf89	3.57E-09	0.00037418
10.01871413	NEU2, DCTD, CALCOCO2, RBM46, CEL, KCNMB3, NDUFA6, NOXA1, C6orf89	1.79E-13	0.00848845
10.10503807	CAPN3, NEU2, CALCOCO2, RBM46, CEL, KCNMB3, NDUFA6, NOXA1, C6orf89	1.06E-12	0.0013539
10.16961342	CAPN3, NEU2, SPX, CALCOCO2, DPP9, RBM46, KCNMB3, NDUFA6, NOXA1, C6orf89	8.46E-12	0.00163839
10.19778596	NEU2, DCTD, CRIP3, LRR1, ENTR1, CEL, KCNMB3, NDUFA6, NOXA1, C6orf89	6.82E-09	0.00450903
10.55763418	CAPN3, PAICS, CALCOCO2, RBM46, ENTR1, CEL, KCNMB3, NDUFA6, NOXA1, C6orf89	1.31E-09	0.00302462
10.72337737	NEU2, DCTD, DPP9, LYG1, RBM46, CATSPER3, KCNMB3, NDUFA6, NOXA1, C6orf89	9.99E-12	0.00045893
10.95787137	CAPN3, NEU2, RBM46, CLHC1, LRR1, CEL, KCNMB3, NDUFA6, NOXA1, C6orf89	7.40E-11	0.00597675
11.26092508	AAMDC, NEU2, DCTD, MPC2, LYG1, RBM46, LRR1, NDUFA6, NOXA1, C6orf89	1.72E-09	0.00025212
11.27691778	NEU2, DCTD, SPX, CALCOCO2, DPP9, ABHD1, RBM46, NDUFA6, NOXA1, C6orf89	1.83E-08	0.00082356
11.40400627	NEU2, DCTD, RBM46, KCNMB3, PAQR7, NDUFA6, NOXA1, C6orf89	1.32E-11	0.00078878
11.47193667	NEU2, CALCOCO2, RBM46, CATSPER3, CEL, KCNMB3, NDUFA6, NOXA1, C6orf89	3.13E-11	0.00434296
11.54518489	NEU2, DCTD, ATAT1, MPC2, LYG1, RBM46, LRR1, CEL, NOXA1, C6orf89	4.09E-11	0.00115501
11.81850678	CAPN3, NEU2, CALCOCO2, C1orf56, RBM46, CEL, KCNMB3, NDUFA6, NOXA1, C6orf89	9.84E-13	0.00365501
12.29931688	CAPN3, NEU2, CALCOCO2, DPP9, RBM46, KCNMB3, NDUFA6, NOXA1, C6orf89	2.06E-09	0.0000124
12.42881923	CAPN3, NEU2, PRADC1, MPC2, RBM46, CLHC1, LRR1, CEL, PHOSPHO1, NOXA1, C6orf89	2.89E-12	0.0071726
12.52987047	NEU2, DCTD, DPP9, LYG1, RBM46, CATSPER3, KCNMB3, NDUFA6, NOXA1, C6orf89	3.76E-11	0.00219344
12.76127498	NEU2, ATAT1, NLRP14, CEL, KCNMB3, NDUFA6, NOXA1, C6orf89, ZSWIM7	3.78E-15	0.00626107
12.79346048	NEU2, RBM46, CATSPER3, CLHC1, FXN, LRR1, CEL, KCNMB3, NDUFA6, NOXA1, C6orf89	2.39E-08	0.0081288
12.98634783	CAPN3, SEL1L2, NEU2, DPP9, CHAC2, SDR9C7, KCNMB3, NDUFA6, NOXA1, C6orf89, TRPV5	5.71E-19	0.00646406
13.30578621	CHAC2, DTYMK, CEL, CCDC14, NDUFA6, NOXA1, IPO4, STARD10	6.67E-17	0.00085982
13.3254919	NEU2, DCTD, DPP9, LYG1, RBM46, CATSPER3, LRR1, KCNMB3, NDUFA6, NOXA1, C6orf89	5.98E-09	0.00162045
13.55267033	CAPN3, NEU2, SPX, CALCOCO2, DPP9, RBM46, KCNMB3, NDUFA6, NOXA1, C6orf89	3.61E-11	0.00121673
13.58962838	CAPN3, NEU2, CALCOCO2, RBM46, CEL, KCNMB3, NDUFA6, NOXA1, C6orf89	2.13E-09	0.00222354
13.62571614	NEU2, DCTD, CALCOCO2, DPP9, RBM46, KCNMB3, NDUFA6, NOXA1, C6orf89	1.20E-08	0.0000553
13.65287999	NEU2, FIGNL1, RBM46, SDR9C7, CEL, KCNMB3, NDUFA6, NOXA1, C6orf89	4.93E-12	0.00058143
13.69397281	NEU2, DCTD, CALCOCO2, RBM46, CEL, KCNMB3, NDUFA6, NOXA1, C6orf89	4.84E-10	0.00026146
14.0475376	SEL1L2, NEU2, DCTD, DPP9, CHAC2, LYG1, KCNMB3, NDUFA6, NOXA1, C6orf89	6.82E-16	0.00061973
14.17516505	NEU2, DCTD, CALCOCO2, DPP9, RBM46, KCNMB3, NDUFA6, NOXA1, C6orf89	8.89E-09	0.00098727
14.45145499	NEU2, DCTD, DPP9, CHAC2, LYG1, LRR1, KCNMB3, NDUFA6, NOXA1, C6orf89	2.06E-13	0.00924619
14.75645943	NEU2, HRH4, SPX, DPP9, LYG1, RBM46, KCNMB3, NDUFA6, NOXA1, C6orf89	1.12E-08	0.00016621
14.78851845	SPATA20, AAMDC, NEU2, MPC2, LRR1, CEL, NDUFA6, NOXA1, C6orf89	2.22E-12	0.00054468
15.58160569	RNASEH2A, LYG1, RBM46, LRR1, SDR9C7, CEL, KCNMB3, NDUFA6, NOXA1	6.24E-12	0.00033567
15.76134911	SPATA20, REC8, NEU2, LYG1, RBM46, CATSPER3, NDUFA6, NOXA1, C6orf89	5.90E-11	0.00088911
15.78860021	NEU2, RBM46, LRR1, SDR9C7, CEL, KCNMB3, NDUFA6, NOXA1, C6orf89	1.05E-10	0.00083378
15.79993735	REC8, NEU2, DCTD, CALCOCO2, DPP9, RBM46, KCNMB3, NDUFA6, NOXA1, C6orf89	4.89E-10	0.00362994
16.02786681	NEU2, POMP, SPX, CALCOCO2, CRIP3, KCNMB3, NDUFA6, NOXA1, C6orf89, CCDC169	2.08E-12	0.00980254
16.49174398	SEL1L2, NEU2, SPX, CHAC2, ZSWIM7, ENTR1, KCNMB3, NDUFA6, NOXA1	1.56E-16	0.00012983
16.96733919	SPATA20, REC8, NEU2, CALCOCO2, RBM46, CATSPER3, CEL, NDUFA6, NOXA1, C6orf89	1.38E-12	0.0022534
17.3003255	SPATA20, REC8, NEU2, CALCOCO2, RBM46, CATSPER3, CEL, NDUFA6, NOXA1, C6orf89	4.38E-12	0.00134401
17.35084195	AAMDC, NEU2, DCTD, MPC2, LYG1, RBM46, LRR1, CEL, NOXA1, C6orf89	2.29E-09	0.00035843
18.38079755	NEU2, HRH4, RBM46, SDR9C7, CEL, KCNMB3, NDUFA6, NOXA1, C6orf89	9.36E-12	0.00047706
19.35525546	NEU2, DCTD, MPC2, LYG1, RBM46, CATSPER3, LRR1, NOXA1, C6orf89	6.91E-11	0.00049156
21.45899899	NEU2, DCTD, MPC2, LYG1, RBM46, CATSPER3, LRR1, CEL, NOXA1, C6orf89	1.93E-10	0.00589833
Note: Each of these gene signatures were found using the SES algorithm. Because the variables that comprise the expression matrix are not normal, we used the spearman’s test of independence. Also, the maximum size of the conditioning set used in the conditional independence test is 60 and a backward phase was included to ensure the conditional independence of a pair of variables with respect to a…
