# Supplementary material for: Machine Learning Analysis of Longevity-Associated Gene Expression Landscapes in Mammals
Source: Int J Mol Sci. 2021 Jan 22;22(3):1073. doi: 10.3390/ijms22031073 (PMC7865694; doi:10.3390/ijms22031073)
Supplement: Supplementary file 1 [file ijms-22-01073-s001.zip › Supplementary/Table_S5_Causal_RelativeFrequencies.csv]

Gene Code	Gene Name	Relative Frequency
ENSG00000188747	NOXA1	1
ENSG00000198663	C6orf89	0.94
ENSG00000115488	NEU2	0.94
ENSG00000184983	NDUFA6	0.9
ENSG00000151962	RBM46	0.82
ENSG00000171121	KCNMB3	0.72
ENSG00000170835	CEL	0.6
ENSG00000136436	CALCOCO2	0.42
ENSG00000129187	DCTD	0.4
ENSG00000165501	LRR1	0.34
ENSG00000092529	CAPN3	0.32
ENSG00000142002	DPP9	0.3
ENSG00000144214	LYG1	0.26
ENSG00000152705	CATSPER3	0.2
ENSG00000170426	SDR9C7	0.14
ENSG00000143158	MPC2	0.14
ENSG00000134548	SPX	0.14
ENSG00000143942	CHAC2	0.1
ENSG00000100918	REC8	0.1
ENSG00000173868	PHOSPHO1	0.08
ENSG00000165689	ENTR1	0.08
ENSG00000006282	SPATA20	0.08
ENSG00000162994	CLHC1	0.06
ENSG00000137343	ATAT1	0.06
ENSG00000101251	SEL1L2	0.06
ENSG00000087884	AAMDC	0.06
ENSG00000214941	ZSWIM7	0.04
ENSG00000146215	CRIP3	0.04
ENSG00000143443	C1orf56	0.04
ENSG00000134489	HRH4	0.04
ENSG00000242715	CCDC169	0.02
ENSG00000214530	STARD10	0.02
ENSG00000196497	IPO4	0.02
ENSG00000182749	PAQR7	0.02
ENSG00000175455	CCDC14	0.02
ENSG00000168393	DTYMK	0.02
ENSG00000165060	FXN	0.02
ENSG00000158578	ALAS2	0.02
ENSG00000158077	NLRP14	0.02
ENSG00000143994	ABHD1	0.02
ENSG00000135617	PRADC1	0.02
ENSG00000132963	POMP	0.02
ENSG00000132436	FIGNL1	0.02
ENSG00000128050	PAICS	0.02
ENSG00000127412	TRPV5	0.02
ENSG00000104889	RNASEH2A	0.02
Note: List of genes that belong to at least one of the gene signatures discovered by the algorithm ordered by relative frequency of appearance as a member of the parent-children set of the target variable MLS across all iterations.
