# Supplementary material for: Machine Learning Analysis of Longevity-Associated Gene Expression Landscapes in Mammals
Source: Int J Mol Sci. 2021 Jan 22;22(3):1073. doi: 10.3390/ijms22031073 (PMC7865694; doi:10.3390/ijms22031073)
Supplement: Supplementary file 1 [file ijms-22-01073-s001.zip › Supplementary/Table_S6_Summary_Overlaps.csv]

reference_gene	symbol	Name	rank	direction	ranks sum	repeats rank	shap rank	kendall tau rank	frequency rank	tissue linear rank	genage rank	repeats all	repeats	mean_abs_shap	mean_kendall_tau	frequency	max_linear_r2	genage_count	repeats_lifespan_stage_1	mean_abs_shap_lifespan_stage_1	mean_kendall_tau_lifespan_stage_1	direction_lifespan_stage_1	other_life_history_traits	organ
ENSG00000188747	NOXA1	NADPH Oxidase Activator 1	1	strong pro	46	2	12	16	1	10	6	19	10	0.506941407	0.69677916	1	0.627109346	0	9	0.412998658	0.68868798	strong pro	mtGC (pro | 8 | 0.05 | 0.649), gestation_days (pro | 9 | 3.17 | 0.6254)	Brain (pro r^2=0.6271), Kidney (pro r^2=0.6017), Liver (pro r^2=0.5151), Lung (pro r^2=0.3161)
ENSG00000170835	CEL	Carboxyl Ester Lipase	2	strong pro	54	1	7	7	6	33	6	20	10	0.849053246	0.746014094	0.6	0.481475772	0	10	1.067878926	0.692713538	strong pro		Brain (pro r^2=0.4815)
ENSG00000136436	CALCOCO2	Calcium Binding And Coiled-Coil Domain 2	3	strong pro	63	7	27	5	7	18	6	14	10	0.307031442	0.76278286	0.42	0.558595771	0	4	0.074468193	0.722296267	weak pro		Lung (pro r^2=0.5586), Brain (pro r^2=0.5369), Liver (pro r^2=0.5263), Heart (pro r^2=0.3856)
ENSG00000198663	C6orf89	Chromosome 6 Open Reading Frame 89	4	strong anti	64	10	35	1	2	12	6	10	10	0.226104167	-0.788495926	0.94	0.615914429	0	0				metabolic_rate (anti | 6 | 0.0 | -0.5674)	Heart (anti r^2=0.6159), Liver (anti r^2=0.4011)
ENSG00000172531	PPP1CA	Protein Phosphatase 1 Catalytic Subunit Alpha	5	strong anti	69	5	42	3	20	13	6	16	10	0.16474626	-0.781537875	0	0.609945074	0	6	0.093235705	-0.761339951	anti	gestation_days (strong anti | 9 | 1.28 | -0.7678)	Brain (anti r^2=0.6099), Heart (anti r^2=0.4668)
ENSG00000006282	SPATA20	Spermatogenesis Associated 20	6	strong pro	75	8	25	31	16	5	6	13	10	0.310610088	0.649442818	0.08	0.674987978	0	3	0.147951304	0.608284616	weak pro	mtGC (strong pro | 9 | 0.24 | 0.6937), gestation_days (strong pro | 10 | 14.67 | 0.6713)	Brain (pro r^2=0.675), Heart (pro r^2=0.6381), Lung (pro r^2=0.5417), Kidney (pro r^2=0.4559), Liver (pro r^2=0.4397)
ENSG00000142002	DPP9	Dipeptidyl Peptidase 9	7	strong anti	76	4	26	11	11	29	6	17	10	0.309421385	-0.717431289	0.3	0.507361672	0	7	0.101143343	-0.716214735	anti		Lung (anti r^2=0.5074), Heart (anti r^2=0.3048)
ENSG00000129187	DCTD	DCMP Deaminase	8	strong pro	78	8	32	26	8	6	6	13	10	0.252724452	0.674323409	0.4	0.665918523	0	3	0.149032739	0.631555115	weak pro	mtGC (weak pro | 4 | 0.01 | 0.6756)	Liver (pro r^2=0.6659), Heart (pro r^2=0.4353), Brain (pro r^2=0.3758)
ENSG00000165501	LRR1	Leucine Rich Repeat Protein 1	9	strong pro	82	2	19	14	9	41	6	19	10	0.366382955	0.714669414	0.34	0.458501052	0	9	0.176555838	0.688062591	strong pro		Heart (pro r^2=0.4585), Lung (pro r^2=0.4286), Liver (pro r^2=0.3918)
ENSG00000120675	DNAJC15	DnaJ Heat Shock Protein Family (Hsp40) Member C15	10	strong anti	83	8	52	9	20	8	6	13	10	0.127693514	-0.73504234	0	0.646463375	0	3	0.053858735	-0.649235761	weak anti	gestation_days (weak anti | 3 | 0.16 | -0.6042)	Heart (anti r^2=0.6465), Kidney (anti r^2=0.3257)
ENSG00000143443	C1orf56	Chromosome 1 Open Reading Frame 56	11	strong pro	95	10	45	10	18	24	6	10	10	0.153032768	0.732112432	0.04	0.534100368	0	0				mtGC (weak pro | 4 | 0.01 | 0.6189)	Heart (pro r^2=0.5341), Brain (pro r^2=0.333)
ENSG00000168393	DTYMK	Deoxythymidylate Kinase	12	strong anti	96	10	55	18	19	7	6	10	10	0.105158934	-0.693467537	0.02	0.653173484	0	0					Lung (anti r^2=0.6532), Brain (anti r^2=0.3618)
ENSG00000102265	TIMP1	TIMP Metallopeptidase Inhibitor 1	12	strong pro	96	6	28	36	20	20	6	15	10	0.283254606	0.633271379	0	0.544588341	0	5	0.214038102	0.576186478	weak pro		Brain (pro r^2=0.5446), Liver (pro r^2=0.4771), Kidney (pro r^2=0.35)
ENSG00000137343	ATAT1	Alpha Tubulin Acetyltransferase 1	13	anti	97	5	22	60	17	4	6	16	10	0.338907601	-0.581455235	0.06	0.677524448	0	6	0.247867723	-0.457386175	weak anti		Lung (anti r^2=0.6775), Heart (anti r^2=0.3218)
ENSG00000134489	HRH4	Histamine Receptor H4	14	strong pro	98	7	15	49	18	21	6	14	10	0.447724367	0.606039084	0.04	0.543108651	0	4	0.258927748	0.641120463	weak pro		Lung (pro r^2=0.5431)
ENSG00000171121	KCNMB3	Potassium Calcium-Activated Channel Subfamily M Regulatory Beta Subunit 3	15	strong pro	100	3	10	39	5	42	6	18	10	0.668582741	0.623729697	0.72	0.458253461	0	8	0.586449246	0.61017759	pro	mtGC (strong pro | 10 | 0.39 | 0.6245), gestation_days (strong pro | 10 | 7.21 | 0.6353)	Brain (pro r^2=0.4583), Lung (pro r^2=0.4067), Kidney (pro r^2=0.3886)
ENSG00000122952	ZWINT	ZW10 Interacting Kinetochore Protein	16	strong anti	101	10	41	35	20	9	6	10	10	0.168505831	-0.634319156	0	0.628644878	0	0				mtGC (anti | 7 | 0.03 | -0.6385), temperature (weak anti | 4 | 0.0 | -0.4414)	Lung (anti r^2=0.6286), Heart (anti r^2=0.5947), Brain (anti r^2=0.5608)
ENSG00000144451	SPAG16	Sperm Associated Antigen 16	17	pro	103	7	16	55	20	19	6	14	10	0.428201307	0.597139181	0	0.556396999	0	4	0.213731205	0.515173434	weak pro	mtGC (pro | 10 | 0.14 | 0.3887), gestation_days (weak pro | 6 | 1.06 | 0.4313)	Heart (pro r^2=0.5564), Brain (pro r^2=0.5477)
ENSG00000105672	ETV2	ETS Variant Transcription Factor 2	18	strong pro	114	1	4	24	20	79	6	20	10	1.196638615	0.681695871	0		0	10	1.017660353	0.713380098	strong pro	gestation_days (strong pro | 10 | 2.4 | 0.6806)
ENSG00000101190	TCFL5	Transcription Factor Like 5	19	strong pro	115	10	61	15	20	23	6	10	10	0.084851233	0.713073109	0	0.537888966	0	0				gestation_days (pro | 9 | 1.69 | 0.66)	Liver (pro r^2=0.5379), Brain (pro r^2=0.4866), Lung (pro r^2=0.4778), Heart (pro r^2=0.3435), Kidney (pro r^2=0.3376)
ENSG00000165555	NOXRED1	NADP Dependent Oxidoreductase Domain Containing 1 2	20	strong pro	119	3	34	4	20	72	6	18	10	0.231542595	0.781254979	0	0.31634151	0	8	0.076327498	0.774750151	strong pro		Liver (pro r^2=0.3163)
ENSG00000164362	TERT	Telomerase Reverse Transcriptase	21	anti	126	7	31	54	20	31	3	14	10	0.270629049	-0.598812914	0	0.495447328	3	4	0.119181645	-0.466105863	weak anti	mtGC (weak anti | 5 | 0.02 | -0.517), gestation_days (anti | 7 | 0.87 | -0.6309)	Heart (anti r^2=0.4954), Liver (anti r^2=0.4836)
ENSG00000137411	VARS2	Valyl-TRNA Synthetase 2, Mitochondrial	22	strong anti	127	5	24	13	20	79	6	16	10	0.317218652	-0.715407832	0		0	6	0.237818501	-0.255462011	weak anti	metabolic_rate (weak anti | 3 | 0.03 | -0.248)
ENSG00000132436	FIGNL1	Fidgetin Like 1	22	pro	127	2	11	71	19	37	6	19	10	0.552214145	0.534293166	0.02	0.468238554	0	9	0.540272549	0.569570884	pro	gestation_days (weak pro | 5 | 0.42 | 0.4068)	Lung (pro r^2=0.4682), Brain (pro r^2=0.3752)
ENSG00000013288	MAN2B2	Mannosidase Alpha Class 2B Member 2	23	strong anti	128	2	13	28	20	79	6	19	10	0.491613679	-0.654652856	0		0	9	0.306673811	-0.325328298	weak anti	mass_kg (weak anti | 7 | 1.67 | -0.0485), metabolic_rate (weak anti | 3 | 0.68 | -0.0954), gestation_days (weak anti | 7 | 0.82 | -0.4165)
ENSG00000154328	NEIL2	Nei Like DNA Glycosylase 2	24	pro	130	11	38	45	20	30	6	9	9	0.214074978	0.616055307	0	0.495533747	0	0				mtGC (strong pro | 9 | 0.13 | 0.6928), gestation_days (weak pro | 4 | 0.52 | 0.66)	Brain (pro r^2=0.4955), Liver (pro r^2=0.4488), Lung (pro r^2=0.3856)
ENSG00000092529	CAPN3	Calpain 3	24	pro	130	7	9	62	10	46	6	14	10	0.718774653	0.579840825	0.32	0.4455243	0	4	0.364542145	0.414387897	weak pro		Kidney (pro r^2=0.4455), Heart (pro r^2=0.4098)
ENSG00000162959	MEMO1	Mediator Of Cell Motility 1	24	strong anti	130	10	23	48	20	44	5	10	10	0.330741798	-0.608541805	0	0.453375691	1	0				gestation_days (weak anti | 7 | 1.35 | -0.2135)	Heart (anti r^2=0.4534), Brain (anti r^2=0.4441), Lung (anti r^2=0.374), Kidney (anti r^2=0.3038)
ENSG00000167515	TRAPPC2L	Trafficking Protein Particle Complex 2 Like	25	anti	131	1	3	94	20	27	6	20	10	2.230846101	-0.341576002	0	0.52455172	0	10	1.542521162	-0.278685914	weak anti	mtGC (anti | 7 | 0.02 | -0.4983)	Brain (anti r^2=0.5246), Heart (anti r^2=0.3671)
ENSG00000140398	NEIL1	Nei Like DNA Glycosylase 1	26	strong pro	132	9	37	2	20	79	5	12	10	0.218559687	0.788128495	0		1	2	0.022171367	0.661429266	weak pro
ENSG00000117151	CTBS	Chitobiase	26	strong anti	132	10	53	25	20	38	6	10	10	0.121967813	-0.68029182	0	0.465350739	0	0				mass_kg (weak anti | 7 | 1.48 | -0.1713)	Kidney (anti r^2=0.4654)
ENSG00000152705	CATSPER3	Cation Channel Sperm Associated 3	27	strong pro	138	9	33	17	13	73	6	12	10	0.241444609	0.695203198	0.2	0.311786296	0	2	0.069775664	0.717146807	weak pro		Liver (pro r^2=0.3118)
ENSG00000106554	CHCHD3	Coiled-Coil-Helix-Coiled-Coil-Helix Domain Containing 3	28	anti	139	5	5	76	20	47	6	16	10	1.075921578	-0.509682713	0	0.424235584	0	6	0.540198551	-0.386638269	weak anti	metabolic_rate (weak anti | 3 | 0.0 | -0.3475)	Brain (anti r^2=0.4242), Heart (anti r^2=0.394)
ENSG00000122034	GTF3A	General Transcription Factor IIIA	29	pro	143	10	36	56	20	35	6	10	10	0.220481675	0.593717526	0	0.477183306	0	0				mtGC (pro | 9 | 0.2 | 0.6271)	Heart (pro r^2=0.4772)
ENSG00000188322	SBK1	Serine/Threonine-Protein Kinase SBK1	30	strong anti	147	10	59	47	20	25	6	10	10	0.09021147	-0.609339465	0	0.53092291	0	0					Heart (anti r^2=0.5309), Kidney (anti r^2=0.3519), Lung (anti r^2=0.3044)
ENSG00000157343	ARMC12	Armadillo Repeat Containing 12	31	pro	149	5	14	58	20	66	6	16	10	0.487654348	0.586629102	0	0.345489941	0	6	0.255477335	0.595626187	pro	gestation_days (pro | 5 | 0.65 | 0.6486)	Lung (pro r^2=0.3455)
ENSG00000160948	VPS28	Vacuolar Protein Sorting-Associated Protein 28 Homolog	32	anti	156	7	20	59	20	64	6	14	10	0.361799808	-0.581853221	0	0.347304055	0	4	0.165913989	-0.32040141	weak anti		Lung (anti r^2=0.3473)
ENSG00000242866	STRC	Stereocilin	32	strong pro	156	10	64	37	20	39	6	10	10	0.076467914	0.624029411	0	0.465340097	0	0					Brain (pro r^2=0.4653)
ENSG00000107020	PLGRKT	Plasminogen Receptor With A C-Terminal Lysine	33	strong anti	157	10	87	51	20	3	6	10	10	0.036310295	-0.604506232	0	0.720435321	0	0				metabolic_rate (weak pro | 5 | 1.0 | 0.0491)	Lung (pro r^2=0.7204)
ENSG00000066926	FECH	Ferrochelatase, Mitochondrial	34	anti	158	5	29	64	20	54	6	16	10	0.282979664	-0.567967996	0	0.396001978	0	6	0.16367618	-0.42895487	weak anti		Heart (anti r^2=0.396), Brain (anti r^2=0.3394), Liver (anti r^2=0.3253)
ENSG00000175899	A2M	Alpha-2-Macroglobulin	35	strong pro	159	10	80	27	20	36	6	10	10	0.048427419	0.672387869	0	0.471639708	0	0					Liver (pro r^2=0.4716), Heart (pro r^2=0.368), Kidney (pro r^2=0.3268), Brain (pro r^2=0.3063)
ENSG00000196419	XRCC6	X-Ray Repair Cross Complementing 6	36	strong pro	160	10	95	29	20	22	4	10	10	0.028935314	0.650744388	0	0.542711558	2	0				mtGC (pro | 7 | 0.17 | 0.5416), gestation_days (weak pro | 3 | 0.56 | 0.4021)	Liver (pro r^2=0.5427), Brain (pro r^2=0.4368), Heart (pro r^2=0.3671)
ENSG00000010219	DYRK4	Dual Specificity Tyrosine Phosphorylation Regulated Kinase 4	36	pro	160	1	1	89	20	63	6	20	10	3.177973775	0.356637959	0	0.352854308	0	10	2.384062887	0.32485628	pro	mass_kg (weak pro | 3 | 0.12 | 0.2595), gestation_days (pro | 8 | 2.1 | 0.4539)	Heart (pro r^2=0.3529)
ENSG00000164304	CAGE1	Cancer Antigen 1	37	strong anti	163	10	60	8	20	79	6	10	10	0.089495661	-0.743235704	0		0	0				mtGC (anti | 7 | 0.03 | -0.6681), gestation_days (weak anti | 4 | 0.57 | -0.6679)
ENSG00000204498	NFKBIL1	Nuclear Factor Of Kappa Light Polypeptide Gene Enhancer In B-Cells	38	anti	168	1	2	80	20	79	6	20	10	2.261480908	-0.476356746	0		0	10	1.858763453	-0.127642641	weak anti	mass_kg (weak anti | 4 | 0.2 | -0.1118), metabolic_rate (weak anti | 3 | 0.17 | -0.1391)
ENSG00000066923	STAG3	Stromal Antigen 3	39	pro	170	2	6	77	20	79	6	19	10	0.921573564	0.494760698	0		0	9	0.962257437	0.479672776	pro	mass_kg (weak pro | 4 | 0.26 | 0.2807), gestation_days (pro | 8 | 5.67 | 0.4299)
ENSG00000100220	RTCB	RNA 2',3'-Cyclic Phosphate And 5'-OH Ligase	40	anti	171	11	84	44	20	26	6	9	9	0.043547559	-0.618828948	0	0.526888877	0	0				temperature (weak anti | 5 | 0.01 | -0.3217)	Lung (anti r^2=0.5269)
ENSG00000023191	RNH1	Placental ribonuclease inhibitor (PRI)	41	anti	174	4	17	68	20	79	6	17	10	0.395439503	-0.549739142	0		0	7	0.181641923	-0.424053075	weak anti	mtGC (anti | 10 | 0.01 | -0.4656)
ENSG00000120992	LYPLA1	Lysophospholipase 1	41	strong anti	174	10	46	33	20	79	6	10	10	0.15268877	-0.639834721	0		0	0
ENSG00000164879	CA3	Carbonic Anhydrase 3	42	anti	175	6	39	75	20	49	6	15	10	0.194535045	-0.513516223	0	0.413247067	0	5	0.116381543	-0.453538046	weak anti		Liver (anti r^2=0.4132)
ENSG00000069869	NEDD4	NEDD4 E3 Ubiquitin Protein Ligase	43	anti	178	10	56	78	20	28	6	10	10	0.102914398	-0.488970633	0	0.512769778	0	0				mtGC (weak anti | 3 | 0.01 | -0.4746)	Brain (anti r^2=0.5128), Liver (anti r^2=0.3471)
ENSG00000142937	RPS8	Ribosomal Protein S8	44	strong pro	179	10	51	34	20	79	5	10	10	0.138289816	0.635398407	0		1	0				mtGC (weak pro | 3 | 0.0 | 0.4755)
ENSG00000269058	CALR3	Calreticulin 3	45	strong anti	181	10	40	46	20	79	6	10	10	0.180559927	-0.614506717	0		0	0
ENSG00000132432	SEC61G	SEC61 Translocon Subunit Gamma	46	strong anti	183	10	65	23	20	79	6	10	10	0.075060244	-0.681871528	0		0	0				metabolic_rate (weak pro | 3 | 0.01 | 0.6548)
ENSG00000154485	MMP21	Matrix Metallopeptidase 21	46	strong pro	183	10	50	38	20	79	6	10	10	0.140642631	0.623761055	0		0	0				mtGC (weak pro | 3 | 0.0 | 0.6693), gestation_days (weak pro | 4 | 0.34 | 0.4087)
ENSG00000053372	MRTO4	MRT4 Homolog, Ribosome Maturation Factor	46	strong anti	183	10	58	30	20	79	6	10	10	0.093071029	-0.650250623	0		0	0
ENSG00000138678	GPAT3	Glycerol-3-Phosphate Acyltransferase 3	46	strong pro	183	10	82	6	20	79	6	10	10	0.0449369	0.753482035	0		0	0				mtGC (weak pro | 3 | 0.01 | 0.0554)
ENSG00000171135	JAGN1	Jagunal Homolog 1	47	strong anti	184	10	68	21	20	79	6	10	10	0.063372586	-0.687613365	0		0	0
ENSG00000108384	RAD51C	RAD51 Paralog C	48	pro	185	9	57	81	20	32	6	12	10	0.100785796	0.459676527	0	0.485701124	0	2	0.040877793	0.523312093	weak pro	mass_kg (weak pro | 4 | 0.1 | 0.2233), metabolic_rate (weak pro | 6 | 0.04 | 0.3715)	Heart (pro r^2=0.4857), Liver (pro r^2=0.4239)
ENSG00000203710	CR1	Complement C3b/C4b Receptor 1 (Knops Blood Group)	48	strong anti	185	9	48	43	20	79	6	12	10	0.146079516	-0.620869074	0		0	2	0.04460898	-0.567025006	weak anti
ENSG00000127184	COX7C	Cytochrome C Oxidase Subunit 7C	49	strong pro	189	10	75	20	20	79	5	10	10	0.050078884	0.688217985	0		1	0				temperature (weak anti | 6 | 0.01 | -0.3182)
ENSG00000069275	NUCKS1	Nuclear Casein Kinase And Cyclin Dependent Kinase Substrate 1	50	strong pro	190	10	77	40	20	57	6	10	10	0.04989465	0.62316844	0	0.381917157	0	0				mtGC (weak pro | 3 | 0.01 | 0.2469)	Kidney (pro r^2=0.3819), Lung (pro r^2=0.3763), Liver (pro r^2=0.34)
ENSG00000156384	SFR1	SWI5 Dependent Homologous Recombination Repair Protein 1	51	strong anti	191	10	98	32	20	45	6	10	10	0.025079355	-0.642772986	0	0.448406626	0	0				mtGC (anti | 6 | 0.05 | -0.6684)	Liver (anti r^2=0.4484), Brain (anti r^2=0.4098)
ENSG00000204231	RXRB	Retinoid X Receptor Beta	52	anti	193	7	30	72	20	79	5	14	10	0.27077545	-0.533837112	0		1	4	0.09712747	-0.152125592	weak anti
ENSG00000154813	DPH3	Diphthamide Biosynthesis 3	53	strong anti	194	11	76	22	20	79	6	9	9	0.04995149	-0.683457153	0		0	0
ENSG00000169857	AVEN	Apoptosis And Caspase Activation Inhibitor	54	strong anti	197	10	83	19	20	79	6	10	10	0.04428655	-0.688510658	0		0	0
ENSG00000048140	TSPAN17	Tetraspanin 17	55	anti	201	11	62	61	20	61	6	9	9	0.079025763	-0.581419122	0	0.357269652	0	0				mtGC (weak anti | 5 | 0.02 | -0.3875)	Brain (anti r^2=0.3573), Liver (pro r^2=0.3399)
ENSG00000055950	MRPL43	Mitochondrial Ribosomal Protein L43	56	strong pro	202	11	94	12	20	79	6	9	9	0.031055323	0.716418905	0		0	0				mtGC (weak pro | 4 | 0.0 | 0.4242)
ENSG00000134717	BTF3L4	Basic Transcription Factor 3 Like 4	57	pro	207	10	85	90	20	16	6	10	10	0.042340811	0.352625931	0	0.570098773	0	0				temperature (pro | 9 | 0.02 | 0.3365)	Lung (pro r^2=0.5701)
ENSG00000185880	TRIM69	Tripartite Motif Containing 69	58	weak anti	209	1	8	115	20	79	6	20	10	0.78459766	-0.120228501	0		0	10	0.942426674	0.096683391	weak pro
ENSG00000127952	STYXL1	Serine/Threonine/Tyrosine Interacting Like 1	59	pro	214	9	74	70	20	55	6	12	10	0.052464802	0.536437564	0	0.388354684	0	2	0.019298485	0.54863883	weak pro	mass_kg (weak pro | 6 | 0.67 | 0.2987), metabolic_rate (weak pro | 6 | 0.9 | 0.3124)	Liver (pro r^2=0.3884), Brain (pro r^2=0.3136)
ENSG00000183864	TOB2	Transducer Of ERBB2, 2	60	weak pro	215	10	21	99	20	79	6	10	10	0.346013564	0.255959166	0		0	0
ENSG00000213719	CLIC1	Chloride Intracellular Channel 1	61	anti	218	10	44	79	20	79	6	10	10	0.155124042	-0.479185034	0		0	0				mass_kg (weak anti | 4 | 0.18 | -0.0119), mtGC (weak anti | 3 | 0.0 | -0.3918)
ENSG00000182612	TSPAN10	Tetraspanin 10	62	pro	221	9	43	84	20	79	6	12	10	0.15717706	0.4513495	0		0	2	0.027553174	0.468887632	weak pro
ENSG00000105131	EPHX3	Epoxide Hydrolase 3	62	anti	221	10	66	63	20	76	6	10	10	0.070476334	-0.569189008	0	0.302270379	0	0					Liver (pro r^2=0.3023)
ENSG00000175806	MSRA	Methionine Sulfoxide Reductase A	63	anti	226	10	70	66	20	77	3	10	10	0.058664402	-0.556734758	0	0.30190937	3	0				metabolic_rate (weak anti | 4 | 0.64 | -0.0479)	Kidney (anti r^2=0.3019)
ENSG00000168569	TMEM223	Transmembrane Protein 223	64	anti	230	10	72	83	20	59	6	10	10	0.055074899	-0.453971428	0	0.364458786	0	0				gestation_days (anti | 7 | 2.74 | -0.5115)	Brain (anti r^2=0.3645), Lung (anti r^2=0.3397)
ENSG00000164182	NDUFAF2	NADH:Ubiquinone Oxidoreductase Complex Assembly Factor 2	65	strong pro	231	10	86	50	20	79	6	10	10	0.036466906	0.605937181	0		0	0				metabolic_rate (anti | 7 | 0.0 | -0.6962)
ENSG00000008324	SS18L2	SS18 Like 2	65	anti	231	10	88	53	20	74	6	10	10	0.034528986	-0.599044651	0	0.310887238	0	0				mtGC (weak anti | 3 | 0.0 | -0.6488)	Heart (anti r^2=0.3109)
ENSG00000170417	TMEM182	Transmembrane Protein 182	66	pro	233	10	67	82	20	68	6	10	10	0.070311101	0.459532984	0	0.340279975	0	0					Brain (pro r^2=0.3403)
ENSG00000136942	RPL35	Ribosomal Protein L35	66	anti	233	10	73	65	20	79	6	10	10	0.052849174	-0.557013647	0		0	0				temperature (anti | 10 | 0.02 | -0.441)
ENSG00000142541	RPL13A	Ribosomal Protein L13a	67	weak anti	234	10	18	121	20	79	6	10	10	0.370609084	-0.017062499	0		0	0
ENSG00000174695	TMEM167A	Transmembrane Protein 167A	68	anti	240	10	78	67	20	79	6	10	10	0.049892773	-0.555277024	0		0	0				mtGC (weak pro | 3 | 0.0 | 0.581)
ENSG00000134825	TMEM258	Transmembrane Protein 258	69	strong anti	241	10	104	42	20	79	6	10	10	0.018927625	-0.620901184	0		0	0				metabolic_rate (pro | 7 | 0.01 | 0.6462)
ENSG00000211454	AKR7L	Aldo-Keto Reductase Family 7 Pseudogene	70	weak anti	242	10	47	100	20	79	6	10	10	0.14973453	-0.253839326	0		0	0				mtGC (weak anti | 4 | 0.02 | -0.3805)
ENSG00000117450	PRDX1	Peroxiredoxin 1	71	weak pro	243	10	89	98	20	40	6	10	10	0.03347695	0.278495366	0	0.464358416	0	0				temperature (weak pro | 5 | 0.02 | 0.2094)	Lung (pro r^2=0.4644)
ENSG00000135845	PIGC	Phosphatidylinositol Glycan Anchor Biosynthesis Class C	72	weak pro	244	10	49	109	20	70	6	10	10	0.141397078	0.159449382	0	0.326733899	0	0					Lung (pro r^2=0.3267)
ENSG00000106153	CHCHD2	Coiled-Coil-Helix-Coiled-Coil-Helix Domain Containing 2	73	anti	251	10	69	87	20	79	6	10	10	0.060354078	-0.38004272	0		0	0
ENSG00000175606	TMEM70	Transmembrane Protein 70	74	pro	253	10	101	57	20	79	6	10	10	0.023199369	0.587417368	0		0	0
ENSG00000124172	ATP5F1E	ATP Synthase F1 Subunit Epsilon	75	weak anti	254	10	54	105	20	79	6	10	10	0.120754631	-0.217021377	0		0	0				mass_kg (weak anti | 4 | 0.55 | -0.2476), metabolic_rate (weak anti | 5 | 0.65 | -0.2465)
ENSG00000156467	UQCRB	Ubiquinol-Cytochrome C Reductase Binding Protein	76	pro	256	10	90	73	20	79	4	10	10	0.032909736	0.531209881	0		2	0				temperature (weak anti | 6 | 0.01 | -0.1514)
ENSG00000204954	C12orf73	Chromosome 12 Open Reading Frame 73	76	strong anti	256	10	109	52	20	79	6	10	10	0.017512431	-0.600369456	0		0	0				mtGC (anti | 5 | 0.01 | -0.6863)
ENSG00000120594	PLXDC2	Plexin Domain Containing 2	77	anti	257	11	120	41	20	79	6	9	9	0.011711148	-0.621152787	0		0	0
ENSG00000115204	MPV17	Mitochondrial Inner Membrane Protein MPV17	78	pro	261	10	97	69	20	79	6	10	10	0.026543655	0.537562438	0		0	0
ENSG00000165689	ENTR1	Endosome Associated Trafficking Regulator 1	79		265	12	123	123	16	1	6				0	0.08	0.766887885	0	0					Heart (anti r^2=0.7669), Lung (anti r^2=0.7367), Kidney (anti r^2=0.5337), Brain (anti r^2=0.3548)
ENSG00000173868	PHOSPHO1	Phosphoethanolamine/Phosphocholine Phosphatase 1	80		266	12	123	123	16	2	6				0	0.08	0.742645558	0	0					Lung (anti r^2=0.7426), Brain (anti r^2=0.5374), Heart (anti r^2=0.485)
ENSG00000161999	JMJD8	Jumonji Domain Containing 8	81	anti	272	10	91	86	20	79	6	10	10	0.032198568	-0.430381257	0		0	0
ENSG00000120656	TAF12	TATA-Box Binding Protein Associated Factor 12	82	anti	274	10	100	96	20	62	6	10	10	0.023308536	-0.332419887	0	0.353275882	0	0				temperature (weak pro | 6 | 0.03 | 0.3036)	Lung (pro r^2=0.3533)
ENSG00000198870	STKLD1	Serine/Threonine Kinase Like Domain Containing 1	82	weak pro	274	11	81	97	20	79	6	9	9	0.04582133	0.288722548	0		0	0
ENSG00000118363	SPCS2	Signal Peptidase Complex Subunit 2	83	weak anti	275	10	63	117	20	79	6	10	10	0.076910984	-0.079847367	0		0	0
ENSG00000170426	SDR9C7	Short Chain Dehydrogenase/Reductase Family 9C Member 7	83		275	12	123	123	14	11	6				0	0.14	0.617768463	0	0					Lung (anti r^2=0.6178)
ENSG00000115488	NEU2	Neuraminidase 2	84		278	12	123	123	2	14	6				0	0.94	0.580214184	0	0					Brain (anti r^2=0.5802), Lung (anti r^2=0.3771), Liver (anti r^2=0.3417)
ENSG00000151006	PRSS53	Serine Protease 53	85	anti	279	10	99	85	20	79	6	10	10	0.023609697	-0.450570769	0		0	0				mtGC (weak pro | 3 | 0.0 | 0.5671)
ENSG00000143994	ABHD1	Abhydrolase Domain Containing 1	85		279	12	123	123	19	15	6				0	0.02	0.57346093	0	0					Lung (anti r^2=0.5735), Kidney (anti r^2=0.4577), Brain (anti r^2=0.3226)
ENSG00000187840	EIF4EBP1	Eukaryotic Translation Initiation Factor 4E Binding Protein 1	86	weak pro	280	10	71	116	20	78	5	10	10	0.058369576	0.083839336	0	0.300425748	1	0				temperature (weak pro | 6 | 0.01 | 0.0926)	Kidney (pro r^2=0.3004)
ENSG00000104889	RNASEH2A	Ribonuclease H2 Subunit A	87		281	12	123	123	19	17	6				0	0.02	0.561985562	0	0					Heart (anti r^2=0.562), Liver (anti r^2=0.3878)
ENSG00000176105	YES1	YES Proto-Oncogene 1, Src Family Tyrosine Kinase	88	weak pro	286	10	79	112	20	79	6	10	10	0.049672335	0.143562058	0		0	0				mtGC (weak pro | 5 | 0.01 | 0.1653)
ENSG00000167701	GPT	Glutamic--Pyruvic Transaminase	88	weak anti	286	10	111	103	20	56	6	10	10	0.01602145	-0.223956609	0	0.382712341	0	0				gestation_days (weak anti | 3 | 0.23 | -0.5596)	Lung (anti r^2=0.3827), Heart (anti r^2=0.3071)
ENSG00000167272	POP5	POP5 Homolog, Ribonuclease P/MRP Subunit	89	pro	287	10	118	74	20	79	6	10	10	0.012398995	0.517499752	0		0	0				mtGC (weak anti | 8 | 0.04 | -0.3588)
ENSG00000120158	RCL1	RNA Terminal Phosphate Cyclase Like 1	90	anti	288	11	102	91	20	79	5	9	9	0.019135405	-0.352004869	0		1	0				mass_kg (weak pro | 3 | 0.1 | 0.0177)
ENSG00000197111	PCBP2	Poly(RC) Binding Protein 2	90	pro	288	11	105	88	20	79	5	9	9	0.018750178	0.368429502	0		1	0				metabolic_rate (weak anti | 3 | 0.01 | -0.144)
ENSG00000178982	EIF3K	Eukaryotic Translation Initiation Factor 3 Subunit K	91	weak pro	292	10	96	102	20	79	5	10	10	0.028508172	0.241237764	0		1	0				mtGC (weak pro | 7 | 0.09 | 0.2409)
ENSG00000189043	NDUFA4	NDUFA4 Mitochondrial Complex Associated	92	weak anti	294	10	92	107	20	79	6	10	10	0.031533935	-0.187738829	0		0	0				metabolic_rate (weak anti | 3 | 0.14 | -0.3176)
ENSG00000158578	ALAS2	5'-Aminolevulinate Synthase 2	93		298	12	123	123	19	34	6				0	0.02	0.47932212	0	0					Lung (anti r^2=0.4793)
ENSG00000103005	USB1	U6 SnRNA Biogenesis Phosphodiesterase 1	93	anti	298	10	110	93	20	79	6	10	10	0.016470455	-0.34404959	0		0	0				metabolic_rate (weak pro | 3 | 0.0 | 0.3902)
ENSG00000174348	PODN	Podocan	94	pro	299	10	112	92	20	79	6	10	10	0.015613039	0.346195489	0		0	0				mtGC (weak pro | 3 | 0.0 | 0.3956)
ENSG00000105261	OVOL3	Ovo Like Zinc Finger 3	95	weak pro	301	10	93	113	20	79	6	10	10	0.031171393	0.142803436	0		0	0
ENSG00000160447	PKN3	Protein Kinase N3	96	weak pro	302	11	114	114	20	58	5	9	9	0.014236197	0.141826112	0	0.379987627	1	0				mtGC (weak pro | 3 | 0.01 | 0.6292)	Heart (anti r^2=0.38), Lung (anti r^2=0.3106)
ENSG00000270647	TAF15	TATA-Box Binding Protein Associated Factor 15	97	anti	306	11	115	95	20	79	6	9	9	0.014181483	-0.334318898	0		0	0				metabolic_rate (weak pro | 4 | 0.46 | 0.0456)
ENSG00000135617	PRADC1	Protease Associated Domain Containing 1	98		307	12	123	123	19	43	6				0	0.02	0.456285519	0	0					Heart (pro r^2=0.4563)
ENSG00000198931	APRT	Adenine Phosphoribosyltransferase	99	weak pro	311	10	108	108	20	79	6	10	10	0.017889901	0.176663943	0		0	0				metabolic_rate (weak pro | 4 | 0.0 | 0.5569)
ENSG00000196497	IPO4	Importin 4	100		312	12	123	123	19	48	6				0	0.02	0.419251666	0	0					Brain (anti r^2=0.4193)
ENSG00000132793	LPIN3	Lipin 3	101	weak pro	313	11	116	101	20	79	6	9	9	0.013942941	0.242850023	0		0	0
ENSG00000214530	STARD10	StAR Related Lipid Transfer Domain Containing 10	102		314	12	123	123	19	50	6				0	0.02	0.409243992	0	0					Lung (anti r^2=0.4092)
ENSG00000175455	CCDC14	Coiled-Coil Domain Containing 14	103		315	12	123	123	19	51	6				0	0.02	0.403333994	0	0					Liver (pro r^2=0.4033), Brain (pro r^2=0.3707), Kidney (pro r^2=0.34)
ENSG00000162994	CLHC1	Clathrin Heavy Chain Linker Domain Containing 1	104		316	12	123	123	17	53	5				0	0.06	0.397392916	1	0					Lung (pro r^2=0.3974), Brain (pro r^2=0.3116)
ENSG00000184983	NDUFA6	NADH:Ubiquinone Oxidoreductase Subunit A66	104		316	12	123	123	3	52	6				0	0.9	0.402992059	0	0					Heart (anti r^2=0.403)
ENSG00000087460	GNAS	GNAS Complex Locus	104	weak anti	316	11	121	104	20	79	1	9	9	0.011427362	-0.222579302	0		11	0				temperature (pro | 10 | 0.12 | 0.311)
ENSG00000054277	OPN3	Opsin 3	105	weak pro	318	10	117	106	20	79	6	10	10	0.013073762	0.191982273	0		0	0				mass_kg (weak pro | 5 | 1.18 | 0.1458)
ENSG00000166562	SEC11C	SEC11 Homolog C, Signal Peptidase Complex Subunit	105	weak anti	318	10	103	120	20	79	6	10	10	0.018970664	-0.027699341	0		0	0				gestation_days (weak anti | 3 | 0.03 | -0.1443)
ENSG00000126062	TMEM115	Transmembrane Protein 115	105	weak pro	318	10	113	110	20	79	6	10	10	0.014773321	0.147894673	0		0	0				mass_kg (weak pro | 6 | 0.3 | 0.0097)
ENSG00000137038	DMAC1	Distal Membrane Arm Assembly Complex 1	106	weak pro	319	10	106	118	20	79	6	10	10	0.018523156	0.056073898	0		0	0				mtGC (weak anti | 3 | 0.0 | -0.6795)
ENSG00000099341	PSMD8	Proteasome 26S Subunit, Non-ATPase 8	107	weak anti	324	10	107	122	20	79	6	10	10	0.018021656	-0.006826672	0		0	0				temperature (weak pro | 5 | 0.01 | 0.0976)
ENSG00000151962	RBM46	RNA Binding Motif Protein 46	107		324	12	123	123	4	60	6				0	0.82	0.361695247	0	0					Lung (anti r^2=0.3617), Brain (anti r^2=0.3567)
ENSG00000163528	CHCHD4	Coiled-Coil-Helix-Coiled-Coil-Helix Domain Containing 4	108	weak pro	326	11	119	111	20	79	6	9	9	0.01186591	0.14574119	0		0	0				mtGC (weak pro | 4 | 0.02 | 0.4313)
ENSG00000143158	MPC2	MPC2 Gene (Protein Coding) Mitochondrial Pyruvate Carrier 2	109		329	12	123	123	14	65	6				0	0.14	0.347073714	0	0					Heart (anti r^2=0.3471)
ENSG00000165060	FXN	Frataxin	109		329	12	123	123	19	69	2				0	0.02	0.329305876	4	0					Heart (anti r^2=0.3293)
ENSG00000143942	CHAC2	ChaC Glutathione Specific Gamma-Glutamylcyclotransferase 2	110		331	12	123	123	15	67	6				0	0.1	0.341279098	0	0					Heart (anti r^2=0.3413), Liver (anti r^2=0.3214), Lung (anti r^2=0.3109)
ENSG00000134548	SPX	Spexin Hormone	111		335	12	123	123	14	71	6				0	0.14	0.317313286	0	0					Heart (pro r^2=0.3173)
ENSG00000173890	GPR160	G Protein-Coupled Receptor 160	112	weak pro	337	11	122	119	20	79	6	9	9	0.011223617	0.053035652	0		0	0				temperature (weak anti | 8 | 0.01 | -0.0907)
ENSG00000214941	ZSWIM7	Zinc Finger SWIM-Type Containing 7	113		339	12	123	123	18	75	6				0	0.04	0.302684256	0	0					Heart (pro r^2=0.3027)
ENSG00000146215	CRIP3	Cysteine Rich Protein 3	114		343	12	123	123	18	79	6				0	0.04		0	0
ENSG00000182749	PAQR7	Progestin And AdipoQ Receptor Family Member 7	114		343	12	123	123	19	79	6				0	0.02		0	0
ENSG00000087884	AAMDC	Adipogenesis Associated Mth938 Domain Containing	114		343	12	123	123	17	79	6				0	0.06		0	0
ENSG00000101251	SEL1L2	SEL1L2 Adaptor Subunit Of ERAD E3 Ligase	114		343	12	123	123	17	79	6				0	0.06		0	0
ENSG00000144214	LYG1	Lysozyme G1	114		343	12	123	123	12	79	6				0	0.26		0	0				mass_kg (pro | 8 | 0.39 | 0.4004)
ENSG00000158077	NLRP14	NLR Family Pyrin Domain Containing 14	114		343	12	123	123	19	79	6				0	0.02		0	0
ENSG00000127412	TRPV5	Transient Receptor Potential Cation Channel Subfamily V Member 5	114		343	12	123	123	19	79	6				0	0.02		0	0
ENSG00000132963	POMP	Proteasome Maturation Protein	114		343	12	123	123	19	79	6				0	0.02		0	0
ENSG00000128050	PAICS	Phosphoribosylaminoimidazole Carboxylase And Phosphoribosylaminoimidazolesuccinocarboxamide Synthase	114		343	12	123	123	19	79	6				0	0.02		0	0
ENSG00000242715	CCDC169	Coiled-Coil Domain Containing 169	114		343	12	123	123	19	79	6				0	0.02		0	0
ENSG00000100918	REC8	REC8 Meiotic Recombination Protein	114		343	12	123	123	15	79	6				0	0.1		0	0
